# Supplementary material for: Unveiling the global impact of hypertensive heart disease among individuals aged ≥ 65 years: metabolic risk factors and future projections for 2050
Source: Front Nutr. 2025 Nov 6;12:1611078. doi: 10.3389/fnut.2025.1611078 (PMC12635822; doi:10.3389/fnut.2025.1611078)
Supplement: Supplementary file 1 [file Table_1.xlsx]

## Sheet: 21 regions(male,female)
Age-standardized prevalence rates for Global + 5 SDI + 21 regions (Total, Male, Female for 1990 and 2021)
	measure_name	age_name	location_name	cause_name	metric_name	1990-Male	1990-Female	1990-Both	2021-Male	2021-Female	2021-Both	location_id
1	Prevalence	Age-standardized	Central Asia	Hypertensive heart disease	Rate	79.80(54.69,109.64)	78.61(58.42,105.64)	80.12(57.79,107.58)	101.19(63.12,144.98)	89.49(62.65,123.54)	95.57(64.57,132.61)	32
2	Prevalence	Age-standardized	Southeast Asia	Hypertensive heart disease	Rate	163.82(130.85,203.91)	170.44(139.82,211.15)	168.08(135.87,207.43)	156.76(124.25,197.87)	167.40(134.33,210.07)	163.33(131.20,205.18)	9
3	Prevalence	Age-standardized	East Asia	Hypertensive heart disease	Rate	235.40(181.73,298.18)	199.04(154.97,250.05)	216.66(168.44,272.05)	205.59(156.07,264.54)	181.05(140.90,230.47)	193.16(147.41,245.89)	5
4	Prevalence	Age-standardized	Oceania	Hypertensive heart disease	Rate	98.31(75.80,128.86)	132.45(103.91,168.94)	115.73(90.24,147.95)	95.17(73.90,122.38)	118.70(92.44,151.79)	106.90(83.70,136.78)	21
5	Prevalence	Age-standardized	Global	Hypertensive heart disease	Rate	130.61(101.97,165.10)	120.81(95.61,151.86)	125.44(98.97,157.96)	148.86(116.37,189.08)	146.65(116.97,183.69)	148.32(117.32,186.28)	1
6	Prevalence	Age-standardized	Central Europe	Hypertensive heart disease	Rate	102.07(73.39,134.47)	97.10(71.58,125.88)	100.27(73.65,131.25)	155.27(114.24,200.44)	136.06(101.34,174.25)	145.99(107.10,186.69)	42
7	Prevalence	Age-standardized	High-income Asia Pacific	Hypertensive heart disease	Rate	51.67(37.49,67.63)	58.89(42.94,78.01)	57.42(41.74,75.01)	52.72(40.34,67.73)	58.96(45.26,74.67)	57.56(43.76,72.35)	65
8	Prevalence	Age-standardized	Eastern Europe	Hypertensive heart disease	Rate	25.50(18.23,34.35)	29.42(21.73,39.88)	28.67(21.29,38.82)	40.72(27.12,56.20)	43.28(30.46,58.93)	42.80(29.82,58.32)	56
9	Prevalence	Age-standardized	Western Europe	Hypertensive heart disease	Rate	53.78(38.68,71.28)	71.82(54.93,93.74)	65.79(49.45,86.39)	92.19(70.23,119.37)	105.39(81.74,133.91)	100.84(77.96,128.11)	73
10	Prevalence	Age-standardized	Southern Latin America	Hypertensive heart disease	Rate	94.14(69.72,128.21)	83.38(61.83,109.14)	88.10(64.94,117.81)	121.34(84.42,161.50)	101.46(71.57,134.76)	110.10(78.29,145.84)	96
11	Prevalence	Age-standardized	Australasia	Hypertensive heart disease	Rate	27.32(21.07,34.44)	33.10(25.86,42.43)	31.38(24.63,40.13)	53.44(42.67,68.16)	50.36(40.07,62.45)	52.42(42.04,64.39)	70
12	Prevalence	Age-standardized	Central Latin America	Hypertensive heart disease	Rate	128.92(100.29,164.70)	144.16(115.14,180.41)	136.82(107.98,171.60)	111.08(84.78,147.14)	125.75(98.50,161.69)	118.99(92.15,153.95)	124
13	Prevalence	Age-standardized	Caribbean	Hypertensive heart disease	Rate	147.13(115.01,188.94)	136.53(109.05,173.05)	141.51(112.49,179.64)	217.64(167.20,283.86)	177.53(138.60,227.10)	195.46(151.05,253.29)	104
14	Prevalence	Age-standardized	High-income North America	Hypertensive heart disease	Rate	88.68(66.26,116.30)	92.17(71.49,117.92)	91.78(70.26,118.35)	159.66(125.16,195.11)	140.33(112.22,169.77)	150.67(119.50,181.92)	100
15	Prevalence	Age-standardized	Andean Latin America	Hypertensive heart disease	Rate	145.24(114.24,186.44)	155.01(121.42,195.56)	150.25(118.58,191.62)	149.05(112.66,196.02)	147.85(113.98,191.80)	148.40(112.87,192.67)	120
16	Prevalence	Age-standardized	North Africa and Middle East	Hypertensive heart disease	Rate	251.68(201.89,314.85)	227.54(182.44,284.08)	239.48(192.81,299.16)	259.72(202.92,328.29)	226.48(177.81,280.47)	243.27(192.08,303.63)	138
17	Prevalence	Age-standardized	Tropical Latin America	Hypertensive heart disease	Rate	147.71(115.04,186.93)	152.39(122.26,190.21)	149.93(118.51,187.39)	169.75(130.27,219.48)	163.96(128.09,209.24)	166.01(129.09,213.56)	134
18	Prevalence	Age-standardized	South Asia	Hypertensive heart disease	Rate	77.46(60.37,97.37)	132.39(105.56,163.66)	104.13(82.67,129.59)	77.08(58.91,100.49)	141.39(110.70,180.06)	111.14(86.64,142.69)	159
19	Prevalence	Age-standardized	Eastern Sub-Saharan Africa	Hypertensive heart disease	Rate	332.44(255.86,434.29)	235.95(179.53,308.66)	282.19(216.06,371.20)	347.77(269.75,450.07)	245.35(186.87,314.72)	291.80(224.00,375.41)	174
20	Prevalence	Age-standardized	Central Sub-Saharan Africa	Hypertensive heart disease	Rate	251.06(179.29,341.94)	195.75(142.30,265.27)	221.58(161.47,300.53)	272.61(199.90,365.77)	215.62(158.93,289.75)	239.11(176.86,320.43)	167
21	Prevalence	Age-standardized	Southern Sub-Saharan Africa	Hypertensive heart disease	Rate	225.35(166.46,294.85)	177.48(130.65,231.41)	196.79(147.15,256.08)	234.45(172.43,301.69)	195.73(146.79,254.48)	210.62(157.38,272.23)	192
22	Prevalence	Age-standardized	Western Sub-Saharan Africa	Hypertensive heart disease	Rate	293.76(231.69,379.62)	225.03(173.83,288.66)	257.43(201.82,331.62)	306.84(237.93,393.45)	230.66(176.11,295.06)	266.25(206.68,342.16)	199
23	Prevalence	Age-standardized	Middle SDI	Hypertensive heart disease	Rate	196.35(154.58,244.36)	183.51(146.19,226.95)	189.85(150.56,235.42)	181.14(140.98,230.84)	174.84(139.09,220.66)	178.07(140.42,225.70)	44639
24	Prevalence	Age-standardized	High SDI	Hypertensive heart disease	Rate	72.18(54.95,92.58)	78.36(61.27,99.46)	77.16(59.92,98.08)	115.10(89.76,142.67)	109.14(86.35,136.16)	113.36(88.38,139.86)	44635
25	Prevalence	Age-standardized	High-middle SDI	Hypertensive heart disease	Rate	118.88(90.42,152.63)	99.85(78.01,127.23)	107.70(83.52,137.23)	145.54(110.57,187.41)	134.24(105.27,169.69)	139.85(108.60,177.78)	44634
26	Prevalence	Age-standardized	Low SDI	Hypertensive heart disease	Rate	215.18(167.40,280.82)	189.46(148.34,244.60)	202.28(158.28,263.13)	218.36(169.46,282.67)	199.27(155.41,256.51)	208.42(162.49,268.79)	44637
27	Prevalence	Age-standardized	Low-middle SDI	Hypertensive heart disease	Rate	133.84(105.70,167.83)	156.79(124.86,194.23)	145.51(115.15,181.68)	137.19(108.01,174.61)	163.41(128.89,206.36)	151.46(118.98,192.39)	44636

## Sheet: 204 countries
Age-standardized prevalence rates for Global + 204 countries (Total, Male, Female for 1990 and 2021)
	measure_name	age_name	location_name	cause_name	metric_name	1990-Male	1990-Female	1990-Both	2021-Male	2021-Female	2021-Both	location_id
1	Prevalence	Age-standardized	Armenia	Hypertensive heart disease	Rate	82.32(53.95,117.14)	103.30(76.19,141.59)	95.74(68.19,129.68)	125.46(92.35,161.51)	128.80(99.08,165.25)	127.76(97.53,163.26)	33
2	Prevalence	Age-standardized	Sri Lanka	Hypertensive heart disease	Rate	167.76(128.54,216.06)	177.67(134.71,233.78)	172.65(133.13,221.93)	156.66(121.36,206.71)	170.58(132.05,220.77)	164.76(128.83,213.02)	17
3	Prevalence	Age-standardized	Philippines	Hypertensive heart disease	Rate	200.05(159.70,248.08)	184.88(149.44,227.67)	191.74(154.20,236.43)	207.60(161.68,260.98)	194.22(155.43,241.10)	200.00(157.70,249.88)	16
4	Prevalence	Age-standardized	Myanmar	Hypertensive heart disease	Rate	193.04(147.19,251.68)	137.90(108.23,176.61)	162.77(127.16,207.41)	182.63(141.32,235.48)	148.08(112.94,192.01)	162.67(126.64,208.29)	15
5	Prevalence	Age-standardized	Maldives	Hypertensive heart disease	Rate	118.94(90.79,154.97)	108.40(83.64,139.44)	114.43(88.10,147.01)	128.30(97.74,168.34)	133.79(100.10,177.79)	130.77(99.68,170.06)	14
6	Prevalence	Age-standardized	Vanuatu	Hypertensive heart disease	Rate	78.14(59.32,101.36)	114.23(87.80,147.25)	94.87(73.21,121.93)	83.86(62.53,109.31)	104.07(79.05,136.73)	94.38(72.38,123.07)	30
7	Prevalence	Age-standardized	Malaysia	Hypertensive heart disease	Rate	59.42(45.10,77.29)	68.09(51.64,87.73)	63.97(49.24,83.56)	56.78(43.03,74.67)	61.19(46.11,81.15)	58.90(45.16,76.71)	13
8	Prevalence	Age-standardized	Tonga	Hypertensive heart disease	Rate	66.70(50.58,84.93)	88.60(67.71,114.82)	78.62(61.34,99.95)	73.82(55.03,101.25)	75.05(56.76,98.42)	74.61(56.83,98.02)	29
9	Prevalence	Age-standardized	Lao People's Democratic Republic	Hypertensive heart disease	Rate	179.19(137.87,233.05)	150.52(116.53,189.80)	164.32(129.16,211.54)	174.79(132.72,230.32)	165.11(126.49,214.95)	170.14(129.99,221.15)	12
10	Prevalence	Age-standardized	Indonesia	Hypertensive heart disease	Rate	184.32(145.03,228.92)	193.17(157.06,239.45)	189.49(151.35,232.17)	188.10(143.47,238.90)	191.00(151.86,240.50)	190.39(148.45,240.79)	11
11	Prevalence	Age-standardized	Solomon Islands	Hypertensive heart disease	Rate	77.29(58.42,100.29)	106.32(81.23,141.80)	89.96(69.68,117.40)	78.18(57.81,102.40)	95.55(72.85,126.13)	86.84(66.63,112.89)	28
12	Prevalence	Age-standardized	Samoa	Hypertensive heart disease	Rate	150.26(115.29,196.30)	148.26(113.22,191.22)	149.61(116.18,193.03)	130.31(98.04,176.80)	134.62(104.92,175.45)	132.57(102.85,175.21)	27
13	Prevalence	Age-standardized	Cambodia	Hypertensive heart disease	Rate	205.19(154.06,272.39)	185.23(141.83,242.85)	193.74(147.60,254.42)	192.92(146.09,258.15)	198.31(153.42,257.86)	196.68(153.50,254.17)	10
14	Prevalence	Age-standardized	Micronesia (Federated States of)	Hypertensive heart disease	Rate	125.20(95.26,163.20)	137.41(104.42,177.42)	132.17(101.76,169.79)	125.29(94.24,166.34)	130.35(98.61,170.52)	128.17(98.19,166.35)	25
15	Prevalence	Age-standardized	Papua New Guinea	Hypertensive heart disease	Rate	92.99(71.43,121.60)	128.15(100.32,164.16)	110.20(86.04,141.61)	91.27(70.68,118.41)	120.60(93.11,154.47)	105.14(82.64,134.70)	26
16	Prevalence	Age-standardized	Marshall Islands	Hypertensive heart disease	Rate	108.09(81.18,144.29)	146.91(113.46,191.27)	130.08(101.38,168.83)	110.33(84.48,146.56)	132.89(102.11,175.29)	121.35(93.94,156.49)	24
17	Prevalence	Age-standardized	Taiwan (Province of China)	Hypertensive heart disease	Rate	199.91(147.67,269.26)	190.21(142.91,250.54)	196.57(147.50,260.35)	241.43(180.18,323.32)	220.62(169.45,288.64)	230.62(178.40,301.01)	8
18	Prevalence	Age-standardized	Turkmenistan	Hypertensive heart disease	Rate	63.05(41.96,89.21)	61.30(43.34,83.75)	62.62(44.18,86.87)	86.56(55.32,122.66)	77.36(53.71,109.38)	82.05(54.99,115.96)	40
19	Prevalence	Age-standardized	Democratic People's Republic of Korea	Hypertensive heart disease	Rate	167.62(123.20,222.43)	155.73(118.38,204.94)	160.25(121.53,211.00)	173.72(128.42,230.77)	183.93(138.13,243.81)	181.41(139.98,237.86)	7
20	Prevalence	Age-standardized	Kiribati	Hypertensive heart disease	Rate	75.21(55.59,99.66)	78.70(60.58,101.91)	77.28(59.16,99.89)	69.92(51.86,92.68)	77.70(59.01,101.80)	74.63(56.17,97.32)	23
21	Prevalence	Age-standardized	Tajikistan	Hypertensive heart disease	Rate	178.47(117.86,246.11)	161.03(119.08,214.80)	170.26(124.00,229.09)	184.30(122.83,256.25)	142.41(100.27,189.13)	163.25(112.01,221.03)	39
22	Prevalence	Age-standardized	Fiji	Hypertensive heart disease	Rate	90.99(69.44,121.90)	146.40(113.18,187.19)	121.27(93.40,157.42)	100.77(75.97,135.47)	129.20(100.22,169.35)	117.44(91.34,154.66)	22
23	Prevalence	Age-standardized	Kyrgyzstan	Hypertensive heart disease	Rate	66.75(43.80,95.59)	58.52(42.21,80.89)	62.20(44.42,84.24)	101.43(65.07,143.56)	85.59(61.91,113.12)	92.77(62.83,127.38)	37
24	Prevalence	Age-standardized	China	Hypertensive heart disease	Rate	237.24(183.30,300.50)	200.29(155.55,251.44)	218.24(169.31,274.83)	205.14(155.70,263.98)	180.06(140.05,228.92)	192.47(146.68,245.02)	6
25	Prevalence	Age-standardized	Mongolia	Hypertensive heart disease	Rate	48.65(24.81,75.17)	55.97(39.77,78.41)	53.59(35.77,75.28)	43.75(20.56,69.37)	56.56(39.24,80.34)	51.94(34.09,75.66)	38
26	Prevalence	Age-standardized	Viet Nam	Hypertensive heart disease	Rate	189.42(143.75,245.91)	228.29(178.02,294.84)	214.76(167.61,277.83)	167.67(130.34,219.90)	227.96(174.54,296.90)	205.71(159.81,267.35)	20
27	Prevalence	Age-standardized	Kazakhstan	Hypertensive heart disease	Rate	63.69(42.88,88.67)	66.28(47.64,90.55)	66.25(47.59,90.03)	72.50(43.70,108.48)	50.86(34.86,72.58)	58.68(38.98,83.99)	36
28	Prevalence	Age-standardized	Uzbekistan	Hypertensive heart disease	Rate	76.99(53.79,107.61)	69.60(51.15,94.06)	73.58(53.18,98.08)	88.76(56.19,133.46)	84.49(57.65,116.57)	87.77(59.76,125.28)	41
29	Prevalence	Age-standardized	Global	Hypertensive heart disease	Rate	130.61(101.97,165.10)	120.81(95.61,151.86)	125.44(98.97,157.96)	148.86(116.37,189.08)	146.65(116.97,183.69)	148.32(117.32,186.28)	1
30	Prevalence	Age-standardized	Timor-Leste	Hypertensive heart disease	Rate	195.28(150.90,255.39)	186.70(142.10,244.18)	191.62(148.27,247.17)	163.60(125.35,215.64)	192.20(148.01,254.70)	178.22(139.87,230.09)	19
31	Prevalence	Age-standardized	North Macedonia	Hypertensive heart disease	Rate	130.39(92.87,178.60)	136.74(99.16,184.54)	134.66(97.16,180.90)	152.21(107.41,214.36)	137.49(97.96,189.33)	145.11(104.77,200.18)	49
32	Prevalence	Age-standardized	Azerbaijan	Hypertensive heart disease	Rate	90.53(60.08,128.20)	101.50(75.06,138.36)	99.27(71.09,133.88)	104.59(65.36,149.43)	92.37(64.36,128.51)	98.27(66.74,134.77)	34
33	Prevalence	Age-standardized	Georgia	Hypertensive heart disease	Rate	74.11(48.02,105.52)	78.72(57.19,109.85)	78.29(55.25,109.02)	143.00(54.98,240.58)	151.81(84.96,220.86)	152.16(78.98,223.70)	35
34	Prevalence	Age-standardized	Hungary	Hypertensive heart disease	Rate	89.92(57.55,129.23)	97.42(68.04,138.38)	95.97(65.79,136.09)	154.65(99.16,216.28)	131.29(89.93,180.03)	142.37(97.48,198.40)	48
35	Prevalence	Age-standardized	Thailand	Hypertensive heart disease	Rate	56.79(43.88,74.86)	68.25(52.68,87.35)	63.51(49.46,81.17)	76.44(57.81,99.35)	87.43(67.50,115.54)	82.71(64.29,108.51)	18
36	Prevalence	Age-standardized	Czechia	Hypertensive heart disease	Rate	32.73(23.16,45.73)	30.65(22.20,41.75)	31.96(23.42,43.51)	108.94(74.93,153.00)	98.01(68.33,135.73)	104.73(72.77,143.70)	47
37	Prevalence	Age-standardized	Croatia	Hypertensive heart disease	Rate	79.02(53.19,110.61)	97.12(66.44,133.64)	91.90(63.69,125.15)	64.29(40.07,87.55)	77.29(54.34,102.70)	72.98(49.33,96.34)	46
38	Prevalence	Age-standardized	Bulgaria	Hypertensive heart disease	Rate	154.11(111.48,203.38)	126.92(93.01,174.04)	140.06(103.27,184.42)	279.23(200.27,366.11)	205.18(148.16,276.29)	239.03(173.37,315.95)	45
39	Prevalence	Age-standardized	Ukraine	Hypertensive heart disease	Rate	27.58(19.70,37.99)	33.59(24.25,45.58)	32.05(23.46,43.84)	34.43(22.63,48.35)	38.24(26.32,52.61)	37.25(25.87,51.18)	63
40	Prevalence	Age-standardized	Russian Federation	Hypertensive heart disease	Rate	24.36(17.20,34.09)	28.32(20.52,38.75)	27.64(20.08,37.84)	40.22(26.64,55.94)	43.34(30.51,60.04)	42.65(29.50,59.02)	62
41	Prevalence	Age-standardized	Bosnia and Herzegovina	Hypertensive heart disease	Rate	69.19(48.47,94.50)	78.93(56.42,106.16)	75.59(54.64,99.37)	85.18(55.77,118.63)	88.81(61.20,122.69)	87.92(59.79,119.77)	44
42	Prevalence	Age-standardized	Republic of Moldova	Hypertensive heart disease	Rate	30.78(22.67,40.47)	29.50(21.63,39.68)	30.45(22.84,40.31)	99.62(65.95,144.16)	95.16(66.13,131.87)	97.82(68.42,137.85)	61
43	Prevalence	Age-standardized	Lithuania	Hypertensive heart disease	Rate	21.77(15.68,29.92)	22.00(15.78,30.20)	22.22(16.30,29.96)	61.42(38.60,87.93)	57.49(38.46,82.10)	59.84(39.52,85.91)	60
44	Prevalence	Age-standardized	Albania	Hypertensive heart disease	Rate	79.34(55.72,107.10)	81.18(59.38,109.37)	82.04(59.03,110.84)	90.07(63.86,123.56)	79.11(56.78,108.07)	84.61(61.05,114.02)	43
45	Prevalence	Age-standardized	Cyprus	Hypertensive heart disease	Rate	51.69(36.21,73.63)	60.28(40.13,84.33)	56.88(39.22,77.75)	62.90(45.94,85.04)	70.79(50.40,98.48)	67.41(48.85,92.29)	77
46	Prevalence	Age-standardized	Denmark	Hypertensive heart disease	Rate	13.46(9.29,18.40)	13.11(9.31,17.79)	13.53(9.69,18.19)	31.56(21.94,44.53)	23.60(16.76,31.91)	27.48(19.56,37.34)	78
47	Prevalence	Age-standardized	Latvia	Hypertensive heart disease	Rate	16.67(11.60,23.33)	17.53(12.56,24.03)	17.25(12.44,23.63)	65.61(39.96,98.45)	73.14(49.03,106.79)	71.23(46.86,103.88)	59
48	Prevalence	Age-standardized	Belgium	Hypertensive heart disease	Rate	11.99(8.17,16.70)	23.32(16.83,31.48)	19.45(14.10,26.34)	20.33(15.82,26.29)	24.96(18.66,34.14)	23.01(17.61,30.50)	76
49	Prevalence	Age-standardized	Andorra	Hypertensive heart disease	Rate	51.57(38.59,69.34)	110.90(83.77,148.68)	82.85(62.37,109.99)	56.83(42.20,75.21)	110.87(83.70,144.95)	85.27(64.87,111.99)	74
50	Prevalence	Age-standardized	Belarus	Hypertensive heart disease	Rate	24.29(17.30,32.91)	20.87(14.81,28.20)	22.40(16.10,30.32)	10.22(6.92,14.69)	7.83(5.35,10.95)	8.69(5.99,12.01)	57
51	Prevalence	Age-standardized	Austria	Hypertensive heart disease	Rate	76.28(57.75,94.24)	88.83(66.97,109.78)	86.25(66.15,105.12)	99.42(73.36,128.45)	104.28(77.34,133.37)	103.79(78.68,132.50)	75
52	Prevalence	Age-standardized	Germany	Hypertensive heart disease	Rate	66.44(48.33,90.32)	84.11(62.07,114.83)	79.22(59.04,106.50)	106.99(77.29,143.88)	112.69(80.75,152.88)	111.47(79.86,150.43)	81
53	Prevalence	Age-standardized	New Zealand	Hypertensive heart disease	Rate	25.76(17.23,35.82)	38.29(28.33,51.67)	33.65(24.32,45.45)	28.70(19.73,40.58)	34.55(25.07,46.68)	32.23(23.30,43.71)	72
54	Prevalence	Age-standardized	Serbia	Hypertensive heart disease	Rate	77.12(46.57,114.17)	81.67(54.47,113.05)	80.62(53.26,112.24)	89.41(55.33,129.62)	87.76(54.77,122.07)	89.39(56.57,123.24)	53
55	Prevalence	Age-standardized	Finland	Hypertensive heart disease	Rate	27.34(16.45,38.10)	40.60(28.62,54.83)	36.61(25.45,49.43)	104.05(70.91,146.64)	107.92(74.64,150.76)	107.60(73.81,150.41)	79
56	Prevalence	Age-standardized	Poland	Hypertensive heart disease	Rate	113.18(85.93,148.77)	119.77(92.73,155.54)	119.13(91.92,155.35)	187.81(142.24,240.59)	174.90(135.69,219.93)	183.21(141.06,230.09)	51
57	Prevalence	Age-standardized	Singapore	Hypertensive heart disease	Rate	81.65(56.47,109.02)	73.89(51.74,100.86)	78.37(54.43,104.26)	125.49(95.11,161.75)	100.69(75.19,131.93)	114.46(87.28,147.87)	69
58	Prevalence	Age-standardized	Romania	Hypertensive heart disease	Rate	134.92(89.09,186.25)	99.21(61.46,142.13)	114.74(76.17,161.04)	168.07(108.36,235.07)	116.91(71.84,169.36)	138.81(87.86,194.58)	52
59	Prevalence	Age-standardized	Montenegro	Hypertensive heart disease	Rate	59.82(43.14,81.03)	58.35(42.75,80.11)	59.41(43.81,80.47)	61.97(43.55,86.44)	58.51(42.15,82.63)	60.32(43.22,84.03)	50
60	Prevalence	Age-standardized	Republic of Korea	Hypertensive heart disease	Rate	89.62(63.63,119.91)	112.80(82.39,151.47)	107.71(78.22,142.23)	76.80(59.14,100.14)	116.89(90.75,148.55)	103.01(81.11,129.99)	68
61	Prevalence	Age-standardized	Australia	Hypertensive heart disease	Rate	27.64(21.13,35.41)	32.06(24.64,41.66)	30.93(24.05,40.18)	58.06(46.02,73.54)	53.26(42.45,65.88)	56.16(45.15,68.40)	71
62	Prevalence	Age-standardized	Japan	Hypertensive heart disease	Rate	44.81(32.20,59.55)	49.18(34.25,66.19)	48.72(34.43,64.72)	44.25(33.05,57.72)	43.24(32.20,56.58)	44.91(33.64,58.26)	67
63	Prevalence	Age-standardized	Estonia	Hypertensive heart disease	Rate	58.02(41.52,79.27)	68.21(51.12,89.37)	65.39(48.85,86.29)	216.42(136.12,309.83)	201.98(140.49,279.83)	210.65(142.82,290.89)	58
64	Prevalence	Age-standardized	Brunei Darussalam	Hypertensive heart disease	Rate	56.65(35.19,81.82)	56.04(32.75,81.73)	58.01(35.84,82.72)	54.19(34.36,77.28)	55.80(34.09,78.88)	56.99(36.16,80.48)	66
65	Prevalence	Age-standardized	Argentina	Hypertensive heart disease	Rate	94.19(69.22,130.16)	81.84(60.00,108.75)	87.29(64.52,117.42)	108.99(73.70,148.81)	91.73(63.57,122.80)	99.28(67.43,132.63)	97
66	Prevalence	Age-standardized	Slovenia	Hypertensive heart disease	Rate	67.00(40.05,94.46)	91.95(64.74,128.31)	83.67(56.10,115.50)	139.90(93.84,191.34)	151.94(104.24,211.97)	148.25(100.77,206.68)	55
67	Prevalence	Age-standardized	Slovakia	Hypertensive heart disease	Rate	57.10(42.98,76.18)	63.48(47.57,84.63)	61.49(46.73,80.69)	98.46(70.02,137.56)	93.92(67.35,129.42)	96.90(70.19,133.47)	54
68	Prevalence	Age-standardized	France	Hypertensive heart disease	Rate	98.37(74.19,131.19)	128.78(98.72,171.06)	118.91(90.62,157.98)	137.36(103.46,185.78)	148.96(110.32,199.21)	145.14(109.04,193.92)	80
69	Prevalence	Age-standardized	Spain	Hypertensive heart disease	Rate	30.28(21.89,40.65)	52.86(38.10,72.41)	44.46(32.20,60.77)	72.41(57.00,88.29)	95.71(76.60,116.13)	86.73(70.18,103.90)	92
70	Prevalence	Age-standardized	Portugal	Hypertensive heart disease	Rate	55.31(40.99,73.80)	52.83(38.99,69.42)	54.26(41.16,71.50)	82.30(60.79,112.77)	68.02(49.68,89.34)	74.27(55.09,98.60)	91
71	Prevalence	Age-standardized	Sweden	Hypertensive heart disease	Rate	36.21(26.02,51.58)	47.94(32.76,71.32)	43.90(30.55,63.47)	108.68(76.01,150.26)	124.89(89.18,171.36)	118.70(84.24,161.78)	93
72	Prevalence	Age-standardized	Dominica	Hypertensive heart disease	Rate	259.31(196.11,344.37)	248.46(195.39,319.71)	251.53(197.40,328.13)	282.38(210.59,376.55)	246.76(195.91,318.09)	260.34(202.91,339.95)	110
73	Prevalence	Age-standardized	Guyana	Hypertensive heart disease	Rate	266.36(202.68,355.67)	232.04(178.94,294.36)	247.71(190.08,323.54)	301.61(230.38,393.50)	236.60(185.68,309.87)	264.78(206.59,341.48)	113
74	Prevalence	Age-standardized	Dominican Republic	Hypertensive heart disease	Rate	204.16(158.19,260.44)	179.62(139.62,229.79)	191.78(150.64,243.04)	213.85(158.62,289.47)	166.81(127.85,218.13)	188.54(143.79,251.24)	111
75	Prevalence	Age-standardized	Antigua and Barbuda	Hypertensive heart disease	Rate	296.60(225.47,373.35)	260.80(210.37,318.68)	275.54(216.87,339.77)	325.13(240.26,422.95)	296.72(236.21,378.89)	309.29(241.19,398.36)	105
76	Prevalence	Age-standardized	Belize	Hypertensive heart disease	Rate	194.21(151.31,251.76)	175.79(139.27,223.29)	184.37(146.18,234.64)	287.85(216.88,377.01)	220.49(168.45,284.56)	254.88(195.13,330.76)	108
77	Prevalence	Age-standardized	Cuba	Hypertensive heart disease	Rate	68.14(52.33,90.83)	69.00(53.86,86.67)	68.53(53.35,87.92)	190.27(142.09,249.04)	162.04(123.46,206.16)	174.38(134.53,224.51)	109
78	Prevalence	Age-standardized	Norway	Hypertensive heart disease	Rate	11.11(4.39,17.36)	18.92(11.86,26.63)	16.20(9.38,23.33)	21.41(13.13,30.96)	30.52(21.02,42.59)	26.80(18.12,37.50)	90
79	Prevalence	Age-standardized	Bahamas	Hypertensive heart disease	Rate	335.50(255.48,433.60)	292.30(229.98,379.34)	309.30(241.72,391.06)	381.19(291.09,496.03)	292.59(227.51,375.97)	329.88(257.39,428.23)	106
80	Prevalence	Age-standardized	Greece	Hypertensive heart disease	Rate	37.44(27.37,49.66)	42.09(30.59,55.17)	40.21(29.34,52.89)	43.84(31.06,59.31)	38.53(26.66,51.14)	41.11(29.83,53.51)	82
81	Prevalence	Age-standardized	Israel	Hypertensive heart disease	Rate	24.06(16.32,33.17)	24.92(17.98,34.46)	24.55(16.97,33.33)	36.55(26.46,49.35)	34.86(25.41,47.26)	35.87(26.29,48.52)	85
82	Prevalence	Age-standardized	Ireland	Hypertensive heart disease	Rate	13.10(9.12,17.72)	15.42(11.07,21.38)	14.67(10.50,20.07)	28.69(20.42,39.10)	30.05(21.27,40.92)	29.53(20.99,39.61)	84
83	Prevalence	Age-standardized	Iceland	Hypertensive heart disease	Rate	12.62(8.27,17.50)	11.86(7.75,16.31)	12.28(8.13,16.88)	25.99(18.27,36.59)	22.33(15.49,30.85)	24.24(17.41,33.20)	83
84	Prevalence	Age-standardized	Uruguay	Hypertensive heart disease	Rate	55.30(38.93,76.37)	63.16(46.25,86.32)	60.10(43.69,81.83)	88.43(55.63,124.16)	86.89(58.86,118.06)	87.91(57.70,119.61)	99
85	Prevalence	Age-standardized	Honduras	Hypertensive heart disease	Rate	211.99(162.80,275.82)	180.80(141.03,230.13)	195.39(152.98,247.52)	216.98(162.99,287.77)	176.41(133.75,233.06)	195.03(147.20,254.69)	129
86	Prevalence	Age-standardized	Chile	Hypertensive heart disease	Rate	108.93(79.30,146.77)	97.11(71.32,124.77)	102.32(74.92,135.11)	154.48(112.90,206.62)	127.77(93.19,172.11)	139.52(104.27,184.02)	98
87	Prevalence	Age-standardized	Guatemala	Hypertensive heart disease	Rate	56.23(41.92,75.41)	78.90(61.21,104.10)	67.91(52.10,90.40)	55.30(40.53,76.93)	71.32(53.38,97.04)	63.97(48.02,85.45)	128
88	Prevalence	Age-standardized	Italy	Hypertensive heart disease	Rate	83.31(47.95,117.83)	111.95(79.15,147.99)	100.90(67.11,136.45)	146.68(105.65,188.85)	183.15(143.02,228.61)	169.89(129.59,213.88)	86
89	Prevalence	Age-standardized	Jordan	Hypertensive heart disease	Rate	316.06(249.97,408.91)	294.83(234.09,374.96)	305.74(244.39,390.27)	373.73(289.99,472.99)	305.74(238.36,380.86)	341.89(268.78,427.80)	144
90	Prevalence	Age-standardized	United Kingdom	Hypertensive heart disease	Rate	17.94(12.31,24.62)	20.83(15.46,27.74)	20.12(14.46,26.99)	34.94(24.87,46.37)	34.70(25.85,45.61)	35.29(25.63,46.45)	95
91	Prevalence	Age-standardized	Haiti	Hypertensive heart disease	Rate	168.22(125.21,220.28)	152.41(117.57,192.90)	159.70(122.22,205.99)	162.86(121.88,215.46)	158.51(122.57,205.49)	160.57(122.32,209.03)	114
92	Prevalence	Age-standardized	Bahrain	Hypertensive heart disease	Rate	144.41(110.49,186.81)	136.77(105.57,177.36)	139.95(108.66,180.53)	187.89(142.58,244.47)	172.63(132.31,220.95)	180.69(139.27,231.76)	140
93	Prevalence	Age-standardized	Jamaica	Hypertensive heart disease	Rate	367.47(288.60,474.70)	301.48(240.52,388.11)	330.51(263.03,421.71)	367.74(285.24,480.98)	273.71(213.17,350.57)	317.04(248.53,406.61)	115
94	Prevalence	Age-standardized	Switzerland	Hypertensive heart disease	Rate	34.33(21.88,48.34)	52.04(35.78,71.58)	45.82(30.98,63.73)	82.25(57.66,113.43)	87.68(64.02,117.06)	86.23(63.32,115.17)	94
95	Prevalence	Age-standardized	Brazil	Hypertensive heart disease	Rate	147.06(114.53,186.53)	151.82(121.46,189.37)	149.33(117.92,187.36)	169.09(129.54,218.78)	163.29(127.44,208.18)	165.34(128.29,212.69)	135
96	Prevalence	Age-standardized	Panama	Hypertensive heart disease	Rate	89.59(67.51,120.54)	90.81(69.56,119.63)	90.06(68.82,118.18)	140.32(105.46,185.56)	132.01(99.14,172.13)	135.91(102.70,176.86)	132
97	Prevalence	Age-standardized	Lebanon	Hypertensive heart disease	Rate	197.59(155.29,254.72)	190.67(146.85,249.19)	193.67(151.49,249.51)	190.60(146.80,248.42)	179.99(139.38,231.32)	184.79(142.44,236.39)	146
98	Prevalence	Age-standardized	Mexico	Hypertensive heart disease	Rate	95.76(72.07,122.98)	124.72(98.65,155.91)	110.47(85.61,139.91)	83.31(60.78,111.37)	114.32(85.27,148.63)	100.04(74.09,131.05)	130
99	Prevalence	Age-standardized	Afghanistan	Hypertensive heart disease	Rate	310.71(239.64,394.29)	205.60(162.13,263.08)	260.79(204.68,333.88)	296.02(227.04,386.48)	214.11(165.53,273.60)	252.56(194.60,323.79)	160
100	Prevalence	Age-standardized	Grenada	Hypertensive heart disease	Rate	165.66(125.63,217.87)	181.87(140.52,230.04)	175.18(136.33,222.63)	229.13(172.09,304.82)	214.20(168.69,276.47)	219.69(172.41,284.48)	112
101	Prevalence	Age-standardized	United Arab Emirates	Hypertensive heart disease	Rate	203.30(156.18,263.31)	176.01(135.36,229.52)	193.57(150.89,245.90)	262.74(199.40,343.60)	183.49(141.52,235.43)	247.08(189.35,324.33)	156
102	Prevalence	Age-standardized	T眉rkiye	Hypertensive heart disease	Rate	224.71(173.14,289.13)	246.43(192.96,314.39)	235.94(185.00,297.06)	223.19(171.89,296.43)	244.20(184.40,311.11)	234.43(181.53,301.21)	155
103	Prevalence	Age-standardized	Libya	Hypertensive heart disease	Rate	289.68(226.39,364.08)	221.93(177.38,282.00)	257.41(205.01,323.37)	286.84(217.03,368.29)	219.17(171.93,277.49)	252.93(195.35,319.82)	147
104	Prevalence	Age-standardized	Equatorial Guinea	Hypertensive heart disease	Rate	244.88(171.51,332.67)	191.83(134.74,264.14)	214.21(154.46,293.15)	276.51(191.68,373.11)	220.24(160.06,298.11)	243.56(177.42,325.94)	172
105	Prevalence	Age-standardized	Djibouti	Hypertensive heart disease	Rate	347.27(255.89,462.00)	256.44(189.99,339.63)	299.07(221.58,392.11)	346.41(251.83,452.27)	253.73(182.99,333.48)	300.68(218.86,395.20)	177
106	Prevalence	Age-standardized	Palestine	Hypertensive heart disease	Rate	238.02(185.38,302.53)	229.89(183.28,293.34)	232.97(185.24,292.70)	243.39(189.22,314.03)	226.32(177.99,289.59)	234.11(184.05,299.10)	149
107	Prevalence	Age-standardized	Angola	Hypertensive heart disease	Rate	245.52(177.90,333.68)	193.00(137.41,263.36)	217.87(157.61,293.28)	270.95(193.63,359.76)	217.76(157.56,293.99)	240.05(175.48,316.37)	168
108	Prevalence	Age-standardized	Qatar	Hypertensive heart disease	Rate	152.14(118.34,196.37)	131.67(102.06,169.78)	143.80(113.19,184.32)	183.46(139.31,239.94)	163.51(126.48,211.81)	174.52(133.67,227.25)	151
109	Prevalence	Age-standardized	Pakistan	Hypertensive heart disease	Rate	107.57(83.93,136.74)	136.40(109.20,170.25)	119.70(93.96,149.75)	111.05(84.65,143.11)	140.55(107.98,180.52)	125.11(94.88,159.10)	165
110	Prevalence	Age-standardized	India	Hypertensive heart disease	Rate	67.72(52.36,86.34)	127.61(101.31,159.38)	97.86(77.03,122.44)	69.81(51.99,92.84)	137.08(107.09,175.59)	106.16(82.01,137.42)	163
111	Prevalence	Age-standardized	Seychelles	Hypertensive heart disease	Rate	263.35(200.60,341.14)	294.27(230.18,375.70)	282.04(221.32,359.91)	278.20(212.75,366.12)	285.48(219.27,367.48)	282.95(221.61,363.99)	186
112	Prevalence	Age-standardized	Rwanda	Hypertensive heart disease	Rate	334.73(249.20,447.16)	240.78(176.10,322.23)	280.68(207.89,373.74)	359.80(257.53,475.43)	255.60(184.68,342.30)	296.47(218.88,389.68)	185
113	Prevalence	Age-standardized	Zambia	Hypertensive heart disease	Rate	335.58(246.31,447.65)	246.55(178.17,332.44)	292.74(215.67,391.77)	353.30(263.69,461.28)	258.43(187.85,341.72)	301.59(226.21,391.56)	191
114	Prevalence	Age-standardized	Ethiopia	Hypertensive heart disease	Rate	326.38(252.73,413.74)	218.68(168.12,280.06)	270.77(211.57,346.44)	356.82(282.38,451.40)	245.76(191.82,312.21)	301.91(241.15,382.29)	179
115	Prevalence	Age-standardized	Morocco	Hypertensive heart disease	Rate	253.96(196.49,326.11)	207.41(163.90,260.32)	230.63(180.96,292.52)	267.60(207.79,344.17)	198.32(150.97,255.04)	232.21(180.00,299.95)	148
116	Prevalence	Age-standardized	Mozambique	Hypertensive heart disease	Rate	281.44(202.03,384.11)	204.05(148.61,278.74)	239.28(176.35,324.23)	289.44(204.14,389.53)	206.01(144.43,279.06)	239.20(168.11,317.87)	184
117	Prevalence	Age-standardized	Botswana	Hypertensive heart disease	Rate	223.63(153.67,309.89)	189.02(131.14,258.63)	203.07(140.78,277.88)	229.29(160.32,310.78)	197.57(140.49,269.10)	209.76(149.34,283.72)	193
118	Prevalence	Age-standardized	Lesotho	Hypertensive heart disease	Rate	230.64(167.06,319.14)	186.41(130.64,259.04)	199.96(143.74,278.51)	230.96(161.98,308.80)	192.36(135.44,261.95)	204.78(145.58,273.55)	194
119	Prevalence	Age-standardized	Comoros	Hypertensive heart disease	Rate	349.90(260.19,460.02)	252.19(183.05,342.05)	297.57(219.33,390.84)	359.25(265.10,466.63)	258.09(186.29,346.45)	304.14(225.61,398.87)	176
120	Prevalence	Age-standardized	Bhutan	Hypertensive heart disease	Rate	106.66(82.13,135.21)	151.10(118.18,191.82)	131.65(103.70,166.84)	106.51(82.46,137.04)	159.02(123.20,200.65)	132.89(104.22,168.18)	162
121	Prevalence	Age-standardized	Cameroon	Hypertensive heart disease	Rate	326.14(241.58,429.63)	241.62(179.74,322.45)	281.83(208.57,369.14)	327.52(245.75,437.70)	236.62(174.19,317.79)	277.71(208.90,368.41)	202
122	Prevalence	Age-standardized	Cabo Verde	Hypertensive heart disease	Rate	333.17(248.80,433.41)	270.90(201.03,356.19)	297.01(222.06,385.56)	349.21(259.75,461.30)	278.89(210.21,366.07)	306.14(228.23,401.29)	203
123	Prevalence	Age-standardized	Nepal	Hypertensive heart disease	Rate	75.19(57.41,95.79)	126.75(97.11,163.92)	101.16(78.19,129.45)	91.01(68.71,119.54)	148.53(115.81,190.78)	121.84(94.98,156.67)	164
124	Prevalence	Age-standardized	Kenya	Hypertensive heart disease	Rate	343.66(271.05,434.35)	239.83(186.44,303.42)	290.29(228.06,368.36)	361.70(286.62,454.29)	252.42(195.29,322.39)	298.97(234.62,374.63)	180
125	Prevalence	Age-standardized	South Africa	Hypertensive heart disease	Rate	224.16(165.42,293.08)	176.51(131.15,228.44)	195.57(145.76,253.31)	235.44(171.98,303.09)	198.06(148.93,255.17)	212.42(159.13,273.56)	196
126	Prevalence	Age-standardized	Madagascar	Hypertensive heart disease	Rate	348.18(254.77,457.66)	249.98(185.13,336.79)	299.36(221.62,394.70)	348.56(253.10,461.26)	247.59(179.07,327.41)	294.58(218.62,387.31)	181
127	Prevalence	Age-standardized	Oman	Hypertensive heart disease	Rate	200.97(164.26,250.11)	187.27(151.37,235.32)	194.48(159.98,242.67)	288.71(223.64,369.46)	224.11(173.22,288.01)	256.02(199.46,332.78)	150
128	Prevalence	Age-standardized	Netherlands	Hypertensive heart disease	Rate	12.14(9.19,15.86)	21.75(16.86,29.00)	18.42(14.26,23.83)	35.14(25.66,47.55)	39.45(29.06,53.81)	38.26(27.89,51.00)	89
129	Prevalence	Age-standardized	Zimbabwe	Hypertensive heart disease	Rate	234.09(170.13,318.21)	177.66(126.75,245.00)	201.47(147.81,275.58)	226.64(163.52,307.90)	175.14(120.19,238.01)	196.09(138.73,265.58)	198
130	Prevalence	Age-standardized	Eswatini	Hypertensive heart disease	Rate	228.83(160.67,315.78)	191.80(134.31,262.85)	205.50(147.30,281.44)	232.59(166.31,320.97)	198.73(138.72,269.76)	210.43(149.50,284.73)	197
131	Prevalence	Age-standardized	Namibia	Hypertensive heart disease	Rate	227.41(162.96,310.78)	190.22(133.91,258.93)	205.29(147.62,279.79)	250.65(182.48,340.74)	213.06(153.60,280.36)	227.13(165.46,303.87)	195
132	Prevalence	Age-standardized	Barbados	Hypertensive heart disease	Rate	182.05(139.29,239.90)	177.35(138.68,229.87)	178.58(140.06,232.02)	228.87(173.05,297.96)	206.08(162.08,266.92)	215.61(168.94,276.03)	107
133	Prevalence	Age-standardized	United States of America	Hypertensive heart disease	Rate	94.80(70.64,124.24)	97.08(74.77,124.58)	97.29(74.32,126.09)	168.72(130.66,207.08)	145.20(115.30,176.51)	157.52(124.07,191.34)	102
134	Prevalence	Age-standardized	Malta	Hypertensive heart disease	Rate	30.79(22.17,41.53)	33.74(24.51,45.42)	32.86(24.43,43.47)	62.31(43.82,85.21)	59.70(44.91,78.94)	61.48(45.36,82.24)	88
135	Prevalence	Age-standardized	Canada	Hypertensive heart disease	Rate	32.23(24.84,40.72)	43.35(34.32,53.75)	38.65(30.68,48.38)	86.99(66.71,110.81)	100.33(80.80,124.68)	94.90(75.74,117.75)	101
136	Prevalence	Age-standardized	Luxembourg	Hypertensive heart disease	Rate	23.61(13.81,34.54)	43.92(29.78,61.04)	37.03(24.52,51.69)	50.21(35.32,69.66)	71.68(51.25,96.12)	62.97(45.45,84.43)	87
137	Prevalence	Age-standardized	Saint Lucia	Hypertensive heart disease	Rate	222.58(173.90,295.51)	225.97(173.08,290.70)	224.66(174.35,289.14)	263.49(199.12,354.48)	248.14(192.11,322.94)	255.11(197.39,327.85)	116
138	Prevalence	Age-standardized	Trinidad and Tobago	Hypertensive heart disease	Rate	223.11(171.71,295.02)	187.54(148.00,239.47)	203.11(160.08,259.05)	228.74(171.76,302.31)	173.19(133.16,221.80)	197.69(152.84,253.65)	119
139	Prevalence	Age-standardized	Iran (Islamic Republic of)	Hypertensive heart disease	Rate	235.79(189.69,293.49)	216.32(176.64,263.02)	226.13(183.27,279.01)	270.72(210.93,339.86)	229.47(184.14,286.04)	250.21(196.87,312.89)	142
140	Prevalence	Age-standardized	Bolivia (Plurinational State of)	Hypertensive heart disease	Rate	130.89(98.97,170.54)	132.64(104.51,173.60)	131.98(102.95,170.95)	153.97(117.44,203.79)	146.41(110.54,191.51)	149.85(114.02,196.29)	121
141	Prevalence	Age-standardized	El Salvador	Hypertensive heart disease	Rate	79.50(59.36,105.92)	89.86(69.76,116.60)	85.04(64.48,110.31)	69.22(50.15,96.61)	82.70(62.53,109.51)	77.04(58.14,102.85)	127
142	Prevalence	Age-standardized	Kuwait	Hypertensive heart disease	Rate	306.72(238.89,399.16)	308.01(240.53,384.04)	306.38(243.70,387.82)	264.32(196.87,345.76)	314.66(245.69,402.22)	286.16(222.26,367.51)	145
143	Prevalence	Age-standardized	Costa Rica	Hypertensive heart disease	Rate	129.96(100.38,170.87)	148.27(114.92,192.71)	139.33(108.88,179.78)	154.18(113.75,204.50)	158.57(120.96,208.25)	156.47(117.76,204.23)	126
144	Prevalence	Age-standardized	Egypt	Hypertensive heart disease	Rate	255.37(200.10,327.51)	225.31(175.14,282.90)	241.41(190.86,306.94)	246.09(187.59,320.47)	198.44(150.29,254.94)	226.69(176.36,290.87)	141
145	Prevalence	Age-standardized	Syrian Arab Republic	Hypertensive heart disease	Rate	203.17(156.77,262.17)	172.70(132.46,221.11)	188.84(145.01,240.90)	190.99(142.56,255.40)	163.73(125.70,212.34)	178.93(135.18,235.95)	153
146	Prevalence	Age-standardized	Saint Vincent and the Grenadines	Hypertensive heart disease	Rate	260.34(198.49,341.33)	240.62(191.32,305.70)	248.60(197.49,317.33)	350.23(264.68,456.81)	271.99(214.51,340.51)	310.15(240.97,395.54)	117
147	Prevalence	Age-standardized	Suriname	Hypertensive heart disease	Rate	187.04(143.58,242.90)	191.56(146.30,240.32)	189.52(149.40,241.27)	226.50(166.87,296.59)	201.97(156.62,259.42)	212.11(162.87,271.42)	118
148	Prevalence	Age-standardized	Algeria	Hypertensive heart disease	Rate	287.20(226.33,360.94)	254.85(200.16,321.27)	272.24(216.47,338.98)	315.42(246.39,404.36)	257.99(199.40,329.76)	288.63(224.48,366.56)	139
149	Prevalence	Age-standardized	Iraq	Hypertensive heart disease	Rate	228.97(176.92,292.51)	186.43(146.79,236.29)	206.61(162.62,262.39)	208.83(159.39,276.01)	182.77(141.95,233.33)	194.87(151.44,253.32)	143
150	Prevalence	Age-standardized	Tunisia	Hypertensive heart disease	Rate	269.16(210.58,345.76)	259.83(204.23,330.55)	264.23(210.56,335.12)	299.13(232.26,382.54)	269.57(209.45,343.26)	283.37(219.96,357.48)	154
151	Prevalence	Age-standardized	Yemen	Hypertensive heart disease	Rate	263.68(207.06,339.03)	240.96(190.63,306.77)	251.38(197.58,319.37)	255.70(194.07,332.22)	251.97(199.83,320.77)	253.76(200.06,325.24)	157
152	Prevalence	Age-standardized	Burundi	Hypertensive heart disease	Rate	329.70(244.51,437.14)	237.49(170.58,324.24)	278.13(203.55,373.09)	338.16(250.42,444.98)	240.12(172.21,322.29)	288.87(211.36,378.79)	175
153	Prevalence	Age-standardized	Colombia	Hypertensive heart disease	Rate	191.56(144.95,248.76)	184.79(144.09,238.90)	187.85(145.24,243.10)	133.08(97.18,179.48)	131.96(99.77,176.49)	132.10(100.29,175.25)	125
154	Prevalence	Age-standardized	Nicaragua	Hypertensive heart disease	Rate	160.03(123.19,209.20)	168.31(130.19,221.27)	164.45(128.59,213.26)	146.46(109.73,200.12)	147.30(111.28,193.35)	146.67(112.80,192.67)	131
155	Prevalence	Age-standardized	Democratic Republic of the Congo	Hypertensive heart disease	Rate	252.99(178.88,344.34)	196.61(142.36,265.91)	223.55(159.33,300.65)	274.91(202.24,373.54)	216.35(158.04,296.44)	240.21(178.24,326.62)	171
156	Prevalence	Age-standardized	Malawi	Hypertensive heart disease	Rate	314.22(230.48,417.60)	229.52(167.57,309.91)	268.61(199.90,356.68)	317.07(227.51,422.83)	230.95(169.55,305.92)	266.01(197.53,351.87)	182
157	Prevalence	Age-standardized	Ecuador	Hypertensive heart disease	Rate	210.40(164.00,271.32)	216.09(168.32,275.96)	213.20(168.01,270.86)	199.91(147.86,265.88)	187.31(143.02,244.17)	193.03(149.27,254.77)	122
158	Prevalence	Age-standardized	Peru	Hypertensive heart disease	Rate	119.82(90.95,156.43)	134.50(104.48,170.00)	127.39(99.91,162.85)	124.30(93.13,164.18)	129.16(97.47,168.56)	126.85(94.71,166.59)	123
159	Prevalence	Age-standardized	Eritrea	Hypertensive heart disease	Rate	327.93(238.54,434.07)	242.76(178.19,322.53)	274.23(204.05,366.75)	347.34(255.75,455.08)	252.73(183.67,335.62)	288.13(211.85,380.89)	178
160	Prevalence	Age-standardized	Paraguay	Hypertensive heart disease	Rate	168.75(128.09,216.26)	173.26(135.70,221.60)	170.69(134.20,217.66)	195.32(148.15,257.54)	193.01(147.65,247.73)	193.63(148.99,249.83)	136
161	Prevalence	Age-standardized	Mauritius	Hypertensive heart disease	Rate	148.15(112.66,197.42)	183.82(142.47,240.16)	169.77(131.72,225.68)	201.59(151.79,260.82)	215.36(165.41,271.40)	210.25(162.25,267.80)	183
162	Prevalence	Age-standardized	Somalia	Hypertensive heart disease	Rate	304.62(226.69,403.80)	218.89(157.56,294.39)	258.30(191.98,341.68)	301.59(215.43,401.36)	211.33(154.62,286.58)	246.27(181.02,329.94)	187
163	Prevalence	Age-standardized	Venezuela (Bolivarian Republic of)	Hypertensive heart disease	Rate	189.28(143.41,246.09)	187.16(147.49,242.83)	187.74(144.42,243.39)	180.05(134.84,245.27)	169.09(128.38,219.91)	173.20(132.11,230.19)	133
164	Prevalence	Age-standardized	Saudi Arabia	Hypertensive heart disease	Rate	321.03(256.40,407.20)	227.79(178.35,292.19)	279.94(222.18,355.67)	335.51(262.96,441.85)	221.21(170.82,281.46)	289.07(222.77,372.66)	152
165	Prevalence	Age-standardized	Bangladesh	Hypertensive heart disease	Rate	103.92(79.57,133.21)	169.21(131.33,215.45)	131.90(103.12,167.98)	99.26(76.44,130.24)	183.13(141.98,235.72)	139.48(108.68,178.41)	161
166	Prevalence	Age-standardized	Congo	Hypertensive heart disease	Rate	250.50(181.59,335.61)	191.60(137.42,262.81)	216.29(159.12,291.25)	265.14(194.93,357.55)	208.95(153.49,280.68)	234.82(174.20,315.05)	170
167	Prevalence	Age-standardized	Benin	Hypertensive heart disease	Rate	303.86(225.54,402.61)	237.23(173.21,319.31)	268.77(201.65,355.68)	318.68(230.50,424.09)	244.55(181.94,324.69)	276.65(203.80,366.87)	200
168	Prevalence	Age-standardized	Burkina Faso	Hypertensive heart disease	Rate	303.64(217.86,403.37)	235.55(170.06,312.95)	266.88(198.97,350.16)	324.22(240.06,434.31)	247.70(182.46,335.18)	281.87(213.13,377.79)	201
169	Prevalence	Age-standardized	Uganda	Hypertensive heart disease	Rate	345.54(255.63,450.71)	256.99(186.90,339.88)	298.06(221.20,390.41)	375.76(284.85,495.97)	276.42(203.35,363.65)	316.26(241.39,414.79)	190
170	Prevalence	Age-standardized	Gabon	Hypertensive heart disease	Rate	273.31(193.91,376.84)	220.37(164.41,295.93)	242.37(178.82,328.94)	286.48(207.54,377.49)	231.47(170.65,318.04)	254.81(185.92,340.40)	173
171	Prevalence	Age-standardized	Central African Republic	Hypertensive heart disease	Rate	228.20(161.50,310.62)	178.05(130.88,244.53)	198.61(144.31,271.10)	238.86(177.12,322.87)	187.43(135.23,254.33)	207.65(152.64,279.01)	169
172	Prevalence	Age-standardized	United Republic of Tanzania	Hypertensive heart disease	Rate	350.98(260.47,468.71)	251.77(181.68,334.78)	297.94(220.89,394.74)	333.32(248.07,442.53)	239.49(173.20,318.22)	282.37(209.25,370.66)	189
173	Prevalence	Age-standardized	Liberia	Hypertensive heart disease	Rate	304.14(225.11,404.98)	229.76(169.56,308.71)	269.68(201.75,356.48)	314.10(232.32,421.01)	234.85(175.87,307.62)	275.22(206.27,360.42)	210
174	Prevalence	Age-standardized	Saint Kitts and Nevis	Hypertensive heart disease	Rate	159.30(121.44,212.65)	133.89(101.89,176.24)	144.03(110.84,191.72)	241.54(182.69,317.67)	184.73(143.35,238.20)	206.62(160.07,263.86)	393
175	Prevalence	Age-standardized	Guinea-Bissau	Hypertensive heart disease	Rate	277.96(203.43,371.71)	215.86(159.40,291.50)	244.61(181.82,326.01)	289.48(216.68,384.11)	222.56(161.60,300.84)	250.57(184.35,332.48)	209
176	Prevalence	Age-standardized	Gambia	Hypertensive heart disease	Rate	292.18(215.88,389.91)	225.73(166.63,297.31)	256.73(188.64,338.37)	303.41(220.10,404.97)	231.34(170.51,306.45)	263.46(193.99,349.74)	206
177	Prevalence	Age-standardized	Nauru	Hypertensive heart disease	Rate	100.29(73.98,132.23)	116.97(89.00,150.63)	106.87(80.80,138.86)	95.36(70.00,130.09)	92.11(70.03,126.28)	93.22(71.66,125.01)	369
178	Prevalence	Age-standardized	Cote d'Ivoire	Hypertensive heart disease	Rate	291.36(216.62,386.91)	228.41(168.00,308.59)	260.20(195.20,348.67)	303.48(227.26,400.63)	234.53(170.10,312.76)	268.06(202.15,354.79)	205
179	Prevalence	Age-standardized	Chad	Hypertensive heart disease	Rate	287.78(211.32,383.57)	219.79(159.65,293.45)	251.32(186.10,333.37)	302.39(220.30,399.66)	228.54(169.45,301.07)	267.44(196.35,350.08)	204
180	Prevalence	Age-standardized	Monaco	Hypertensive heart disease	Rate	46.90(35.24,61.90)	51.32(37.70,67.91)	50.02(37.69,66.16)	77.93(56.77,107.84)	80.43(59.04,106.75)	79.77(59.53,106.42)	367
181	Prevalence	Age-standardized	Bermuda	Hypertensive heart disease	Rate	75.34(55.89,100.49)	88.24(67.17,112.32)	82.36(63.35,106.87)	163.40(121.99,216.04)	159.78(121.97,207.33)	161.13(123.72,210.68)	305
182	Prevalence	Age-standardized	Nigeria	Hypertensive heart disease	Rate	286.38(223.80,359.01)	218.09(170.30,275.85)	250.07(195.44,313.56)	298.99(234.48,378.82)	220.22(171.87,278.08)	257.22(201.98,324.00)	214
183	Prevalence	Age-standardized	United States Virgin Islands	Hypertensive heart disease	Rate	172.85(132.20,226.46)	167.75(131.04,214.89)	169.18(132.23,219.33)	207.52(156.34,272.13)	171.81(128.90,223.17)	186.80(141.83,241.68)	422
184	Prevalence	Age-standardized	Niger	Hypertensive heart disease	Rate	303.61(225.26,400.82)	228.83(167.03,305.25)	264.47(198.07,351.33)	311.13(226.05,415.47)	231.17(170.44,312.55)	269.87(203.06,357.22)	213
185	Prevalence	Age-standardized	Tuvalu	Hypertensive heart disease	Rate	110.77(84.17,143.06)	147.40(113.15,187.55)	133.36(103.04,169.81)	107.34(79.41,141.91)	128.10(97.89,166.65)	118.79(91.12,152.11)	416
186	Prevalence	Age-standardized	American Samoa	Hypertensive heart disease	Rate	106.72(80.25,140.71)	112.58(88.53,144.63)	109.92(85.35,141.27)	104.40(74.15,142.32)	79.05(59.08,104.14)	91.65(67.06,123.77)	298
187	Prevalence	Age-standardized	Mali	Hypertensive heart disease	Rate	308.92(229.53,407.95)	227.21(168.51,304.18)	267.44(197.21,353.56)	325.21(241.15,426.74)	238.53(174.56,318.97)	283.17(211.20,371.37)	211
188	Prevalence	Age-standardized	Mauritania	Hypertensive heart disease	Rate	309.46(228.82,411.44)	230.11(164.75,304.17)	266.01(197.06,349.91)	329.76(246.55,436.84)	246.26(184.54,330.67)	288.26(217.17,379.95)	212
189	Prevalence	Age-standardized	San Marino	Hypertensive heart disease	Rate	61.80(45.32,82.77)	80.42(61.88,108.19)	72.96(55.28,98.60)	88.87(65.97,119.73)	103.70(76.05,140.28)	96.90(71.83,130.38)	396
190	Prevalence	Age-standardized	Sudan	Hypertensive heart disease	Rate	255.76(196.81,322.86)	211.95(162.46,275.82)	234.49(182.06,299.94)	269.33(207.76,347.60)	203.24(158.64,262.71)	239.04(185.69,306.18)	522
191	Prevalence	Age-standardized	Guinea	Hypertensive heart disease	Rate	307.47(227.90,409.75)	231.06(169.41,309.47)	269.35(202.78,361.89)	313.68(231.73,410.16)	233.95(174.06,314.22)	273.20(202.64,357.95)	208
192	Prevalence	Age-standardized	Puerto Rico	Hypertensive heart disease	Rate	155.79(119.36,204.21)	135.23(105.14,173.08)	144.62(112.15,189.36)	250.66(187.12,332.85)	186.36(144.41,236.42)	214.26(163.97,278.00)	385
193	Prevalence	Age-standardized	Ghana	Hypertensive heart disease	Rate	299.16(226.63,395.83)	252.24(189.28,333.92)	273.94(209.49,364.78)	309.92(232.96,412.33)	256.28(189.80,337.31)	277.96(208.78,367.56)	207
194	Prevalence	Age-standardized	Northern Mariana Islands	Hypertensive heart disease	Rate	58.83(44.46,77.74)	87.81(66.51,114.16)	72.11(55.06,93.90)	50.87(37.77,68.87)	75.23(57.01,101.53)	63.25(48.16,84.93)	376
195	Prevalence	Age-standardized	Palau	Hypertensive heart disease	Rate	47.28(35.58,60.40)	66.52(50.68,86.54)	57.40(44.12,73.69)	49.37(37.33,64.79)	56.31(42.20,75.53)	52.47(40.02,69.86)	380
196	Prevalence	Age-standardized	Niue	Hypertensive heart disease	Rate	110.32(84.60,147.51)	141.76(109.23,181.57)	129.17(100.60,165.26)	115.67(86.33,151.52)	122.26(93.16,161.10)	119.24(91.96,156.22)	374
197	Prevalence	Age-standardized	Togo	Hypertensive heart disease	Rate	291.94(219.28,387.33)	227.78(167.85,304.37)	257.10(192.84,340.35)	312.66(234.49,407.07)	240.01(176.88,318.85)	267.96(203.04,353.79)	218
198	Prevalence	Age-standardized	Guam	Hypertensive heart disease	Rate	213.15(160.70,279.42)	212.12(168.26,270.65)	212.13(163.04,271.97)	136.93(100.71,184.55)	105.55(75.96,142.67)	119.65(89.27,160.39)	351
199	Prevalence	Age-standardized	Senegal	Hypertensive heart disease	Rate	288.44(211.91,384.78)	219.01(161.18,289.95)	253.19(187.21,336.23)	304.55(228.55,399.19)	227.56(169.81,300.52)	263.38(198.62,348.01)	216
200	Prevalence	Age-standardized	Cook Islands	Hypertensive heart disease	Rate	332.10(254.90,435.70)	332.18(258.92,420.70)	332.92(259.40,426.93)	338.78(262.23,433.69)	297.65(236.96,378.51)	317.49(252.25,402.52)	320
201	Prevalence	Age-standardized	Sierra Leone	Hypertensive heart disease	Rate	279.68(209.65,372.13)	214.54(156.92,291.26)	247.21(186.32,328.27)	303.03(217.94,406.37)	228.81(167.18,303.82)	264.93(194.58,351.92)	217
202	Prevalence	Age-standardized	Greenland	Hypertensive heart disease	Rate	39.75(29.32,51.45)	81.57(61.11,103.35)	63.64(47.16,80.74)	60.91(44.56,78.56)	105.30(79.67,137.01)	84.30(63.59,108.34)	349
203	Prevalence	Age-standardized	Sao Tome and Principe	Hypertensive heart disease	Rate	321.50(238.01,424.00)	248.22(184.83,326.65)	277.24(207.94,357.36)	333.88(245.57,435.09)	254.55(185.78,333.96)	290.08(214.44,376.87)	215
204	Prevalence	Age-standardized	Tokelau	Hypertensive heart disease	Rate	116.43(90.44,152.03)	157.02(122.53,203.39)	138.21(108.40,179.19)	111.12(84.36,148.10)	128.64(97.92,170.10)	120.18(91.85,160.22)	413
205	Prevalence	Age-standardized	South Sudan	Hypertensive heart disease	Rate	346.77(251.43,462.94)	253.04(182.44,334.88)	304.07(223.09,406.05)	346.34(252.90,451.58)	249.55(178.78,334.78)	300.03(220.70,394.23)	435

## Sheet: EAPC+21 regions
EAPC of age-standardized prevalence rates for Global + 5 SDI + 21 regions (Total)
	rank	location_id	EAPCs	EAPC	location_name
1	1	73	2.02(1.70,2.34)	2.01847768000103	Western Europe
2	1	70	1.94(1.82,2.06)	1.944058028963092	Australasia
3	1	100	1.93(1.78,2.07)	1.927995377801839	High-income North America
4	1	56	1.73(1.55,1.92)	1.733475770512394	Eastern Europe
5	1	42	1.70(1.54,1.85)	1.695262450476176	Central Europe
6	1	44635	1.57(1.45,1.69)	1.568994446463678	High SDI
7	1	104	1.24(1.17,1.30)	1.235735757526779	Caribbean
8	1	96	0.98(0.92,1.04)	0.9790789477879036	Southern Latin America
9	1	32	0.95(0.73,1.17)	0.9498883234354771	Central Asia
10	1	44634	0.87(0.83,0.92)	0.8747084755363677	High-middle SDI
11	1	1	0.56(0.52,0.60)	0.5584749198697336	Global
12	1	134	0.32(0.29,0.36)	0.3221539208858815	Tropical Latin America
13	1	167	0.28(0.22,0.34)	0.2777335963153771	Central Sub-Saharan Africa
14	1	192	0.25(0.19,0.30)	0.2452280672728069	Southern Sub-Saharan Africa
15	1	159	0.19(0.17,0.21)	0.1887084037065945	South Asia
16	1	120	0.17(0.07,0.28)	0.1744260408597986	Andean Latin America
17	1	199	0.15(0.10,0.19)	0.1451046345090745	Western Sub-Saharan Africa
18	1	138	0.13(0.08,0.18)	0.1292803742237725	North Africa and Middle East
19	1	44637	0.12(0.09,0.14)	0.1157452807771575	Low SDI
20	1	44636	0.08(0.07,0.10)	0.08453855770449437	Low-middle SDI
21	1	174	0.08(0.06,0.10)	0.07599190323515082	Eastern Sub-Saharan Africa
22	1	9	-0.19(-0.23,-0.14)	-0.186328	Southeast Asia
23	1	65	-0.21(-0.41,-0.01)	-0.211067	High-income Asia Pacific
24	1	44639	-0.35(-0.47,-0.22)	-0.348464	Middle SDI
25	1	21	-0.36(-0.42,-0.31)	-0.362949	Oceania
26	1	5	-0.63(-0.86,-0.39)	-0.625552	East Asia
27	1	124	-0.65(-0.72,-0.59)	-0.65349	Central Latin America

## Sheet: EAPC+204 countries
EAPC of age-standardized prevalence rates for Global + 204 countries (Total)
	rank	location_id	EAPCs	EAPC	location_name
1	1	59	6.76(6.13,7.40)	6.76434	Latvia
2	1	58	5.78(5.16,6.40)	5.78067	Estonia
3	1	61	5.43(5.07,5.79)	5.43069	Republic of Moldova
4	1	79	4.61(4.31,4.92)	4.61266	Finland
5	1	93	4.56(4.19,4.92)	4.55662	Sweden
6	1	47	4.20(3.56,4.84)	4.20079	Czechia
7	1	60	4.14(3.89,4.39)	4.13974	Lithuania
8	1	35	3.79(3.11,4.48)	3.78908	Georgia
9	1	101	3.52(3.25,3.79)	3.51917	Canada
10	1	109	3.43(3.21,3.66)	3.43416	Cuba
11	1	94	3.40(2.93,3.87)	3.39824	Switzerland
12	1	88	3.32(2.93,3.70)	3.31739	Malta
13	1	89	3.27(2.95,3.59)	3.27298	Netherlands
14	1	78	3.20(2.74,3.67)	3.20173	Denmark
15	1	84	3.15(2.83,3.46)	3.14543	Ireland
16	1	81	2.63(2.08,3.18)	2.62779	Germany
17	1	55	2.60(2.36,2.83)	2.59787	Slovenia
18	1	45	2.55(2.22,2.87)	2.54504	Bulgaria
19	1	83	2.49(2.15,2.83)	2.48858	Iceland
20	1	92	2.46(2.32,2.59)	2.45632	Spain
21	1	305	2.36(2.25,2.48)	2.3624	Bermuda
22	1	87	2.25(1.64,2.87)	2.25436	Luxembourg
23	1	54	2.25(1.89,2.60)	2.24633	Slovakia
24	1	86	2.24(1.57,2.91)	2.23741	Italy
25	1	71	2.21(2.10,2.33)	2.21221	Australia
26	1	95	2.11(2.02,2.21)	2.11234	United Kingdom
27	1	90	2.07(1.85,2.28)	2.06746	Norway
28	1	85	2.00(1.76,2.23)	1.99679	Israel
29	1	102	1.86(1.73,2.00)	1.8628	United States of America
30	1	367	1.85(1.56,2.15)	1.8509	Monaco
31	1	62	1.78(1.48,2.08)	1.77988	Russian Federation
32	1	51	1.71(1.55,1.87)	1.70965	Poland
33	1	69	1.69(1.52,1.85)	1.68551	Singapore
34	1	48	1.66(1.50,1.82)	1.65898	Hungary
35	1	393	1.65(1.50,1.81)	1.65232	Saint Kitts and Nevis
36	1	52	1.57(1.28,1.85)	1.56794	Romania
37	1	99	1.56(1.49,1.63)	1.56001	Uruguay
38	1	385	1.54(1.44,1.65)	1.54216	Puerto Rico
39	1	76	1.54(1.19,1.88)	1.5366	Belgium
40	1	91	1.47(1.29,1.65)	1.47067	Portugal
41	1	396	1.46(1.30,1.61)	1.45719	San Marino
42	1	108	1.45(1.33,1.57)	1.45205	Belize
43	1	132	1.33(1.17,1.49)	1.33093	Panama
44	1	98	1.27(1.18,1.37)	1.27467	Chile
45	1	33	1.20(1.09,1.32)	1.20417	Armenia
46	1	40	1.19(1.10,1.28)	1.18966	Turkmenistan
47	1	150	1.17(1.03,1.31)	1.16911	Oman
48	1	140	1.16(1.05,1.28)	1.16337	Bahrain
49	1	349	1.13(0.95,1.31)	1.12946	Greenland
50	1	151	0.98(0.81,1.15)	0.979123	Qatar
51	1	75	0.96(0.73,1.19)	0.962853	Austria
52	1	112	0.96(0.90,1.02)	0.958169	Grenada
53	1	117	0.95(0.85,1.05)	0.947985	Saint Vincent and the Grenadines
54	1	44	0.93(0.78,1.08)	0.932183	Bosnia and Herzegovina
55	1	37	0.93(0.55,1.31)	0.925296	Kyrgyzstan
56	1	18	0.88(0.75,1.00)	0.875389	Thailand
57	1	107	0.82(0.75,0.90)	0.824283	Barbados
58	1	8	0.82(0.38,1.26)	0.820694	Taiwan (Province of China)
59	1	183	0.79(0.58,1.00)	0.791657	Mauritius
60	1	116	0.78(0.67,0.88)	0.777005	Saint Lucia
61	1	156	0.77(0.76,0.79)	0.771323	United Arab Emirates
62	1	41	0.75(0.63,0.88)	0.751511	Uzbekistan
63	1	144	0.66(0.58,0.75)	0.660878	Jordan
64	1	97	0.66(0.59,0.72)	0.656376	Argentina
65	1	49	0.58(0.47,0.68)	0.577541	North Macedonia
66	1	106	0.57(0.47,0.66)	0.565951	Bahamas
67	1	1	0.56(0.52,0.60)	0.558475	Global
68	1	164	0.55(0.43,0.67)	0.554276	Nepal
69	1	105	0.55(0.44,0.67)	0.552164	Antigua and Barbuda
70	1	80	0.55(0.36,0.74)	0.547334	France
71	1	142	0.49(0.43,0.56)	0.494101	Iran (Islamic Republic of)
72	1	118	0.49(0.45,0.52)	0.485792	Suriname
73	1	63	0.48(0.31,0.64)	0.476051	Ukraine
74	1	7	0.47(0.41,0.52)	0.465516	Democratic People's Republic of Korea
75	1	136	0.46(0.37,0.55)	0.459744	Paraguay
76	1	172	0.46(0.42,0.50)	0.459566	Equatorial Guinea
77	1	77	0.44(0.24,0.64)	0.43747	Cyprus
78	1	14	0.43(0.37,0.49)	0.428525	Maldives
79	1	139	0.42(0.34,0.49)	0.41599	Algeria
80	1	121	0.41(0.35,0.47)	0.411809	Bolivia (Plurinational State of)
81	1	74	0.36(0.29,0.43)	0.360435	Andorra
82	1	168	0.35(0.33,0.37)	0.350319	Angola
83	1	154	0.35(0.29,0.41)	0.348283	Tunisia
84	1	195	0.34(0.31,0.38)	0.344533	Namibia
85	1	179	0.34(0.33,0.35)	0.343231	Ethiopia
86	1	422	0.32(0.31,0.34)	0.322822	United States Virgin Islands
87	1	135	0.32(0.28,0.36)	0.321034	Brazil
88	1	196	0.31(0.25,0.37)	0.313675	South Africa
89	1	190	0.30(0.24,0.35)	0.295039	Uganda
90	1	170	0.29(0.26,0.32)	0.289657	Congo
91	1	212	0.27(0.25,0.29)	0.273245	Mauritania
92	1	171	0.27(0.19,0.34)	0.267257	Democratic Republic of the Congo
93	1	163	0.26(0.23,0.28)	0.257412	India
94	1	110	0.26(0.22,0.29)	0.257358	Dominica
95	1	217	0.23(0.21,0.25)	0.233238	Sierra Leone
96	1	16	0.22(0.19,0.25)	0.219006	Philippines
97	1	522	0.21(0.15,0.27)	0.213708	Sudan
98	1	185	0.21(0.19,0.24)	0.212344	Rwanda
99	1	204	0.21(0.18,0.23)	0.205637	Chad
100	1	113	0.19(0.09,0.29)	0.191611	Guyana
101	1	201	0.19(0.17,0.21)	0.191092	Burkina Faso
102	1	126	0.19(0.01,0.37)	0.190004	Costa Rica
103	1	214	0.18(0.08,0.28)	0.182025	Nigeria
104	1	173	0.17(0.16,0.18)	0.1704	Gabon
105	1	211	0.16(0.14,0.18)	0.163074	Mali
106	1	50	0.16(0.10,0.22)	0.158237	Montenegro
107	1	122	0.15(-0.04,0.35)	0.152411	Ecuador
108	1	169	0.15(0.13,0.17)	0.151521	Central African Republic
109	1	175	0.15(0.13,0.17)	0.150118	Burundi
110	1	215	0.15(0.12,0.18)	0.149873	Sao Tome and Principe
111	1	161	0.14(0.08,0.20)	0.141255	Bangladesh
112	1	148	0.14(0.08,0.19)	0.13571	Morocco
113	1	115	0.13(0.04,0.23)	0.134563	Jamaica
114	1	218	0.13(0.09,0.17)	0.126438	Togo
115	1	152	0.12(0.08,0.16)	0.120279	Saudi Arabia
116	1	178	0.11(0.09,0.13)	0.107562	Eritrea
117	1	205	0.11(0.07,0.14)	0.107397	Cote d'Ivoire
118	1	206	0.10(0.08,0.13)	0.101039	Gambia
119	1	193	0.10(0.04,0.16)	0.0968481	Botswana
120	1	72	0.10(-0.10,0.29)	0.0959359	New Zealand
121	1	203	0.09(0.07,0.11)	0.0912444	Cabo Verde
122	1	123	0.09(0.03,0.14)	0.0861238	Peru
123	1	186	0.08(0.06,0.11)	0.0840799	Seychelles
124	1	210	0.08(0.06,0.11)	0.0829985	Liberia
125	1	82	0.07(-0.05,0.19)	0.0712691	Greece
126	1	213	0.07(0.04,0.10)	0.0676603	Niger
127	1	191	0.07(0.04,0.09)	0.0667127	Zambia
128	1	157	0.06(0.05,0.07)	0.0623982	Yemen
129	1	155	0.06(0.00,0.12)	0.0606266	T眉rkiye
130	1	209	0.06(0.05,0.07)	0.0606169	Guinea-Bissau
131	1	200	0.06(0.04,0.08)	0.0570695	Benin
132	1	147	0.06(-0.02,0.14)	0.0570293	Libya
133	1	165	0.06(0.01,0.10)	0.0570177	Pakistan
134	1	176	0.05(0.04,0.07)	0.054931	Comoros
135	1	197	0.05(-0.00,0.10)	0.04719	Eswatini
136	1	216	0.05(-0.01,0.10)	0.0468154	Senegal
137	1	12	0.05(0.01,0.08)	0.045623	Lao People's Democratic Republic
138	1	10	0.04(0.01,0.08)	0.0447955	Cambodia
139	1	194	0.04(-0.01,0.08)	0.0353355	Lesotho
140	1	149	0.03(-0.02,0.08)	0.0323547	Palestine
141	1	202	0.03(-0.05,0.11)	0.0284494	Cameroon
142	1	162	0.02(0.00,0.03)	0.0158105	Bhutan
143	1	34	0.01(-0.04,0.06)	0.0142555	Azerbaijan
144	1	30	0.01(-0.01,0.04)	0.0132647	Vanuatu
145	1	208	0.00(-0.02,0.03)	0.00391076	Guinea
146	1	320	-0.00(-0.05,0.05)	-0.00184238	Cook Islands
147	1	119	-0.00(-0.06,0.06)	-0.00250122	Trinidad and Tobago
148	1	184	-0.00(-0.02,0.01)	-0.00281586	Mozambique
149	1	114	-0.00(-0.03,0.02)	-0.00418636	Haiti
150	1	39	-0.01(-0.09,0.06)	-0.0145762	Tajikistan
151	1	177	-0.02(-0.04,-0.00)	-0.020054	Djibouti
152	1	207	-0.03(-0.05,-0.01)	-0.028626	Ghana
153	1	189	-0.03(-0.11,0.05)	-0.0315933	United Republic of Tanzania
154	1	68	-0.03(-0.21,0.14)	-0.0328935	Republic of Korea
155	1	38	-0.04(-0.11,0.02)	-0.040753	Mongolia
156	1	182	-0.05(-0.10,0.01)	-0.0465369	Malawi
157	1	43	-0.05(-0.09,-0.02)	-0.0503128	Albania
158	1	160	-0.06(-0.08,-0.04)	-0.0572338	Afghanistan
159	1	181	-0.07(-0.09,-0.05)	-0.0695041	Madagascar
160	1	15	-0.07(-0.14,-0.00)	-0.0720526	Myanmar
161	1	28	-0.08(-0.13,-0.02)	-0.0752083	Solomon Islands
162	1	435	-0.08(-0.09,-0.07)	-0.0800408	South Sudan
163	1	11	-0.09(-0.13,-0.05)	-0.0913756	Indonesia
164	1	128	-0.09(-0.16,-0.03)	-0.0936497	Guatemala
165	1	129	-0.13(-0.17,-0.08)	-0.125319	Honduras
166	1	23	-0.15(-0.18,-0.11)	-0.148557	Kiribati
167	1	25	-0.16(-0.19,-0.13)	-0.160168	Micronesia (Federated States of)
168	1	198	-0.17(-0.23,-0.11)	-0.168189	Zimbabwe
169	1	187	-0.19(-0.22,-0.16)	-0.185387	Somalia
170	1	66	-0.20(-0.27,-0.13)	-0.200305	Brunei Darussalam
171	1	143	-0.22(-0.24,-0.19)	-0.218281	Iraq
172	1	111	-0.22(-0.27,-0.17)	-0.219658	Dominican Republic
173	1	22	-0.23(-0.28,-0.18)	-0.229727	Fiji
174	1	146	-0.24(-0.30,-0.18)	-0.240866	Lebanon
175	1	29	-0.25(-0.31,-0.20)	-0.2546	Tonga
176	1	24	-0.26(-0.29,-0.24)	-0.264549	Marshall Islands
177	1	26	-0.27(-0.33,-0.20)	-0.265141	Papua New Guinea
178	1	141	-0.27(-0.34,-0.20)	-0.27072	Egypt
179	1	145	-0.28(-0.32,-0.23)	-0.276911	Kuwait
180	1	20	-0.29(-0.37,-0.20)	-0.288807	Viet Nam
181	1	374	-0.30(-0.34,-0.26)	-0.298412	Niue
182	1	133	-0.31(-0.33,-0.29)	-0.311308	Venezuela (Bolivarian Republic of)
183	1	17	-0.31(-0.42,-0.21)	-0.313755	Sri Lanka
184	1	380	-0.35(-0.39,-0.30)	-0.345788	Palau
185	1	153	-0.35(-0.43,-0.27)	-0.350265	Syrian Arab Republic
186	1	19	-0.36(-0.41,-0.31)	-0.360725	Timor-Leste
187	1	180	-0.37(-0.56,-0.18)	-0.371228	Kenya
188	1	127	-0.38(-0.42,-0.33)	-0.376405	El Salvador
189	1	416	-0.43(-0.46,-0.39)	-0.428989	Tuvalu
190	1	369	-0.43(-0.48,-0.38)	-0.430332	Nauru
191	1	130	-0.46(-0.55,-0.38)	-0.46122	Mexico
192	1	36	-0.47(-1.01,0.07)	-0.471312	Kazakhstan
193	1	53	-0.48(-0.95,-0.00)	-0.475458	Serbia
194	1	27	-0.49(-0.56,-0.42)	-0.491034	Samoa
195	1	376	-0.50(-0.54,-0.47)	-0.503149	Northern Mariana Islands
196	1	131	-0.51(-0.56,-0.46)	-0.510852	Nicaragua
197	1	413	-0.52(-0.56,-0.47)	-0.516976	Tokelau
198	1	67	-0.66(-0.93,-0.40)	-0.662361	Japan
199	1	6	-0.68(-0.91,-0.45)	-0.678917	China
200	1	13	-0.79(-0.96,-0.62)	-0.786711	Malaysia
201	1	298	-0.82(-0.99,-0.66)	-0.82183	American Samoa
202	1	46	-0.96(-1.20,-0.72)	-0.957762	Croatia
203	1	125	-1.57(-1.71,-1.44)	-1.57459	Colombia
204	1	351	-2.16(-2.33,-1.99)	-2.1634	Guam
205	1	57	-3.77(-4.18,-3.35)	-3.76822	Belarus

## Sheet: number21(male,female)
Prevalence data in 5SDI and 21 regions (Total, Male, Female for 1990 and 2021)
	measure_name	age_name	location_name	cause_name	metric_name	1990-Male	1990-Female	1990-Both	2021-Male	2021-Female	2021-Both	location_id
1	Prevalence	All ages	Central Asia	Hypertensive heart disease	Number	13797.24(9982.27,18422.54)	21326.85(15885.11,28512.58)	35124.09(25707.90,46385.61)	32285.02(21825.97,44804.19)	37080.03(26203.14,50669.60)	69365.05(48393.47,95010.83)	32
2	Prevalence	All ages	Southeast Asia	Hypertensive heart disease	Number	167628.85(134904.61,204711.91)	202845.25(165409.33,248938.90)	370474.10(301792.28,452815.28)	420729.88(336930.75,528587.00)	539517.19(432188.46,677168.51)	960247.07(767865.15,1203975.57)	9
3	Prevalence	All ages	East Asia	Hypertensive heart disease	Number	791462.67(610926.26,1014549.86)	758836.98(585579.17,960796.06)	1550299.65(1198536.29,1971216.87)	2025191.17(1528341.68,2642557.81)	2041276.73(1590204.66,2605951.82)	4066467.90(3120124.74,5242373.82)	5
4	Prevalence	All ages	Oceania	Hypertensive heart disease	Number	1214.51(930.86,1570.08)	1552.14(1220.17,1969.25)	2766.64(2166.65,3496.42)	3048.18(2389.74,3859.77)	3689.86(2905.48,4652.34)	6738.04(5278.59,8527.16)	21
5	Prevalence	All ages	Global	Hypertensive heart disease	Number	2134867.00(1696412.12,2689435.73)	2491731.39(1974899.67,3138969.41)	4626598.39(3672198.13,5826591.67)	5701795.90(4406253.57,7277010.55)	6803639.76(5402144.20,8533746.45)	12505435.66(9866065.71,15827876.64)	1
6	Prevalence	All ages	Central Europe	Hypertensive heart disease	Number	60331.44(43502.82,79734.23)	82380.71(60007.90,107820.33)	142712.15(104116.55,188157.76)	144670.18(104351.23,189146.18)	194477.11(145032.53,254008.90)	339147.29(247045.13,439436.92)	42
7	Prevalence	All ages	High-income Asia Pacific	Hypertensive heart disease	Number	42485.77(31328.66,56063.00)	62651.40(43837.91,83834.58)	105137.17(75815.17,138635.34)	101369.50(74792.42,131409.21)	195834.56(143507.11,263092.88)	297204.05(219640.82,391368.98)	65
8	Prevalence	All ages	Eastern Europe	Hypertensive heart disease	Number	23551.88(17096.51,31968.27)	54266.99(39302.71,74593.77)	77818.87(57321.58,105778.48)	50671.42(33480.32,70887.64)	104291.69(72258.14,143265.23)	154963.11(107121.69,212912.69)	56
9	Prevalence	All ages	Western Europe	Hypertensive heart disease	Number	121195.53(86492.26,163106.04)	273108.86(206181.89,361348.39)	394304.38(293759.69,522421.66)	405106.23(306879.52,529153.25)	689788.65(523650.72,891471.41)	1094894.88(830591.88,1423768.36)	73
10	Prevalence	All ages	Southern Latin America	Hypertensive heart disease	Number	17757.61(13039.81,24165.52)	21271.33(15652.61,28192.89)	39028.95(28709.00,52164.12)	44789.64(30907.76,60308.02)	54028.98(37678.77,73084.07)	98818.62(70049.19,130976.43)	96
11	Prevalence	All ages	Australasia	Hypertensive heart disease	Number	2722.95(2119.34,3527.68)	4566.92(3527.99,5929.36)	7289.87(5725.39,9401.07)	13739.98(10849.69,17730.11)	16317.55(12878.82,20418.72)	30057.54(24138.26,37342.47)	70
12	Prevalence	All ages	Central Latin America	Hypertensive heart disease	Number	45898.45(36342.59,57680.73)	57229.69(46428.79,71287.51)	103128.14(82807.48,129101.22)	118527.46(90983.29,156483.03)	166011.87(130238.90,213589.55)	284539.33(222180.43,367455.69)	124
13	Prevalence	All ages	Caribbean	Hypertensive heart disease	Number	17826.34(13987.40,22881.54)	18191.77(14492.23,22946.13)	36018.11(28468.87,45489.49)	53313.94(40915.87,69219.31)	51929.38(40389.68,66370.98)	105243.32(81142.00,136189.46)	104
14	Prevalence	All ages	High-income North America	Hypertensive heart disease	Number	132447.16(98730.52,175114.88)	184035.09(139722.52,238019.52)	316482.25(237495.51,410999.64)	449119.06(342250.25,559437.82)	500202.91(392009.52,613945.80)	949321.97(738427.50,1167270.70)	100
15	Prevalence	All ages	Andean Latin America	Hypertensive heart disease	Number	13545.29(10885.82,17013.21)	15953.65(12764.63,19781.28)	29498.93(23627.47,36700.55)	40435.04(30570.00,52932.57)	45527.24(35273.44,58530.65)	85962.28(65683.03,110960.67)	120
16	Prevalence	All ages	North Africa and Middle East	Hypertensive heart disease	Number	192414.66(156486.84,237643.16)	172651.52(139756.81,210524.06)	365066.18(297760.71,449144.02)	556053.66(441253.09,689996.86)	471576.93(375016.34,580344.75)	1027630.59(814739.42,1265655.55)	138
17	Prevalence	All ages	Tropical Latin America	Hypertensive heart disease	Number	54279.78(41823.21,69066.85)	68475.60(54600.60,85140.62)	122755.38(95999.22,153966.78)	178925.44(136570.99,231268.47)	232338.75(180716.51,296157.25)	411264.19(317929.77,527720.35)	134
18	Prevalence	All ages	South Asia	Hypertensive heart disease	Number	181549.61(141809.32,230862.34)	289198.77(232560.96,359968.26)	470748.38(374963.81,589000.22)	478470.68(366712.35,625025.68)	954317.05(748794.68,1209511.73)	1432787.73(1119541.45,1828056.92)	159
19	Prevalence	All ages	Eastern Sub-Saharan Africa	Hypertensive heart disease	Number	102320.04(76960.24,131895.83)	72745.52(54662.74,93677.94)	175065.57(131636.76,224238.04)	237849.31(181660.59,301236.60)	187780.69(142220.46,237601.15)	425630.00(324247.62,532349.98)	174
20	Prevalence	All ages	Central Sub-Saharan Africa	Hypertensive heart disease	Number	20812.16(14855.72,27541.27)	17957.35(12953.68,23870.98)	38769.52(28041.57,51325.96)	53464.40(38848.66,70190.44)	52881.54(39251.52,70330.31)	106345.94(78304.75,139741.49)	167
21	Prevalence	All ages	Southern Sub-Saharan Africa	Hypertensive heart disease	Number	22819.62(16982.55,29570.27)	25182.75(18729.72,32416.00)	48002.36(35809.45,61790.21)	48163.90(36211.35,62585.59)	59841.95(45061.67,77300.41)	108005.85(80827.58,139595.07)	192
22	Prevalence	All ages	Western Sub-Saharan Africa	Hypertensive heart disease	Number	108805.45(83532.14,138065.22)	87302.26(67012.27,111364.10)	196107.71(151200.26,249117.32)	245871.81(189039.01,310727.40)	204929.11(158818.38,257857.81)	450800.92(347733.46,569919.49)	199
23	Prevalence	All ages	Middle SDI	Hypertensive heart disease	Number	812355.00(643960.61,1016684.56)	854151.17(682594.39,1057031.36)	1666506.18(1322120.65,2075893.55)	2100797.03(1625975.12,2691516.73)	2355966.34(1855773.45,2985501.68)	4456763.38(3493911.92,5664363.89)	44639
24	Prevalence	All ages	High SDI	Hypertensive heart disease	Number	328337.17(249310.10,419156.04)	517260.82(398824.89,665331.26)	845598.00(645690.57,1085375.46)	1058073.22(802282.76,1340157.47)	1378399.70(1075585.62,1753889.15)	2436472.92(1878839.38,3082797.47)	44635
25	Prevalence	All ages	High-middle SDI	Hypertensive heart disease	Number	445279.33(342134.92,573502.57)	547043.54(423737.62,702743.03)	992322.87(766889.85,1275711.29)	1233758.70(939174.12,1597618.66)	1507144.72(1169275.23,1916328.21)	2740903.42(2119691.59,3504372.63)	44634
26	Prevalence	All ages	Low SDI	Hypertensive heart disease	Number	202650.41(155120.16,259766.02)	172673.75(134982.30,218140.14)	375324.16(290235.45,477935.28)	468711.21(358812.50,598127.84)	447123.59(348620.25,565108.51)	915834.80(705714.96,1160391.56)	44637
27	Prevalence	All ages	Low-middle SDI	Hypertensive heart disease	Number	344071.22(275884.30,427150.05)	397897.22(321589.15,493494.21)	741968.44(598364.86,921355.25)	834727.36(659477.88,1055134.06)	1108275.33(880893.28,1391320.44)	1943002.69(1538778.56,2439288.02)	44636

## Sheet: number204countries
Prevalence data for Global + 204 countries (Total, Male, Female for 1990 and 2021)
	measure_name	age_name	location_name	cause_name	metric_name	1990-Male	1990-Female	1990-Both	2021-Male	2021-Female	2021-Both	location_id
1	Prevalence	All ages	Armenia	Hypertensive heart disease	Number	784.98(550.21,1086.07)	1464.85(1082.35,1985.15)	2249.83(1633.96,3007.86)	2218.31(1634.71,2878.53)	3327.83(2544.96,4293.58)	5546.14(4221.74,7104.95)	33
2	Prevalence	All ages	Sri Lanka	Hypertensive heart disease	Number	8001.52(6225.96,10326.80)	8410.90(6541.88,10869.83)	16412.42(12864.47,20931.82)	17596.24(13534.43,23011.17)	25332.18(19290.33,33391.30)	42928.42(33236.45,55632.27)	17
3	Prevalence	All ages	Philippines	Hypertensive heart disease	Number	25092.17(20189.79,30798.76)	25128.05(20485.37,30565.71)	50220.23(40647.99,61453.62)	66105.12(52290.98,82623.35)	78083.44(62744.83,96648.68)	144188.57(115436.79,178487.61)	16
4	Prevalence	All ages	Myanmar	Hypertensive heart disease	Number	17466.87(13501.40,22400.91)	14474.86(11420.29,18678.31)	31941.73(25144.96,40959.19)	33770.01(26008.43,42997.04)	37422.20(28526.89,48558.97)	71192.21(55944.01,91129.78)	15
5	Prevalence	All ages	Maldives	Hypertensive heart disease	Number	50.92(40.05,65.69)	30.05(23.62,37.76)	80.98(63.63,102.91)	220.00(173.46,280.95)	183.19(143.31,235.46)	403.19(319.04,507.37)	14
6	Prevalence	All ages	Vanuatu	Hypertensive heart disease	Number	21.67(16.39,27.88)	27.40(21.35,34.61)	49.07(38.07,62.76)	59.76(45.00,77.79)	79.51(60.68,102.01)	139.27(108.01,178.08)	30
7	Prevalence	All ages	Malaysia	Hypertensive heart disease	Number	2419.71(1893.54,3054.37)	3038.99(2366.62,3843.05)	5458.69(4288.74,6897.30)	7409.71(5681.35,9748.42)	8072.04(6127.57,10684.82)	15481.75(11993.11,20001.96)	13
8	Prevalence	All ages	Tonga	Hypertensive heart disease	Number	16.27(12.41,20.82)	23.00(17.80,29.40)	39.27(30.63,49.72)	25.97(19.48,35.45)	32.12(24.43,41.87)	58.09(44.36,75.84)	29
9	Prevalence	All ages	Lao People's Democratic Republic	Hypertensive heart disease	Number	1474.13(1130.78,1928.21)	1352.41(1043.33,1724.15)	2826.54(2176.49,3629.80)	3318.00(2575.64,4329.83)	3434.63(2662.98,4414.28)	6752.64(5273.06,8611.23)	12
10	Prevalence	All ages	Indonesia	Hypertensive heart disease	Number	72068.53(57074.32,88694.27)	81849.13(66789.78,100086.41)	153917.66(124478.71,188582.66)	181838.47(140588.08,231871.87)	198705.28(157144.90,249426.67)	380543.75(298133.63,479534.37)	11
11	Prevalence	All ages	Solomon Islands	Hypertensive heart disease	Number	48.44(36.45,61.80)	49.53(39.20,63.13)	97.97(76.96,125.14)	115.25(87.67,150.82)	139.97(106.59,178.91)	255.22(198.14,326.87)	28
12	Prevalence	All ages	Samoa	Hypertensive heart disease	Number	54.05(41.21,69.64)	58.95(45.48,74.94)	113.01(87.79,143.87)	81.58(62.80,108.92)	91.39(71.43,118.47)	172.97(135.67,226.10)	27
13	Prevalence	All ages	Cambodia	Hypertensive heart disease	Number	3237.92(2476.33,4185.09)	3998.50(3125.90,5112.44)	7236.42(5682.66,9247.26)	8332.24(6351.50,10825.95)	12623.23(9640.90,16416.64)	20955.48(16199.98,26878.59)	10
14	Prevalence	All ages	Micronesia (Federated States of)	Hypertensive heart disease	Number	25.89(19.67,33.40)	31.89(24.40,41.29)	57.79(44.41,74.34)	33.70(25.85,43.64)	41.86(31.85,53.88)	75.56(58.86,97.21)	25
15	Prevalence	All ages	Papua New Guinea	Hypertensive heart disease	Number	709.46(545.23,915.20)	897.34(706.33,1152.01)	1606.81(1253.83,2043.33)	2051.61(1610.39,2584.19)	2422.29(1872.88,3099.68)	4473.91(3508.63,5595.27)	26
16	Prevalence	All ages	Marshall Islands	Hypertensive heart disease	Number	7.31(5.61,9.53)	11.05(8.57,14.27)	18.35(14.46,23.55)	15.57(11.96,20.24)	18.11(13.93,23.47)	33.68(26.40,43.61)	24
17	Prevalence	All ages	Taiwan (Province of China)	Hypertensive heart disease	Number	14448.28(10470.34,19684.10)	12343.49(9273.42,16078.66)	26791.77(20269.54,35311.36)	47000.90(35246.46,63345.88)	52329.89(40264.98,68916.97)	99330.80(76001.44,129683.92)	8
18	Prevalence	All ages	Turkmenistan	Hypertensive heart disease	Number	426.80(297.10,577.79)	631.02(444.62,865.05)	1057.82(746.98,1445.94)	1310.20(893.20,1799.01)	1531.12(1071.41,2109.81)	2841.32(1977.50,3894.32)	40
19	Prevalence	All ages	Democratic People's Republic of Korea	Hypertensive heart disease	Number	7555.23(5688.05,9785.36)	12933.37(9929.03,16946.37)	20488.60(15857.07,26580.84)	19116.80(14196.85,24789.43)	35862.29(26527.22,47609.50)	54979.09(42119.39,71899.22)	7
20	Prevalence	All ages	Kiribati	Hypertensive heart disease	Number	9.83(7.47,12.68)	13.81(10.62,17.85)	23.65(18.42,30.34)	16.48(12.57,21.60)	26.85(20.56,34.72)	43.33(33.30,55.77)	23
21	Prevalence	All ages	Tajikistan	Hypertensive heart disease	Number	2003.09(1431.49,2677.56)	2377.31(1778.05,3169.93)	4380.39(3243.89,5778.30)	4772.20(3414.69,6454.84)	3505.82(2537.18,4496.53)	8278.02(6037.11,10852.45)	39
22	Prevalence	All ages	Fiji	Hypertensive heart disease	Number	132.19(101.25,171.23)	223.32(174.08,281.41)	355.51(280.10,449.20)	294.13(221.18,394.75)	461.87(353.88,600.40)	756.00(579.99,979.11)	22
23	Prevalence	All ages	Kyrgyzstan	Hypertensive heart disease	Number	693.98(488.07,954.41)	1035.41(748.58,1430.94)	1729.39(1267.16,2330.88)	1795.53(1227.28,2459.52)	2085.25(1506.87,2741.35)	3880.78(2702.94,5169.22)	37
24	Prevalence	All ages	China	Hypertensive heart disease	Number	769459.17(593889.23,983761.67)	733560.11(564618.16,928902.93)	1503019.28(1161178.42,1916381.58)	1959073.47(1472240.26,2562570.69)	1953084.54(1516762.02,2496203.87)	3912158.01(2989416.83,5056001.54)	6
25	Prevalence	All ages	Mongolia	Hypertensive heart disease	Number	211.83(117.57,316.21)	310.66(221.12,433.80)	522.50(353.63,727.58)	355.97(199.96,531.42)	605.55(419.28,846.00)	961.52(662.34,1362.45)	38
26	Prevalence	All ages	Viet Nam	Hypertensive heart disease	Number	28749.06(21954.05,37249.21)	51685.97(40373.52,67291.81)	80435.03(62617.82,103862.66)	62913.35(49631.50,81629.32)	119542.51(92239.38,154397.63)	182455.86(142952.60,233596.69)	20
27	Prevalence	All ages	Kazakhstan	Hypertensive heart disease	Number	2842.66(2042.93,3852.21)	5057.33(3632.67,6895.80)	7899.99(5778.29,10651.47)	4344.16(2796.14,6279.78)	5057.03(3453.05,7229.62)	9401.18(6295.18,13335.71)	36
28	Prevalence	All ages	Uzbekistan	Hypertensive heart disease	Number	3635.03(2704.42,4808.37)	4630.89(3438.75,6242.45)	8265.92(6158.96,10767.69)	10152.28(6994.31,14148.40)	10516.54(7249.24,14223.99)	20668.82(14513.52,28162.38)	41
29	Prevalence	All ages	Global	Hypertensive heart disease	Number	2134867.00(1696412.12,2689435.73)	2491731.39(1974899.67,3138969.41)	4626598.39(3672198.13,5826591.67)	5701795.90(4406253.57,7277010.55)	6803639.76(5402144.20,8533746.45)	12505435.66(9866065.71,15827876.64)	1
30	Prevalence	All ages	Timor-Leste	Hypertensive heart disease	Number	221.50(176.73,281.09)	201.45(160.63,251.45)	422.95(337.54,526.45)	650.42(505.11,858.33)	783.01(599.60,1027.09)	1433.43(1123.64,1875.92)	19
31	Prevalence	All ages	North Macedonia	Hypertensive heart disease	Number	1012.49(731.30,1368.49)	1190.90(866.34,1588.01)	2203.39(1601.79,2929.12)	2197.90(1502.60,3125.16)	2283.55(1570.59,3237.33)	4481.46(3148.96,6298.09)	49
32	Prevalence	All ages	Azerbaijan	Hypertensive heart disease	Number	1546.67(1098.40,2108.10)	2834.38(2094.96,3851.07)	4381.05(3176.45,5863.94)	4020.43(2688.73,5585.42)	4467.78(3154.09,6004.47)	8488.21(5942.24,11488.67)	34
33	Prevalence	All ages	Georgia	Hypertensive heart disease	Number	1652.20(1142.35,2347.92)	2985.01(2154.72,4192.38)	4637.21(3275.28,6460.26)	3315.93(1278.17,5625.33)	5983.11(3188.96,8976.93)	9299.05(4653.19,13838.64)	35
34	Prevalence	All ages	Hungary	Hypertensive heart disease	Number	5128.81(3242.15,7293.08)	8785.30(5819.34,12576.62)	13914.11(9273.01,19952.03)	12059.24(7570.58,16986.08)	17620.19(11851.44,24642.02)	29679.43(19624.09,41791.93)	48
35	Prevalence	All ages	Thailand	Hypertensive heart disease	Number	8129.44(6337.39,10615.65)	11597.72(9033.20,14655.46)	19727.15(15689.59,25063.84)	36324.33(27134.26,47819.79)	52309.47(40140.79,69007.61)	88633.79(68949.73,116756.82)	18
36	Prevalence	All ages	Czechia	Hypertensive heart disease	Number	1766.78(1243.93,2482.83)	2559.22(1784.96,3535.78)	4326.00(3138.14,5982.28)	10204.13(6739.17,15007.82)	13402.73(9203.21,19160.93)	23606.86(16046.95,33673.87)	47
37	Prevalence	All ages	Croatia	Hypertensive heart disease	Number	1713.21(1176.44,2352.04)	3391.59(2321.88,4684.11)	5104.80(3601.43,6940.87)	2371.10(1411.40,3275.43)	4378.27(2982.37,6015.12)	6749.37(4344.06,9159.99)	46
38	Prevalence	All ages	Bulgaria	Hypertensive heart disease	Number	8257.19(5988.79,11129.52)	8184.19(5831.28,11468.25)	16441.38(11772.89,22258.33)	16384.17(11135.12,22174.62)	18940.46(13230.90,26151.04)	35324.62(25085.42,48102.03)	45
39	Prevalence	All ages	Ukraine	Hypertensive heart disease	Number	6601.50(4755.08,8981.29)	16057.27(11337.18,22258.91)	22658.76(16374.74,31114.37)	9866.38(6497.24,14071.82)	20086.66(13772.94,27732.10)	29953.04(20897.00,41634.40)	63
40	Prevalence	All ages	Russian Federation	Hypertensive heart disease	Number	14297.05(10274.71,19917.37)	33782.03(24055.56,46952.17)	48079.08(34854.75,66025.87)	33520.73(21861.19,46998.86)	71299.51(49639.54,99434.34)	104820.24(72023.86,145518.32)	62
41	Prevalence	All ages	Bosnia and Herzegovina	Hypertensive heart disease	Number	1076.85(779.57,1427.32)	1592.75(1134.19,2117.84)	2669.60(1971.51,3470.10)	2297.60(1510.67,3217.16)	3285.95(2211.11,4629.38)	5583.55(3737.16,7681.83)	44
42	Prevalence	All ages	Republic of Moldova	Hypertensive heart disease	Number	560.39(417.13,741.94)	753.42(545.71,1024.22)	1313.82(981.63,1751.14)	2294.26(1517.69,3278.83)	3567.11(2455.10,5003.10)	5861.37(4076.96,8234.16)	61
43	Prevalence	All ages	Lithuania	Hypertensive heart disease	Number	371.85(269.86,507.73)	615.18(435.95,849.81)	987.03(718.86,1346.02)	1289.12(792.16,1870.46)	2337.54(1550.71,3388.58)	3626.65(2408.54,5263.32)	60
44	Prevalence	All ages	Albania	Hypertensive heart disease	Number	709.85(512.39,933.02)	821.88(606.61,1096.77)	1531.73(1124.34,2032.08)	1867.21(1295.87,2634.56)	1850.58(1300.65,2573.84)	3717.79(2631.64,5124.25)	43
45	Prevalence	All ages	Cyprus	Hypertensive heart disease	Number	171.82(117.56,242.61)	233.26(149.43,328.32)	405.08(275.02,568.46)	594.81(429.06,824.13)	786.16(541.29,1116.79)	1380.98(978.08,1933.85)	77
46	Prevalence	All ages	Denmark	Hypertensive heart disease	Number	455.54(308.54,637.38)	691.64(477.53,959.79)	1147.18(796.14,1577.93)	1745.07(1164.59,2561.09)	1733.89(1190.70,2391.38)	3478.96(2424.37,4914.55)	78
47	Prevalence	All ages	Latvia	Hypertensive heart disease	Number	202.26(143.61,280.67)	409.50(287.42,565.83)	611.75(437.99,846.73)	948.55(571.83,1439.22)	2202.40(1439.59,3218.41)	3150.95(2072.75,4603.41)	59
48	Prevalence	All ages	Belgium	Hypertensive heart disease	Number	701.00(474.30,997.32)	2358.15(1677.68,3266.56)	3059.15(2181.91,4227.14)	2148.32(1645.27,2789.01)	3830.83(2781.86,5572.91)	5979.15(4434.13,8252.19)	76
49	Prevalence	All ages	Andorra	Hypertensive heart disease	Number	13.80(10.39,18.52)	28.87(21.62,39.24)	42.67(32.33,57.14)	43.28(32.12,57.05)	95.80(70.94,124.25)	139.08(104.73,182.84)	74
50	Prevalence	All ages	Belarus	Hypertensive heart disease	Number	1103.08(775.83,1460.87)	1753.37(1239.21,2391.64)	2856.45(2043.64,3852.34)	576.84(387.12,836.98)	816.48(554.34,1156.18)	1393.32(954.41,1954.43)	57
51	Prevalence	All ages	Austria	Hypertensive heart disease	Number	3321.17(2487.23,4119.68)	7413.69(5488.09,9349.61)	10734.86(8063.79,13166.51)	8262.93(5961.41,10744.25)	13503.86(9655.61,17791.40)	21766.79(16091.85,28138.33)	75
52	Prevalence	All ages	Germany	Hypertensive heart disease	Number	29891.81(21939.17,40940.80)	73443.79(53050.48,102142.34)	103335.60(76204.89,141423.32)	98411.61(69012.14,136330.76)	154317.14(104947.61,211383.76)	252728.76(177135.06,345630.64)	81
53	Prevalence	All ages	New Zealand	Hypertensive heart disease	Number	428.53(282.07,596.98)	886.27(645.04,1199.90)	1314.79(932.14,1803.31)	1156.18(782.86,1646.88)	1699.81(1232.19,2346.58)	2855.99(2065.18,3921.52)	72
54	Prevalence	All ages	Serbia	Hypertensive heart disease	Number	3463.17(2191.77,4994.27)	4394.07(2897.60,6007.92)	7857.24(5308.35,10891.08)	6580.02(3931.43,9612.28)	8750.69(5238.67,12433.72)	15330.71(9429.22,21626.20)	53
55	Prevalence	All ages	Finland	Hypertensive heart disease	Number	690.31(426.84,985.11)	1924.82(1314.62,2656.91)	2615.12(1748.75,3575.59)	6103.85(3992.43,8865.73)	9331.22(6277.50,13163.26)	15435.07(10231.30,22314.10)	79
56	Prevalence	All ages	Poland	Hypertensive heart disease	Number	18859.00(14217.87,25184.33)	31488.73(24120.98,41440.10)	50347.74(38535.41,66384.87)	55479.66(41105.02,72671.61)	82488.15(63786.14,103714.89)	137967.82(105620.34,175865.99)	51
57	Prevalence	All ages	Singapore	Hypertensive heart disease	Number	846.36(621.13,1105.50)	839.42(628.29,1106.74)	1685.78(1272.31,2156.97)	5008.57(3808.85,6526.22)	4551.06(3401.68,5999.48)	9559.63(7224.42,12371.06)	69
58	Prevalence	All ages	Romania	Hypertensive heart disease	Number	15229.74(10134.66,21007.66)	14818.52(8919.96,21432.51)	30048.26(19529.07,42165.47)	26327.66(16431.06,37197.62)	28328.00(16745.70,41926.64)	54655.66(33411.25,78223.91)	52
59	Prevalence	All ages	Montenegro	Hypertensive heart disease	Number	148.71(109.34,199.84)	197.87(144.87,271.74)	346.58(254.95,467.80)	258.01(181.34,361.19)	328.21(231.78,473.31)	586.22(417.07,833.82)	50
60	Prevalence	All ages	Republic of Korea	Hypertensive heart disease	Number	11337.96(8315.21,14585.04)	16988.58(12778.84,21938.98)	28326.53(21348.70,36056.84)	28857.03(22100.53,38302.21)	62998.47(47792.07,81396.84)	91855.50(71867.15,116577.55)	68
61	Prevalence	All ages	Australia	Hypertensive heart disease	Number	2294.42(1758.09,2962.53)	3680.65(2800.44,4827.34)	5975.08(4642.06,7804.96)	12583.80(9894.49,16084.76)	14617.74(11486.79,18178.20)	27201.54(21729.31,33484.19)	71
62	Prevalence	All ages	Japan	Hypertensive heart disease	Number	30265.79(22030.57,40919.05)	44796.06(30195.21,60898.79)	75061.85(51652.23,100265.12)	67409.59(48048.53,90703.54)	128202.98(89745.10,178014.66)	195612.57(140988.51,264657.31)	67
63	Prevalence	All ages	Estonia	Hypertensive heart disease	Number	415.75(297.46,559.64)	896.22(650.13,1203.31)	1311.98(968.31,1747.10)	2175.55(1328.64,3138.55)	3981.99(2660.62,5618.48)	6157.54(4002.68,8646.62)	58
64	Prevalence	All ages	Brunei Darussalam	Hypertensive heart disease	Number	35.66(25.98,47.24)	27.34(19.08,37.38)	63.00(46.20,83.13)	94.31(66.44,131.88)	82.04(54.37,111.84)	176.35(125.98,242.45)	66
65	Prevalence	All ages	Argentina	Hypertensive heart disease	Number	12369.50(9039.25,17139.25)	14625.69(10603.89,19656.14)	26995.18(19722.97,36504.31)	25679.58(17266.59,35228.37)	31658.14(21498.64,43136.91)	57337.72(38246.13,77054.99)	97
66	Prevalence	All ages	Slovenia	Hypertensive heart disease	Number	619.18(377.61,861.27)	1407.06(965.94,1993.90)	2026.24(1351.78,2819.93)	2714.02(1771.59,3759.37)	4472.09(2948.20,6327.28)	7186.11(4739.17,10174.33)	55
67	Prevalence	All ages	Slovakia	Hypertensive heart disease	Number	1381.63(1029.78,1838.47)	2231.22(1640.62,2996.02)	3612.85(2727.54,4756.77)	3823.73(2703.14,5374.19)	5517.57(3927.44,7714.69)	9341.30(6639.33,13163.79)	54
68	Prevalence	All ages	France	Hypertensive heart disease	Number	31792.28(23780.53,42949.85)	74228.77(56041.99,99596.00)	106021.05(79899.87,141753.27)	90513.47(67677.00,124637.13)	156510.08(112315.32,213702.03)	247023.56(179958.81,334929.58)	80
69	Prevalence	All ages	Spain	Hypertensive heart disease	Number	6518.75(4680.22,8803.88)	17812.22(12808.86,24547.81)	24330.96(17680.50,33503.75)	32622.48(25318.92,40309.80)	66190.74(52363.74,80199.22)	98813.22(77719.75,119433.21)	92
70	Prevalence	All ages	Portugal	Hypertensive heart disease	Number	2917.23(2141.60,3911.60)	4241.80(3110.77,5697.85)	7159.04(5392.62,9601.80)	9354.48(6722.79,13140.69)	11847.76(8426.52,16107.77)	21202.24(15195.20,28666.59)	91
71	Prevalence	All ages	Sweden	Hypertensive heart disease	Number	2371.81(1662.99,3371.65)	4850.22(3160.29,7387.98)	7222.03(4887.31,10667.49)	12036.90(8096.72,17222.08)	18349.42(12888.13,25786.11)	30386.32(21432.16,42601.58)	93
72	Prevalence	All ages	Dominica	Hypertensive heart disease	Number	60.46(45.21,81.12)	91.78(71.29,119.91)	152.24(118.33,200.13)	95.92(70.17,128.26)	110.30(87.02,143.24)	206.22(159.79,269.57)	110
73	Prevalence	All ages	Guyana	Hypertensive heart disease	Number	430.90(332.05,559.90)	432.92(336.91,540.44)	863.82(679.34,1101.13)	757.76(581.44,982.10)	734.31(578.04,941.01)	1492.07(1160.31,1937.94)	113
74	Prevalence	All ages	Dominican Republic	Hypertensive heart disease	Number	3465.77(2730.61,4412.26)	3208.86(2526.48,4078.80)	6674.63(5359.06,8387.10)	9813.92(7342.14,13149.15)	8654.36(6674.64,11229.88)	18468.28(14187.41,24517.15)	111
75	Prevalence	All ages	Antigua and Barbuda	Hypertensive heart disease	Number	71.24(53.53,89.89)	87.64(69.92,108.75)	158.89(125.17,197.08)	147.15(109.39,191.28)	158.93(125.87,203.11)	306.09(236.33,393.62)	105
76	Prevalence	All ages	Belize	Hypertensive heart disease	Number	87.99(69.27,113.63)	86.20(68.09,109.12)	174.19(139.29,218.47)	394.45(299.07,504.66)	304.17(238.72,384.02)	698.62(542.64,882.29)	108
77	Prevalence	All ages	Cuba	Hypertensive heart disease	Number	3479.07(2666.49,4603.56)	3659.39(2860.64,4612.36)	7138.46(5544.19,9100.28)	17228.54(12747.67,22640.59)	17386.14(13084.64,22376.89)	34614.68(26158.41,44563.44)	109
78	Prevalence	All ages	Norway	Hypertensive heart disease	Number	315.18(111.11,508.45)	870.21(519.92,1253.19)	1185.39(650.69,1748.89)	1030.09(609.28,1512.61)	1987.69(1333.86,2885.70)	3017.78(1998.06,4328.87)	90
79	Prevalence	All ages	Bahamas	Hypertensive heart disease	Number	203.83(159.10,258.96)	250.98(198.74,320.39)	454.81(360.86,572.65)	600.70(457.33,775.40)	606.92(474.22,776.39)	1207.62(943.46,1549.87)	106
80	Prevalence	All ages	Greece	Hypertensive heart disease	Number	2426.41(1768.14,3232.96)	3501.71(2492.72,4610.40)	5928.13(4238.21,7836.68)	5230.75(3606.88,7190.35)	6363.15(4373.06,8755.86)	11593.89(8060.34,15783.61)	82
81	Prevalence	All ages	Israel	Hypertensive heart disease	Number	524.20(343.13,737.69)	638.79(447.81,886.75)	1162.99(792.84,1594.17)	2098.24(1496.78,2845.07)	2620.34(1871.93,3589.68)	4718.58(3369.80,6383.94)	85
82	Prevalence	All ages	Ireland	Hypertensive heart disease	Number	219.71(151.76,304.76)	363.91(258.31,510.51)	583.61(411.45,813.47)	1057.14(745.43,1451.47)	1369.15(944.77,1891.78)	2426.30(1683.75,3301.70)	84
83	Prevalence	All ages	Iceland	Hypertensive heart disease	Number	16.39(10.69,22.70)	20.08(12.69,27.93)	36.47(23.65,50.31)	72.29(48.80,103.16)	75.42(53.02,106.51)	147.71(102.76,204.19)	83
84	Prevalence	All ages	Uruguay	Hypertensive heart disease	Number	888.01(611.52,1228.77)	1453.97(1032.39,2016.16)	2341.97(1672.46,3249.09)	2052.97(1265.52,2909.12)	3275.63(2143.50,4530.73)	5328.60(3365.60,7310.35)	99
85	Prevalence	All ages	Honduras	Hypertensive heart disease	Number	1939.39(1519.24,2435.02)	1794.86(1423.49,2227.14)	3734.25(2958.04,4648.08)	5811.20(4394.11,7630.44)	5577.94(4304.47,7243.38)	11389.14(8660.23,14804.60)	129
86	Prevalence	All ages	Chile	Hypertensive heart disease	Number	4499.27(3345.04,5971.56)	5190.67(3864.02,6673.33)	9689.94(7274.17,12756.71)	17054.62(12383.99,22830.44)	19092.23(13753.70,25891.56)	36146.84(26855.24,47809.63)	98
87	Prevalence	All ages	Guatemala	Hypertensive heart disease	Number	797.91(606.20,1074.28)	1197.54(935.23,1555.93)	1995.45(1568.74,2614.96)	2621.22(1897.53,3643.18)	3968.95(2986.57,5371.74)	6590.17(4962.25,8818.72)	128
88	Prevalence	All ages	Italy	Hypertensive heart disease	Number	29574.98(16217.84,42195.69)	61835.20(43021.10,82102.47)	91410.18(59107.18,124524.07)	99896.88(69331.07,130149.99)	193326.75(148970.05,245489.23)	293223.63(219071.33,374596.36)	86
89	Prevalence	All ages	Jordan	Hypertensive heart disease	Number	2028.68(1649.26,2537.41)	1854.19(1502.75,2263.98)	3882.86(3174.19,4777.61)	13796.08(10913.69,17203.81)	10150.88(8030.42,12535.27)	23946.96(19043.39,29712.79)	144
90	Prevalence	All ages	United Kingdom	Hypertensive heart disease	Number	6629.72(4504.84,9248.18)	11672.02(8263.47,16109.30)	18301.74(12529.43,24992.27)	20207.60(13663.47,27608.91)	26740.38(19486.23,36298.05)	46947.98(33455.56,63289.49)	95
91	Prevalence	All ages	Haiti	Hypertensive heart disease	Number	2097.99(1599.78,2727.65)	2149.03(1654.94,2695.12)	4247.03(3289.33,5438.34)	4625.01(3552.66,6030.61)	5153.38(4042.13,6500.94)	9778.39(7625.58,12261.86)	114
92	Prevalence	All ages	Bahrain	Hypertensive heart disease	Number	135.66(108.01,171.64)	101.59(79.44,128.40)	237.26(188.92,297.57)	965.80(738.10,1258.02)	570.32(450.17,730.19)	1536.13(1197.08,1963.26)	140
93	Prevalence	All ages	Jamaica	Hypertensive heart disease	Number	3097.78(2412.46,4007.35)	3109.22(2474.42,4010.00)	6207.01(4916.17,7920.87)	5292.49(4127.93,6868.04)	4745.57(3692.00,5981.32)	10038.06(7912.79,12820.54)	115
94	Prevalence	All ages	Switzerland	Hypertensive heart disease	Number	1433.61(910.45,2054.51)	3645.97(2415.82,5151.90)	5079.58(3298.96,7198.21)	6961.99(4764.98,9912.15)	10475.52(7490.77,14519.15)	17437.51(12461.56,23780.61)	94
95	Prevalence	All ages	Brazil	Hypertensive heart disease	Number	52628.41(40425.21,67256.45)	66476.50(53012.80,82683.61)	119104.91(93006.03,149373.80)	174035.65(132423.39,225264.35)	226495.85(176132.63,288438.41)	400531.50(309339.30,513909.75)	135
96	Prevalence	All ages	Panama	Hypertensive heart disease	Number	623.56(473.58,830.89)	659.58(510.32,866.00)	1283.14(991.89,1677.59)	2923.24(2203.24,3862.51)	3136.36(2368.02,4045.88)	6059.60(4579.38,7843.35)	132
97	Prevalence	All ages	Lebanon	Hypertensive heart disease	Number	1799.23(1433.27,2282.76)	1965.91(1542.37,2533.43)	3765.14(3008.00,4802.49)	5537.81(4281.91,7226.02)	6087.95(4704.24,7799.94)	11625.76(8948.38,14947.34)	146
98	Prevalence	All ages	Mexico	Hypertensive heart disease	Number	17419.37(13433.79,22308.54)	24921.88(19711.77,31030.69)	42341.25(33212.28,53401.98)	44666.28(32635.52,59456.72)	73486.20(54895.77,95531.60)	118152.48(87685.44,154937.38)	130
99	Prevalence	All ages	Afghanistan	Hypertensive heart disease	Number	9682.97(7475.70,12387.83)	5540.57(4349.74,7063.72)	15223.53(11956.30,19152.96)	13474.26(10784.53,17076.44)	10294.35(8158.27,12767.86)	23768.61(18964.04,29385.83)	160
100	Prevalence	All ages	Grenada	Hypertensive heart disease	Number	51.43(38.66,68.02)	85.81(65.13,111.71)	137.24(104.61,176.82)	100.05(73.45,134.68)	125.50(98.20,161.88)	225.54(176.68,294.27)	112
101	Prevalence	All ages	United Arab Emirates	Hypertensive heart disease	Number	687.83(544.72,872.00)	278.07(220.76,350.51)	965.90(770.78,1189.06)	10141.58(7725.28,13671.02)	1901.69(1447.32,2465.49)	12043.27(9192.84,16089.77)	156
102	Prevalence	All ages	T眉rkiye	Hypertensive heart disease	Number	31296.55(24920.32,39464.85)	41682.47(33147.83,51851.71)	72979.03(58125.67,91111.17)	89392.54(68593.66,117967.62)	118613.51(89615.18,151924.86)	208006.06(160010.93,267068.80)	155
103	Prevalence	All ages	Libya	Hypertensive heart disease	Number	2790.24(2225.73,3393.07)	1926.32(1562.31,2383.14)	4716.56(3810.11,5737.33)	7145.27(5550.06,8933.74)	5318.32(4205.95,6631.82)	12463.59(9807.74,15543.54)	147
104	Prevalence	All ages	Equatorial Guinea	Hypertensive heart disease	Number	164.96(115.81,219.46)	164.90(117.47,221.74)	329.86(237.67,445.36)	520.28(383.15,688.13)	536.45(399.67,711.87)	1056.73(784.59,1382.86)	172
105	Prevalence	All ages	Djibouti	Hypertensive heart disease	Number	193.69(143.78,253.65)	135.49(100.04,175.47)	329.17(245.41,426.35)	986.24(716.27,1267.84)	610.25(448.73,790.84)	1596.49(1167.08,2060.28)	177
106	Prevalence	All ages	Palestine	Hypertensive heart disease	Number	896.06(715.07,1131.29)	1051.53(848.94,1315.59)	1947.59(1578.77,2382.16)	2727.63(2128.13,3439.59)	2823.09(2241.35,3538.08)	5550.72(4409.81,6864.75)	149
107	Prevalence	All ages	Angola	Hypertensive heart disease	Number	3651.00(2655.42,4864.68)	2904.61(2097.06,3879.99)	6555.61(4835.36,8658.63)	11327.89(8151.30,14787.55)	11416.07(8327.37,15089.85)	22743.97(16487.01,29817.85)	168
108	Prevalence	All ages	Qatar	Hypertensive heart disease	Number	144.50(114.31,184.31)	53.78(42.92,67.59)	198.28(157.24,252.50)	1501.30(1129.24,2018.15)	579.55(454.31,750.01)	2080.86(1580.24,2739.10)	151
109	Prevalence	All ages	Pakistan	Hypertensive heart disease	Number	29910.73(23211.37,38468.31)	28386.60(22721.81,35326.87)	58297.33(45927.03,73617.11)	58724.75(45515.09,76567.28)	66281.14(52300.16,84713.17)	125005.89(97729.83,160203.03)	165
110	Prevalence	All ages	India	Hypertensive heart disease	Number	125197.26(96214.35,159617.14)	226541.38(181379.32,282955.28)	351738.65(276996.50,440738.79)	347833.04(261594.38,468649.56)	763364.83(597157.96,977887.69)	1111197.87(849201.43,1438465.34)	163
111	Prevalence	All ages	Seychelles	Hypertensive heart disease	Number	61.24(46.73,79.68)	99.99(78.03,127.82)	161.23(126.35,205.42)	132.85(102.23,172.79)	163.23(126.19,209.89)	296.09(234.92,376.44)	186
112	Prevalence	All ages	Rwanda	Hypertensive heart disease	Number	3456.32(2527.34,4540.72)	3042.43(2214.11,3993.27)	6498.76(4793.56,8478.62)	8045.69(5887.91,10529.84)	8007.92(5844.55,10476.41)	16053.62(11676.96,20917.59)	185
113	Prevalence	All ages	Zambia	Hypertensive heart disease	Number	4233.53(3077.91,5609.36)	2689.60(1987.71,3461.36)	6923.13(5101.33,9025.05)	9865.67(7397.10,12734.46)	7957.66(5858.09,10274.83)	17823.33(13059.47,23217.42)	191
114	Prevalence	All ages	Ethiopia	Hypertensive heart disease	Number	26387.79(20219.53,33595.73)	15893.32(12225.96,20298.55)	42281.12(32268.92,53799.50)	70627.23(55116.37,88183.49)	46404.49(36303.94,58377.09)	117031.72(92514.86,145979.13)	179
115	Prevalence	All ages	Morocco	Hypertensive heart disease	Number	17383.39(13436.19,22113.52)	14082.80(11390.61,17515.56)	31466.19(25133.50,39184.44)	42103.20(32884.03,53796.15)	32187.37(24641.54,41185.46)	74290.57(58209.32,94415.68)	148
116	Prevalence	All ages	Mozambique	Hypertensive heart disease	Number	6641.97(4766.53,9000.10)	5381.62(3852.92,7304.92)	12023.59(8652.70,16261.10)	11815.78(8607.85,15605.26)	11017.66(8050.28,14625.21)	22833.44(16501.04,29847.49)	184
117	Prevalence	All ages	Botswana	Hypertensive heart disease	Number	444.53(309.51,613.56)	488.81(338.70,656.20)	933.34(646.78,1273.41)	1202.82(863.30,1600.65)	1427.92(1020.46,1889.32)	2630.74(1890.93,3487.18)	193
118	Prevalence	All ages	Lesotho	Hypertensive heart disease	Number	578.05(410.03,791.47)	933.53(657.97,1284.60)	1511.58(1085.57,2081.17)	753.18(535.01,1013.07)	1114.29(763.50,1509.44)	1867.47(1296.60,2507.70)	194
119	Prevalence	All ages	Comoros	Hypertensive heart disease	Number	282.54(204.16,366.61)	213.25(155.93,284.07)	495.79(363.69,640.31)	722.74(535.31,922.42)	609.62(440.63,805.73)	1332.36(988.29,1717.82)	176
120	Prevalence	All ages	Bhutan	Hypertensive heart disease	Number	98.26(77.13,122.62)	146.04(117.27,182.08)	244.31(197.00,303.29)	304.69(236.32,389.99)	450.50(351.52,568.52)	755.18(597.55,950.27)	162
121	Prevalence	All ages	Cameroon	Hypertensive heart disease	Number	5853.60(4442.64,7547.98)	4624.56(3414.20,6017.95)	10478.16(7963.82,13357.31)	16622.24(12592.86,21812.51)	13361.90(9986.27,17433.54)	29984.15(22631.33,39372.22)	202
122	Prevalence	All ages	Cabo Verde	Hypertensive heart disease	Number	335.56(245.30,442.09)	365.63(271.18,484.49)	701.19(523.33,917.91)	591.77(444.87,770.31)	699.84(530.54,907.27)	1291.61(974.19,1678.91)	203
123	Prevalence	All ages	Nepal	Hypertensive heart disease	Number	2835.79(2194.00,3581.56)	4507.04(3558.14,5651.54)	7342.83(5792.77,9135.84)	8662.33(6513.98,11408.38)	15911.04(12365.91,20624.78)	24573.38(19181.20,31597.62)	164
124	Prevalence	All ages	Kenya	Hypertensive heart disease	Number	12086.24(9432.44,15175.26)	8533.58(6594.31,10888.64)	20619.82(16034.37,25924.41)	32057.69(25569.34,40213.05)	26493.03(20774.38,33362.56)	58550.72(46257.64,73319.91)	180
125	Prevalence	All ages	South Africa	Hypertensive heart disease	Number	17317.77(12911.78,22417.04)	19650.72(14793.21,25217.20)	36968.49(27586.42,47245.54)	39295.73(29273.27,51178.23)	49505.91(37346.71,63678.94)	88801.64(66717.89,113986.68)	196
126	Prevalence	All ages	Madagascar	Hypertensive heart disease	Number	7717.26(5690.05,9963.81)	5255.99(3862.52,6939.02)	12973.25(9515.00,16598.14)	15410.51(11240.31,20183.58)	11498.50(8369.03,14901.79)	26909.01(19684.68,35263.23)	181
127	Prevalence	All ages	Oman	Hypertensive heart disease	Number	795.92(660.88,958.63)	580.25(481.56,713.87)	1376.18(1159.55,1660.37)	3516.90(2732.54,4523.08)	1991.98(1572.30,2487.91)	5508.88(4318.57,7028.01)	150
128	Prevalence	All ages	Netherlands	Hypertensive heart disease	Number	986.20(745.11,1281.72)	2838.14(2160.28,3815.73)	3824.35(2918.58,4991.11)	5760.95(4089.35,7958.81)	8787.78(6331.79,12098.54)	14548.73(10623.66,19618.83)	89
129	Prevalence	All ages	Zimbabwe	Hypertensive heart disease	Number	3725.40(2704.47,5003.93)	3261.39(2321.01,4432.75)	6986.79(5093.40,9324.46)	5316.72(3730.84,6988.06)	5721.60(3986.40,7749.81)	11038.32(7702.90,14485.57)	198
130	Prevalence	All ages	Eswatini	Hypertensive heart disease	Number	222.45(156.58,302.03)	269.30(191.13,359.07)	491.75(355.90,656.41)	407.66(293.01,545.99)	565.19(390.22,759.18)	972.85(691.34,1294.77)	197
131	Prevalence	All ages	Namibia	Hypertensive heart disease	Number	531.41(374.92,722.23)	579.00(411.44,780.58)	1110.41(783.37,1504.43)	1187.79(855.33,1609.17)	1507.04(1088.56,2003.35)	2694.83(1962.20,3578.29)	195
132	Prevalence	All ages	Barbados	Hypertensive heart disease	Number	237.51(178.09,318.16)	331.05(252.69,436.41)	568.56(431.39,755.28)	528.58(397.72,698.52)	589.44(459.76,771.59)	1118.02(864.64,1449.10)	107
133	Prevalence	All ages	United States of America	Hypertensive heart disease	Number	127704.13(94498.56,169486.15)	176256.23(132853.34,228492.90)	303960.36(226202.28,396178.78)	422872.99(318316.85,527969.10)	462572.24(357816.44,572287.95)	885445.24(687332.34,1097740.69)	102
134	Prevalence	All ages	Malta	Hypertensive heart disease	Number	52.50(37.55,70.58)	78.00(56.50,104.93)	130.50(97.23,174.32)	284.31(194.92,398.62)	365.62(268.54,501.33)	649.93(470.23,891.25)	88
135	Prevalence	All ages	Canada	Hypertensive heart disease	Number	4730.51(3628.77,5993.55)	7759.91(6163.50,9706.43)	12490.41(9811.31,15645.23)	26217.80(19752.23,34250.28)	37591.79(29116.20,47954.80)	63809.60(50259.40,80384.23)	101
136	Prevalence	All ages	Luxembourg	Hypertensive heart disease	Number	47.76(28.20,69.81)	150.00(98.60,214.22)	197.76(128.16,283.64)	239.37(166.54,335.17)	470.46(328.31,644.89)	709.83(507.44,965.55)	87
137	Prevalence	All ages	Saint Lucia	Hypertensive heart disease	Number	83.06(63.10,109.72)	111.72(84.72,145.42)	194.78(151.13,253.20)	278.37(209.28,367.87)	316.48(244.98,410.81)	594.84(461.06,765.97)	116
138	Prevalence	All ages	Trinidad and Tobago	Hypertensive heart disease	Number	832.72(645.98,1091.88)	829.80(654.90,1066.74)	1662.52(1321.98,2135.65)	1955.43(1446.94,2613.94)	1742.39(1328.38,2251.06)	3697.82(2839.39,4795.93)	119
139	Prevalence	All ages	Iran (Islamic Republic of)	Hypertensive heart disease	Number	28056.38(22584.47,35028.41)	24297.40(19900.41,29414.36)	52353.78(42370.14,64334.39)	100617.67(78810.86,124447.45)	84820.67(68681.82,105509.76)	185438.34(147645.38,229529.05)	142
140	Prevalence	All ages	Bolivia (Plurinational State of)	Hypertensive heart disease	Number	1759.74(1378.08,2251.72)	2070.67(1647.55,2650.87)	3830.42(3027.76,4839.56)	6020.95(4698.33,7918.84)	6562.91(4930.19,8567.07)	12583.87(9667.01,16456.53)	121
141	Prevalence	All ages	El Salvador	Hypertensive heart disease	Number	1031.65(780.77,1360.94)	1398.61(1094.30,1801.58)	2430.26(1870.95,3135.83)	1874.78(1372.76,2593.89)	3150.41(2387.81,4193.75)	5025.19(3803.10,6684.40)	127
142	Prevalence	All ages	Kuwait	Hypertensive heart disease	Number	1106.96(891.83,1383.91)	797.54(657.30,958.93)	1904.50(1558.75,2321.17)	4118.18(3146.35,5318.06)	4109.80(3305.91,5191.65)	8227.98(6490.39,10336.77)	145
143	Prevalence	All ages	Costa Rica	Hypertensive heart disease	Number	1047.47(823.06,1362.38)	1312.99(1027.78,1690.24)	2360.46(1873.87,3028.98)	3740.73(2772.35,4936.40)	4815.21(3689.01,6290.71)	8555.94(6503.21,11105.36)	126
144	Prevalence	All ages	Egypt	Hypertensive heart disease	Number	31751.24(25460.85,39877.47)	26165.98(20731.04,32506.79)	57917.23(46296.76,71093.80)	74677.48(56904.52,94583.17)	51291.30(40193.73,65174.85)	125968.79(97722.19,158183.19)	141
145	Prevalence	All ages	Syrian Arab Republic	Hypertensive heart disease	Number	5141.64(4079.15,6417.89)	3954.51(3148.68,4900.50)	9096.15(7232.24,11237.07)	11427.71(8490.67,15219.87)	9342.95(7067.00,11874.85)	20770.66(15724.40,27067.93)	153
146	Prevalence	All ages	Saint Vincent and the Grenadines	Hypertensive heart disease	Number	80.95(60.82,105.98)	98.63(77.81,126.11)	179.58(140.99,229.05)	237.68(179.01,311.90)	187.23(146.42,235.77)	424.92(327.82,545.67)	117
147	Prevalence	All ages	Suriname	Hypertensive heart disease	Number	206.74(161.63,263.63)	241.78(190.36,300.96)	448.52(357.76,566.79)	586.07(437.18,762.87)	672.90(523.11,864.09)	1258.98(960.82,1606.23)	118
148	Prevalence	All ages	Algeria	Hypertensive heart disease	Number	16510.18(13045.23,20873.79)	15011.92(11650.68,19006.82)	31522.10(24801.63,39505.05)	54412.78(42758.78,69480.77)	42940.84(33823.98,54477.18)	97353.62(76501.68,122619.06)	139
149	Prevalence	All ages	Iraq	Hypertensive heart disease	Number	8682.04(6880.89,10840.78)	7552.53(6092.44,9410.30)	16234.57(13093.41,20153.83)	22182.36(17295.42,28648.01)	20497.32(16040.35,25902.58)	42679.68(33586.34,53788.19)	143
150	Prevalence	All ages	Tunisia	Hypertensive heart disease	Number	6435.22(5037.75,8259.36)	5878.94(4684.95,7284.79)	12314.16(9935.18,15534.59)	17964.30(13876.84,22977.37)	17881.49(13846.56,22709.17)	35845.79(27615.79,45233.12)	154
151	Prevalence	All ages	Yemen	Hypertensive heart disease	Number	5283.75(4169.26,6676.67)	5601.99(4508.75,6989.40)	10885.74(8841.86,13455.69)	16696.08(13059.73,21306.75)	17179.07(13861.22,21387.90)	33875.15(27385.77,41746.24)	157
152	Prevalence	All ages	Burundi	Hypertensive heart disease	Number	3043.01(2214.55,4025.84)	2616.32(1860.29,3536.95)	5659.33(4136.57,7437.40)	7205.26(5288.62,9266.06)	4704.01(3468.07,6071.93)	11909.27(8826.35,15354.96)	175
153	Prevalence	All ages	Colombia	Hypertensive heart disease	Number	14311.68(11100.16,18194.59)	15468.55(12222.43,19723.70)	29780.24(23638.87,37935.59)	32191.67(23580.63,43142.68)	41148.39(31304.14,54704.41)	73340.07(55689.51,97055.25)	125
154	Prevalence	All ages	Nicaragua	Hypertensive heart disease	Number	992.89(784.36,1268.87)	1322.12(1037.42,1706.91)	2315.01(1846.69,2968.18)	2895.93(2199.49,3914.81)	3790.04(2888.45,4952.87)	6685.97(5157.39,8659.16)	131
155	Prevalence	All ages	Democratic Republic of the Congo	Hypertensive heart disease	Number	14586.09(10430.09,19263.52)	12532.11(8897.47,16669.05)	27118.20(19458.80,35744.29)	35987.11(25816.24,47144.99)	35728.34(26296.22,47779.07)	71715.45(52950.78,94799.72)	171
156	Prevalence	All ages	Malawi	Hypertensive heart disease	Number	4690.45(3416.67,6176.94)	3873.09(2812.74,5110.13)	8563.53(6247.42,11209.67)	8824.46(6482.82,11608.39)	8337.42(6149.53,10721.66)	17161.88(12595.73,22120.25)	182
157	Prevalence	All ages	Ecuador	Hypertensive heart disease	Number	5204.53(4110.14,6534.24)	5797.20(4619.75,7329.93)	11001.73(8835.39,13729.66)	14847.33(10911.86,19737.87)	16147.27(12328.23,21006.32)	30994.60(23948.89,40975.45)	122
158	Prevalence	All ages	Peru	Hypertensive heart disease	Number	6581.02(5183.97,8374.02)	8085.77(6419.27,10048.71)	14666.79(11721.53,18441.08)	19566.76(14760.42,25589.33)	22817.06(17467.54,29585.46)	42383.82(31863.09,55132.29)	123
159	Prevalence	All ages	Eritrea	Hypertensive heart disease	Number	1129.67(848.32,1474.52)	1122.34(804.78,1480.28)	2252.01(1628.32,2952.76)	3211.87(2412.27,4147.95)	3279.57(2366.39,4238.69)	6491.44(4804.38,8400.06)	178
160	Prevalence	All ages	Paraguay	Hypertensive heart disease	Number	1651.36(1285.89,2083.91)	1999.10(1577.68,2530.35)	3650.46(2911.18,4551.68)	4889.78(3770.97,6415.57)	5842.90(4510.32,7429.14)	10732.68(8380.21,13754.11)	136
161	Prevalence	All ages	Mauritius	Hypertensive heart disease	Number	413.35(316.45,545.50)	683.79(529.19,885.34)	1097.13(857.18,1430.83)	1532.31(1157.73,1974.25)	2110.25(1611.89,2666.04)	3642.56(2816.07,4632.31)	183
162	Prevalence	All ages	Somalia	Hypertensive heart disease	Number	2739.57(2048.20,3541.86)	2084.93(1549.65,2746.82)	4824.50(3669.79,6249.16)	6455.36(4810.35,8481.36)	5912.52(4374.86,7870.52)	12367.88(9261.06,16239.50)	187
163	Prevalence	All ages	Venezuela (Bolivarian Republic of)	Hypertensive heart disease	Number	7734.53(6026.48,9999.32)	9153.56(7268.76,11797.40)	16888.08(13436.82,21550.53)	21802.41(16392.22,29729.32)	26938.36(20451.78,34959.16)	48740.77(37346.73,64085.62)	133
164	Prevalence	All ages	Saudi Arabia	Hypertensive heart disease	Number	10304.05(8454.60,12772.56)	5333.95(4216.51,6644.89)	15638.00(12866.69,19303.29)	36016.45(28647.16,45183.40)	14742.59(11761.38,18207.06)	50759.04(40864.51,63580.24)	152
165	Prevalence	All ages	Bangladesh	Hypertensive heart disease	Number	23507.56(18384.25,29855.21)	29617.70(23448.38,37241.59)	53125.26(42590.78,67255.04)	62945.87(48266.44,81810.41)	108309.54(83756.92,136786.36)	171255.41(133385.28,219308.37)	161
166	Prevalence	All ages	Congo	Hypertensive heart disease	Number	933.24(660.79,1236.67)	914.06(652.15,1240.99)	1847.29(1333.46,2428.19)	2765.01(2010.90,3668.28)	2370.57(1725.10,3114.62)	5135.58(3795.12,6825.88)	170
167	Prevalence	All ages	Benin	Hypertensive heart disease	Number	2690.54(1999.56,3556.72)	2259.36(1669.58,3016.19)	4949.91(3713.98,6544.83)	6612.17(4936.03,8569.24)	6122.53(4615.37,7962.88)	12734.70(9652.42,16403.03)	200
168	Prevalence	All ages	Burkina Faso	Hypertensive heart disease	Number	5201.25(3734.43,6942.48)	4526.98(3325.77,6025.00)	9728.24(7142.72,12830.72)	12191.22(9103.15,15867.10)	10808.93(8082.02,14427.22)	23000.15(17385.67,30260.73)	201
169	Prevalence	All ages	Uganda	Hypertensive heart disease	Number	9313.56(6852.76,11885.58)	7446.39(5510.39,9605.99)	16759.95(12518.76,21315.03)	20759.06(15678.21,26469.32)	20423.29(15147.84,26251.89)	41182.35(31315.82,51825.93)	190
170	Prevalence	All ages	Gabon	Hypertensive heart disease	Number	606.40(429.31,821.28)	622.94(460.47,842.88)	1229.34(889.35,1650.81)	1147.12(837.38,1506.04)	1107.19(817.74,1495.81)	2254.31(1656.40,3008.75)	173
171	Prevalence	All ages	Central African Republic	Hypertensive heart disease	Number	870.48(631.10,1189.21)	818.73(594.75,1101.88)	1689.20(1222.22,2260.07)	1716.98(1254.84,2305.01)	1722.92(1249.37,2276.11)	3439.91(2495.67,4559.67)	169
172	Prevalence	All ages	United Republic of Tanzania	Hypertensive heart disease	Number	15816.83(11409.23,20855.33)	11960.84(8656.82,15801.03)	27777.67(20595.31,36322.07)	35788.09(26412.42,46538.28)	28572.37(20995.02,37034.83)	64360.46(47218.78,83565.46)	189
173	Prevalence	All ages	Liberia	Hypertensive heart disease	Number	1697.53(1260.92,2248.77)	1074.09(781.23,1446.27)	2771.62(2056.29,3647.12)	2969.96(2250.80,3879.98)	2086.09(1572.04,2704.75)	5056.05(3853.85,6511.49)	210
174	Prevalence	All ages	Saint Kitts and Nevis	Hypertensive heart disease	Number	26.88(19.68,35.79)	29.91(22.31,40.40)	56.79(42.72,76.42)	60.20(45.77,78.46)	61.07(47.23,78.36)	121.27(94.88,155.76)	393
175	Prevalence	All ages	Guinea-Bissau	Hypertensive heart disease	Number	432.39(317.86,575.02)	353.07(263.39,475.36)	785.46(581.28,1042.83)	754.83(580.40,975.28)	715.91(535.31,956.88)	1470.74(1115.29,1929.99)	209
176	Prevalence	All ages	Gambia	Hypertensive heart disease	Number	441.93(324.38,575.34)	334.92(249.68,438.83)	776.85(566.94,995.04)	1238.92(916.21,1614.29)	1086.28(802.35,1419.80)	2325.21(1729.56,3036.78)	206
177	Prevalence	All ages	Nauru	Hypertensive heart disease	Number	2.07(1.57,2.68)	1.84(1.44,2.34)	3.91(3.01,4.97)	2.00(1.50,2.65)	2.54(1.92,3.42)	4.54(3.46,6.00)	369
178	Prevalence	All ages	Cote d'Ivoire	Hypertensive heart disease	Number	4879.26(3653.49,6432.60)	3347.61(2487.53,4412.50)	8226.87(6223.56,10705.68)	14568.69(10932.23,18862.95)	10636.48(7904.35,13850.10)	25205.17(18927.75,32311.24)	205
179	Prevalence	All ages	Chad	Hypertensive heart disease	Number	3546.92(2578.09,4667.22)	2919.56(2124.65,3852.13)	6466.48(4757.68,8520.94)	8045.30(5968.24,10462.22)	5273.63(4010.17,6758.88)	13318.93(10071.43,17000.50)	204
180	Prevalence	All ages	Monaco	Hypertensive heart disease	Number	14.11(10.40,18.67)	25.80(18.51,34.74)	39.91(29.39,53.48)	37.16(26.77,51.93)	52.31(37.63,72.07)	89.47(65.48,122.13)	367
181	Prevalence	All ages	Bermuda	Hypertensive heart disease	Number	18.75(14.13,24.68)	31.24(23.62,40.02)	49.98(38.41,64.28)	98.21(72.05,131.35)	129.06(97.27,170.71)	227.27(171.14,301.69)	305
182	Prevalence	All ages	Nigeria	Hypertensive heart disease	Number	53697.55(41938.82,66905.67)	43623.67(34039.53,56004.42)	97321.22(76006.42,122714.07)	110301.00(86669.38,137160.99)	91596.28(71835.30,114289.38)	201897.28(159271.70,249677.23)	214
183	Prevalence	All ages	United States Virgin Islands	Hypertensive heart disease	Number	57.58(44.40,75.15)	71.70(56.34,92.59)	129.28(102.17,165.73)	175.82(124.43,236.08)	176.42(128.98,236.99)	352.24(259.44,469.83)	422
184	Prevalence	All ages	Niger	Hypertensive heart disease	Number	3521.08(2617.90,4593.56)	2500.16(1876.22,3247.43)	6021.23(4531.04,7794.77)	10429.83(7664.95,13618.80)	8244.98(6139.42,10682.46)	18674.81(13792.76,24197.11)	213
185	Prevalence	All ages	Tuvalu	Hypertensive heart disease	Number	2.64(2.01,3.39)	4.74(3.63,6.09)	7.38(5.67,9.49)	4.57(3.47,5.98)	6.64(5.08,8.64)	11.21(8.60,14.51)	416
186	Prevalence	All ages	American Samoa	Hypertensive heart disease	Number	10.19(7.88,13.01)	10.76(8.46,13.93)	20.95(16.41,26.56)	22.16(15.78,30.42)	16.74(12.51,22.01)	38.90(28.51,51.80)	298
187	Prevalence	All ages	Mali	Hypertensive heart disease	Number	5019.71(3680.99,6616.97)	3659.32(2731.13,4772.31)	8679.03(6465.19,11317.81)	12516.53(9379.29,16149.09)	8715.38(6546.08,11457.10)	21231.92(15937.01,27192.71)	211
188	Prevalence	All ages	Mauritania	Hypertensive heart disease	Number	1287.36(942.95,1693.02)	1110.60(818.25,1472.11)	2397.96(1778.37,3129.40)	3247.56(2403.74,4267.59)	2398.85(1817.90,3195.61)	5646.40(4264.63,7309.45)	212
189	Prevalence	All ages	San Marino	Hypertensive heart disease	Number	9.64(6.98,13.09)	17.33(13.06,23.74)	26.97(20.35,36.72)	35.56(25.96,48.50)	49.86(35.72,68.19)	85.42(62.16,117.32)	396
190	Prevalence	All ages	Sudan	Hypertensive heart disease	Number	11396.91(8909.30,14366.49)	8844.83(6877.75,11214.12)	20241.74(15913.61,25544.59)	27119.64(21151.96,34626.06)	17812.02(14152.70,22287.30)	44931.66(35369.83,56827.45)	522
191	Prevalence	All ages	Guinea	Hypertensive heart disease	Number	4579.05(3385.65,6092.42)	3425.94(2514.26,4571.16)	8004.99(5976.39,10655.20)	7895.45(5965.37,10287.33)	5880.16(4376.19,7711.66)	13775.60(10349.41,17795.69)	208
192	Prevalence	All ages	Puerto Rico	Hypertensive heart disease	Number	2632.08(1998.81,3485.90)	2668.11(2054.52,3442.28)	5300.19(4065.21,7000.98)	8533.37(6222.33,11631.86)	8317.45(6411.21,10866.39)	16850.83(12754.88,22248.15)	385
193	Prevalence	All ages	Ghana	Hypertensive heart disease	Number	7280.49(5467.08,9422.26)	6768.36(5221.12,8737.00)	14048.84(10993.86,17964.41)	18559.05(13548.85,24273.03)	20562.69(15368.54,26622.95)	39121.74(29120.68,50717.83)	207
194	Prevalence	All ages	Northern Mariana Islands	Hypertensive heart disease	Number	4.87(3.82,6.19)	5.52(4.46,6.81)	10.40(8.31,12.98)	11.48(8.59,15.65)	15.99(12.06,21.46)	27.47(20.81,36.65)	376
195	Prevalence	All ages	Palau	Hypertensive heart disease	Number	2.08(1.56,2.68)	3.07(2.33,4.00)	5.15(4.00,6.58)	4.92(3.75,6.43)	5.25(3.86,7.17)	10.17(7.68,13.45)	380
196	Prevalence	All ages	Niue	Hypertensive heart disease	Number	0.99(0.76,1.31)	2.03(1.56,2.65)	3.03(2.33,3.91)	1.02(0.76,1.34)	1.45(1.09,1.93)	2.47(1.89,3.25)	374
197	Prevalence	All ages	Togo	Hypertensive heart disease	Number	1430.96(1075.23,1873.93)	1250.93(940.11,1637.48)	2681.89(2033.39,3512.71)	4086.50(3051.38,5258.29)	4394.36(3305.31,5765.56)	8480.86(6404.93,10940.30)	218
198	Prevalence	All ages	Guam	Hypertensive heart disease	Number	69.00(53.79,88.10)	69.57(54.52,87.57)	138.57(108.57,172.41)	129.53(95.68,174.99)	121.20(87.36,163.03)	250.72(186.70,332.95)	351
199	Prevalence	All ages	Senegal	Hypertensive heart disease	Number	4148.48(3049.88,5438.05)	3114.90(2316.97,4003.64)	7263.38(5373.49,9408.99)	10058.50(7611.53,13152.16)	8347.80(6243.25,11055.15)	18406.30(13867.46,24074.21)	216
200	Prevalence	All ages	Cook Islands	Hypertensive heart disease	Number	19.34(14.86,24.87)	18.24(14.42,22.96)	37.58(29.62,46.68)	40.81(31.31,52.78)	39.37(31.02,50.60)	80.18(62.91,102.62)	320
201	Prevalence	All ages	Sierra Leone	Hypertensive heart disease	Number	2676.47(2009.41,3519.95)	1955.39(1434.01,2612.78)	4631.86(3463.97,6141.00)	5027.31(3676.81,6573.59)	3861.33(2834.63,5033.23)	8888.63(6576.81,11664.28)	217
202	Prevalence	All ages	Greenland	Hypertensive heart disease	Number	9.48(7.44,11.99)	14.73(11.57,18.52)	24.21(19.21,30.55)	21.22(15.31,27.56)	31.03(23.27,40.47)	52.25(39.37,67.50)	349
203	Prevalence	All ages	Sao Tome and Principe	Hypertensive heart disease	Number	81.74(59.74,108.11)	84.33(63.25,110.49)	166.07(124.23,214.11)	152.10(114.12,194.86)	133.29(97.84,172.32)	285.40(211.42,363.12)	215
204	Prevalence	All ages	Tokelau	Hypertensive heart disease	Number	0.71(0.54,0.93)	1.05(0.81,1.38)	1.76(1.37,2.29)	0.78(0.59,1.04)	1.03(0.78,1.38)	1.81(1.37,2.43)	413
205	Prevalence	All ages	South Sudan	Hypertensive heart disease	Number	4514.49(3275.08,5952.59)	2444.33(1787.14,3179.69)	6958.82(5160.13,9137.69)	5866.57(4376.26,7559.59)	3788.89(2788.12,4896.54)	9655.46(7232.24,12430.59)	435
