# Supplementary material for: Unveiling the global impact of hypertensive heart disease among individuals aged ≥ 65 years: metabolic risk factors and future projections for 2050
Source: Front Nutr. 2025 Nov 6;12:1611078. doi: 10.3389/fnut.2025.1611078 (PMC12635822; doi:10.3389/fnut.2025.1611078)
Supplement: Supplementary file 2 [file Table_2.xlsx]

## Sheet: 21 regions total
Age-standardized mortality rate EAPC for Global + 5SDI + 21 regions (total)
	rank	location_id	EAPCs	EAPC	location_name
1	1	56	1.71(0.78,2.66)	1.713052030384299	Eastern Europe
2	1	100	1.51(1.33,1.70)	1.512409324194008	High-income North America
3	1	32	1.31(0.70,1.92)	1.307604681256902	Central Asia
4	1	42	0.84(0.58,1.11)	0.8418858324635181	Central Europe
5	1	192	0.84(0.39,1.30)	0.8412750470184527	Southern Sub-Saharan Africa
6	1	73	0.40(0.21,0.60)	0.4017897527815117	Western Europe
7	1	104	0.40(0.18,0.62)	0.4003790868104096	Caribbean
8	1	44635	0.11(-0.07,0.29)	0.1097796697860032	High SDI
9	1	167	-0.09(-0.14,-0.04)	-0.088861	Central Sub-Saharan Africa
10	1	96	-0.16(-0.33,0.01)	-0.163239	Southern Latin America
11	1	159	-0.17(-0.30,-0.03)	-0.166893	South Asia
12	1	44634	-0.41(-0.52,-0.29)	-0.408697	High-middle SDI
13	1	44636	-0.56(-0.61,-0.51)	-0.558591	Low-middle SDI
14	1	44637	-0.62(-0.71,-0.52)	-0.616018	Low SDI
15	1	1	-0.68(-0.77,-0.58)	-0.678195	Global
16	1	199	-0.77(-0.93,-0.61)	-0.770643	Western Sub-Saharan Africa
17	1	9	-0.82(-0.87,-0.77)	-0.817344	Southeast Asia
18	1	138	-1.04(-1.20,-0.88)	-1.03771	North Africa and Middle East
19	1	70	-1.04(-1.46,-0.63)	-1.04408	Australasia
20	1	21	-1.11(-1.17,-1.06)	-1.11364	Oceania
21	1	174	-1.14(-1.21,-1.07)	-1.14038	Eastern Sub-Saharan Africa
22	1	120	-1.17(-1.56,-0.79)	-1.17198	Andean Latin America
23	1	44639	-1.76(-1.98,-1.53)	-1.75778	Middle SDI
24	1	134	-1.81(-1.94,-1.68)	-1.81053	Tropical Latin America
25	1	124	-2.21(-2.41,-2.00)	-2.20737	Central Latin America
26	1	5	-2.63(-3.01,-2.25)	-2.62783	East Asia
27	1	65	-3.66(-4.41,-2.89)	-3.65626	High-income Asia Pacific

## Sheet: 204 countries total
Age-standardized mortality rate EAPC for Global + 204 countries (total)
	rank	location_id	EAPCs	EAPC	location_name
1	1	59	8.60(7.31,9.92)	8.60445	Latvia
2	1	58	8.60(7.39,9.81)	8.59655	Estonia
3	1	61	7.18(6.72,7.63)	7.17639	Republic of Moldova
4	1	35	6.88(5.48,8.29)	6.8767	Georgia
5	1	93	5.26(4.63,5.89)	5.25791	Sweden
6	1	60	4.67(3.97,5.36)	4.6673	Lithuania
7	1	45	4.14(3.32,4.97)	4.13873	Bulgaria
8	1	109	3.58(3.36,3.81)	3.58407	Cuba
9	1	79	3.23(2.43,4.03)	3.22505	Finland
10	1	47	2.90(1.98,3.83)	2.90274	Czechia
11	1	194	1.79(1.30,2.27)	1.78554	Lesotho
12	1	108	1.62(1.34,1.90)	1.6175	Belize
13	1	102	1.57(1.39,1.75)	1.56833	United States of America
14	1	156	1.55(0.82,2.29)	1.55387	United Arab Emirates
15	1	101	1.54(1.12,1.97)	1.54458	Canada
16	1	62	1.53(0.19,2.88)	1.52776	Russian Federation
17	1	75	1.42(1.02,1.82)	1.4194	Austria
18	1	41	1.40(1.16,1.63)	1.39948	Uzbekistan
19	1	50	1.31(1.04,1.58)	1.31027	Montenegro
20	1	198	1.26(0.81,1.72)	1.26245	Zimbabwe
21	1	112	1.17(0.95,1.40)	1.17439	Grenada
22	1	37	1.15(0.73,1.56)	1.1463	Kyrgyzstan
23	1	393	1.14(0.67,1.62)	1.14466	Saint Kitts and Nevis
24	1	89	1.13(0.82,1.43)	1.12575	Netherlands
25	1	147	1.09(0.90,1.28)	1.0934	Libya
26	1	82	1.07(0.51,1.64)	1.0714	Greece
27	1	105	1.05(0.58,1.52)	1.04887	Antigua and Barbuda
28	1	55	0.95(0.63,1.28)	0.952424	Slovenia
29	1	83	0.86(0.50,1.21)	0.855142	Iceland
30	1	196	0.85(0.37,1.34)	0.853116	South Africa
31	1	201	0.85(0.68,1.01)	0.845494	Burkina Faso
32	1	48	0.83(0.32,1.35)	0.833857	Hungary
33	1	180	0.81(0.63,1.00)	0.813166	Kenya
34	1	54	0.76(0.49,1.04)	0.763666	Slovakia
35	1	129	0.76(0.55,0.96)	0.756615	Honduras
36	1	92	0.74(0.57,0.91)	0.737701	Spain
37	1	99	0.73(0.60,0.86)	0.730795	Uruguay
38	1	117	0.72(0.14,1.31)	0.724045	Saint Vincent and the Grenadines
39	1	184	0.65(0.47,0.83)	0.649176	Mozambique
40	1	206	0.63(0.44,0.82)	0.631552	Gambia
41	1	95	0.62(0.42,0.82)	0.622643	United Kingdom
42	1	94	0.62(0.18,1.06)	0.622432	Switzerland
43	1	49	0.58(0.12,1.04)	0.576974	North Macedonia
44	1	367	0.56(0.12,1.01)	0.561389	Monaco
45	1	106	0.54(0.26,0.82)	0.542562	Bahamas
46	1	132	0.49(-0.07,1.05)	0.486799	Panama
47	1	86	0.46(0.34,0.58)	0.459586	Italy
48	1	150	0.46(-0.10,1.03)	0.459506	Oman
49	1	218	0.46(0.24,0.68)	0.459169	Togo
50	1	81	0.44(0.03,0.85)	0.441763	Germany
51	1	44	0.40(0.20,0.60)	0.397168	Bosnia and Herzegovina
52	1	171	0.37(0.28,0.47)	0.374557	Democratic Republic of the Congo
53	1	40	0.34(0.09,0.58)	0.338358	Turkmenistan
54	1	136	0.34(0.22,0.46)	0.337352	Paraguay
55	1	217	0.28(-0.01,0.57)	0.280286	Sierra Leone
56	1	210	0.26(0.09,0.42)	0.255082	Liberia
57	1	208	0.23(-0.03,0.49)	0.229227	Guinea
58	1	216	0.23(0.13,0.33)	0.228887	Senegal
59	1	63	0.21(-0.07,0.49)	0.210226	Ukraine
60	1	197	0.21(-0.22,0.64)	0.206868	Eswatini
61	1	107	0.20(0.03,0.37)	0.2024	Barbados
62	1	204	0.19(-0.08,0.47)	0.194888	Chad
63	1	205	0.15(-0.12,0.42)	0.148636	Cote d'Ivoire
64	1	16	0.14(0.05,0.23)	0.138984	Philippines
65	1	164	0.13(-0.24,0.50)	0.1274	Nepal
66	1	52	0.10(-0.29,0.49)	0.0994853	Romania
67	1	11	0.09(-0.02,0.20)	0.0888281	Indonesia
68	1	209	0.07(-0.13,0.28)	0.0745651	Guinea-Bissau
69	1	51	0.07(-0.22,0.36)	0.0702962	Poland
70	1	163	0.05(-0.18,0.27)	0.0474829	India
71	1	200	-0.01(-0.17,0.15)	-0.00821159	Benin
72	1	115	-0.03(-0.81,0.75)	-0.0289786	Jamaica
73	1	165	-0.03(-0.33,0.27)	-0.0298617	Pakistan
74	1	148	-0.07(-0.22,0.08)	-0.0701383	Morocco
75	1	7	-0.08(-0.23,0.07)	-0.0759666	Democratic People's Republic of Korea
76	1	87	-0.10(-0.34,0.14)	-0.10313	Luxembourg
77	1	111	-0.11(-0.38,0.16)	-0.10745	Dominican Republic
78	1	88	-0.11(-0.40,0.19)	-0.107575	Malta
79	1	305	-0.11(-0.68,0.46)	-0.111405	Bermuda
80	1	98	-0.13(-0.42,0.17)	-0.127926	Chile
81	1	182	-0.18(-0.32,-0.03)	-0.176497	Malawi
82	1	97	-0.20(-0.39,-0.01)	-0.199728	Argentina
83	1	215	-0.25(-0.35,-0.15)	-0.250735	Sao Tome and Principe
84	1	181	-0.28(-0.32,-0.23)	-0.278066	Madagascar
85	1	113	-0.34(-0.68,-0.00)	-0.341701	Guyana
86	1	195	-0.36(-0.67,-0.05)	-0.362666	Namibia
87	1	110	-0.36(-0.54,-0.19)	-0.363221	Dominica
88	1	29	-0.39(-0.56,-0.23)	-0.391966	Tonga
89	1	139	-0.41(-0.58,-0.23)	-0.405278	Algeria
90	1	169	-0.41(-0.45,-0.37)	-0.409642	Central African Republic
91	1	385	-0.41(-0.79,-0.03)	-0.411089	Puerto Rico
92	1	202	-0.42(-0.61,-0.22)	-0.417364	Cameroon
93	1	30	-0.42(-0.47,-0.38)	-0.422993	Vanuatu
94	1	23	-0.44(-0.46,-0.42)	-0.443473	Kiribati
95	1	33	-0.47(-0.85,-0.09)	-0.469519	Armenia
96	1	19	-0.47(-0.68,-0.26)	-0.470851	Timor-Leste
97	1	213	-0.47(-0.63,-0.32)	-0.472184	Niger
98	1	34	-0.48(-0.69,-0.27)	-0.479772	Azerbaijan
99	1	154	-0.49(-0.56,-0.41)	-0.485513	Tunisia
100	1	122	-0.49(-1.33,0.35)	-0.493716	Ecuador
101	1	211	-0.50(-0.56,-0.44)	-0.496763	Mali
102	1	118	-0.50(-0.68,-0.32)	-0.502366	Suriname
103	1	28	-0.52(-0.56,-0.48)	-0.520424	Solomon Islands
104	1	90	-0.52(-1.09,0.05)	-0.522161	Norway
105	1	78	-0.56(-0.88,-0.24)	-0.559737	Denmark
106	1	376	-0.59(-0.76,-0.42)	-0.592659	Northern Mariana Islands
107	1	84	-0.63(-0.89,-0.37)	-0.629929	Ireland
108	1	43	-0.67(-0.92,-0.41)	-0.665851	Albania
109	1	1	-0.68(-0.77,-0.58)	-0.678195	Global
110	1	380	-0.71(-0.78,-0.64)	-0.707364	Palau
111	1	193	-0.71(-0.98,-0.44)	-0.709487	Botswana
112	1	191	-0.71(-0.85,-0.58)	-0.714047	Zambia
113	1	114	-0.72(-0.76,-0.68)	-0.722635	Haiti
114	1	369	-0.74(-0.98,-0.49)	-0.737938	Nauru
115	1	71	-0.74(-1.19,-0.30)	-0.744048	Australia
116	1	26	-0.75(-0.78,-0.71)	-0.745048	Papua New Guinea
117	1	396	-0.76(-1.18,-0.33)	-0.756211	San Marino
118	1	161	-0.76(-1.10,-0.42)	-0.758762	Bangladesh
119	1	173	-0.78(-0.92,-0.63)	-0.776299	Gabon
120	1	203	-0.78(-1.08,-0.47)	-0.779757	Cabo Verde
121	1	142	-0.80(-0.99,-0.60)	-0.795793	Iran (Islamic Republic of)
122	1	24	-0.80(-0.89,-0.70)	-0.796401	Marshall Islands
123	1	522	-0.80(-0.94,-0.66)	-0.802957	Sudan
124	1	157	-0.83(-0.96,-0.70)	-0.826758	Yemen
125	1	207	-0.83(-1.05,-0.61)	-0.830991	Ghana
126	1	187	-0.83(-0.92,-0.74)	-0.832413	Somalia
127	1	160	-0.85(-1.00,-0.70)	-0.849297	Afghanistan
128	1	121	-0.85(-0.90,-0.80)	-0.85068	Bolivia (Plurinational State of)
129	1	143	-0.85(-1.04,-0.67)	-0.852675	Iraq
130	1	162	-0.87(-0.93,-0.81)	-0.868579	Bhutan
131	1	212	-0.88(-0.97,-0.79)	-0.876627	Mauritania
132	1	152	-0.89(-1.02,-0.77)	-0.89437	Saudi Arabia
133	1	25	-0.91(-0.95,-0.87)	-0.908247	Micronesia (Federated States of)
134	1	10	-0.91(-1.05,-0.76)	-0.908645	Cambodia
135	1	189	-0.93(-1.01,-0.85)	-0.929843	United Republic of Tanzania
136	1	141	-0.94(-1.12,-0.76)	-0.94136	Egypt
137	1	76	-0.95(-1.56,-0.34)	-0.95042	Belgium
138	1	66	-0.96(-1.25,-0.66)	-0.955376	Brunei Darussalam
139	1	27	-0.97(-1.10,-0.84)	-0.969302	Samoa
140	1	131	-0.98(-1.18,-0.78)	-0.984774	Nicaragua
141	1	20	-0.99(-1.09,-0.89)	-0.989707	Viet Nam
142	1	91	-0.99(-1.15,-0.83)	-0.990627	Portugal
143	1	190	-1.00(-1.18,-0.83)	-1.0049	Uganda
144	1	22	-1.01(-1.19,-0.82)	-1.00715	Fiji
145	1	168	-1.01(-1.10,-0.92)	-1.01209	Angola
146	1	374	-1.03(-1.08,-0.99)	-1.03415	Niue
147	1	178	-1.06(-1.13,-0.99)	-1.05881	Eritrea
148	1	127	-1.09(-1.31,-0.88)	-1.09476	El Salvador
149	1	74	-1.10(-1.29,-0.90)	-1.09738	Andorra
150	1	435	-1.11(-1.42,-0.80)	-1.11289	South Sudan
151	1	170	-1.15(-1.25,-1.04)	-1.14733	Congo
152	1	155	-1.15(-1.64,-0.65)	-1.14853	T眉rkiye
153	1	36	-1.16(-2.85,0.57)	-1.15758	Kazakhstan
154	1	128	-1.16(-1.64,-0.68)	-1.15944	Guatemala
155	1	116	-1.17(-1.72,-0.61)	-1.16671	Saint Lucia
156	1	39	-1.18(-1.59,-0.77)	-1.18033	Tajikistan
157	1	153	-1.22(-1.50,-0.93)	-1.21813	Syrian Arab Republic
158	1	183	-1.23(-1.85,-0.60)	-1.22763	Mauritius
159	1	177	-1.26(-1.32,-1.19)	-1.25701	Djibouti
160	1	8	-1.37(-2.20,-0.52)	-1.36642	Taiwan (Province of China)
161	1	298	-1.37(-1.65,-1.08)	-1.36666	American Samoa
162	1	149	-1.39(-1.61,-1.17)	-1.39163	Palestine
163	1	176	-1.41(-1.60,-1.22)	-1.40908	Comoros
164	1	186	-1.43(-1.57,-1.28)	-1.42801	Seychelles
165	1	144	-1.46(-1.65,-1.27)	-1.46134	Jordan
166	1	130	-1.47(-1.76,-1.18)	-1.46731	Mexico
167	1	416	-1.48(-1.54,-1.41)	-1.477	Tuvalu
168	1	46	-1.50(-1.96,-1.03)	-1.49833	Croatia
169	1	175	-1.52(-1.69,-1.34)	-1.51788	Burundi
170	1	349	-1.53(-1.75,-1.30)	-1.528	Greenland
171	1	80	-1.55(-1.70,-1.41)	-1.55382	France
172	1	140	-1.56(-1.88,-1.24)	-1.56052	Bahrain
173	1	53	-1.59(-1.78,-1.40)	-1.59077	Serbia
174	1	422	-1.59(-1.76,-1.43)	-1.59251	United States Virgin Islands
175	1	18	-1.61(-1.78,-1.44)	-1.61217	Thailand
176	1	214	-1.62(-1.83,-1.41)	-1.62177	Nigeria
177	1	12	-1.64(-1.74,-1.54)	-1.64266	Lao People's Democratic Republic
178	1	133	-1.73(-2.05,-1.41)	-1.72932	Venezuela (Bolivarian Republic of)
179	1	413	-1.81(-1.84,-1.78)	-1.80512	Tokelau
180	1	15	-1.85(-1.97,-1.72)	-1.84682	Myanmar
181	1	135	-1.86(-2.00,-1.73)	-1.86485	Brazil
182	1	38	-1.89(-2.12,-1.65)	-1.88821	Mongolia
183	1	126	-1.92(-2.39,-1.45)	-1.91731	Costa Rica
184	1	172	-2.01(-2.31,-1.71)	-2.01022	Equatorial Guinea
185	1	13	-2.09(-2.40,-1.77)	-2.0885	Malaysia
186	1	123	-2.10(-2.41,-1.78)	-2.0963	Peru
187	1	320	-2.15(-2.25,-2.05)	-2.15265	Cook Islands
188	1	17	-2.40(-2.59,-2.22)	-2.40283	Sri Lanka
189	1	72	-2.41(-2.72,-2.10)	-2.41084	New Zealand
190	1	77	-2.43(-2.85,-2.02)	-2.43477	Cyprus
191	1	119	-2.68(-2.96,-2.39)	-2.67742	Trinidad and Tobago
192	1	6	-2.68(-3.06,-2.30)	-2.68046	China
193	1	69	-2.71(-3.11,-2.31)	-2.71295	Singapore
194	1	145	-2.78(-3.12,-2.44)	-2.78121	Kuwait
195	1	85	-2.81(-3.61,-1.99)	-2.80502	Israel
196	1	14	-2.84(-3.01,-2.66)	-2.83563	Maldives
197	1	179	-2.88(-3.08,-2.69)	-2.88412	Ethiopia
198	1	185	-2.99(-3.35,-2.64)	-2.99296	Rwanda
199	1	146	-3.32(-3.49,-3.14)	-3.3163	Lebanon
200	1	151	-3.36(-3.95,-2.75)	-3.35603	Qatar
201	1	68	-3.67(-3.97,-3.38)	-3.6731	Republic of Korea
202	1	67	-3.75(-4.72,-2.77)	-3.75057	Japan
203	1	351	-4.61(-5.30,-3.92)	-4.61486	Guam
204	1	125	-4.78(-5.00,-4.55)	-4.77732	Colombia
205	1	57	-5.67(-6.78,-4.55)	-5.67157	Belarus

## Sheet: 21 region(male,female)
Age-standardized mortality rates for Global + 5SDI + 21 regions (total, male, female) in 1990 and 2021
	measure_name	age_name	location_name	cause_name	metric_name	1990-Male	1990-Female	1990-Both	2021-Male	2021-Female	2021-Both	location_id
1	Deaths	Age-standardized	Central Asia	Hypertensive heart disease	Rate	18.57(14.94,22.63)	14.52(12.64,17.20)	16.04(13.85,18.83)	23.82(20.25,28.60)	18.58(15.66,21.54)	20.62(17.75,23.92)	32
2	Deaths	Age-standardized	High-income Asia Pacific	Hypertensive heart disease	Rate	9.71(8.75,10.24)	10.71(8.99,11.77)	10.54(9.05,11.39)	2.76(2.46,3.05)	2.91(2.11,3.51)	2.97(2.34,3.47)	65
3	Deaths	Age-standardized	Global	Hypertensive heart disease	Rate	20.26(16.09,22.59)	21.20(16.38,24.32)	20.92(17.14,23.21)	15.85(12.37,18.26)	16.52(13.36,18.78)	16.32(13.76,18.01)	1
4	Deaths	Age-standardized	High-income North America	Hypertensive heart disease	Rate	7.30(6.90,7.54)	6.35(5.58,6.75)	6.93(6.29,7.27)	11.51(10.29,13.16)	9.13(7.53,9.97)	10.41(9.06,11.52)	100
5	Deaths	Age-standardized	Western Sub-Saharan Africa	Hypertensive heart disease	Rate	20.36(15.89,27.25)	46.92(30.34,62.00)	34.57(25.65,43.67)	21.14(12.63,27.36)	35.38(21.36,44.72)	28.78(18.85,34.87)	199
6	Deaths	Age-standardized	Central Sub-Saharan Africa	Hypertensive heart disease	Rate	44.17(24.12,67.42)	88.09(47.42,121.13)	67.53(40.70,91.84)	34.33(24.05,52.05)	86.16(48.95,123.10)	66.29(42.22,92.93)	167
7	Deaths	Age-standardized	East Asia	Hypertensive heart disease	Rate	46.06(31.40,54.65)	39.31(26.70,47.23)	41.86(30.02,48.57)	23.53(14.95,30.68)	15.67(10.04,22.88)	18.73(13.00,24.13)	5
8	Deaths	Age-standardized	High-middle SDI	Hypertensive heart disease	Rate	19.88(16.65,22.45)	16.47(14.06,18.91)	17.83(15.57,19.73)	15.94(13.58,18.22)	13.53(11.21,16.41)	14.60(12.53,16.52)	44634
9	Deaths	Age-standardized	Caribbean	Hypertensive heart disease	Rate	18.21(15.86,21.04)	21.86(18.03,26.02)	20.24(17.29,23.27)	20.37(17.42,23.54)	19.09(15.75,22.59)	19.72(16.59,22.99)	104
10	Deaths	Age-standardized	Oceania	Hypertensive heart disease	Rate	20.49(11.87,35.80)	31.38(18.83,42.54)	26.11(17.29,34.39)	16.39(9.23,31.30)	21.55(14.06,28.82)	18.97(13.06,26.88)	21
11	Deaths	Age-standardized	Low SDI	Hypertensive heart disease	Rate	27.18(19.57,37.98)	53.03(33.84,68.39)	40.54(28.07,50.81)	20.41(14.52,28.92)	45.02(30.04,55.67)	33.58(24.66,40.58)	44637
12	Deaths	Age-standardized	High SDI	Hypertensive heart disease	Rate	8.32(7.80,8.67)	8.35(7.40,8.92)	8.56(7.74,9.01)	7.89(7.00,8.75)	7.15(5.84,7.94)	7.70(6.54,8.53)	44635
13	Deaths	Age-standardized	Tropical Latin America	Hypertensive heart disease	Rate	23.03(21.65,24.14)	22.93(20.85,24.30)	23.10(21.23,24.19)	12.87(11.54,14.25)	11.92(9.86,13.06)	12.39(10.80,13.52)	134
14	Deaths	Age-standardized	Andean Latin America	Hypertensive heart disease	Rate	12.34(10.06,14.41)	16.31(13.91,19.11)	14.45(12.57,16.33)	7.83(5.96,9.82)	8.87(6.99,10.87)	8.43(6.70,10.38)	120
15	Deaths	Age-standardized	Western Europe	Hypertensive heart disease	Rate	7.53(7.05,7.83)	8.97(7.88,9.56)	8.66(7.77,9.16)	7.27(6.40,7.75)	8.51(6.60,9.56)	8.21(6.66,9.07)	73
16	Deaths	Age-standardized	Australasia	Hypertensive heart disease	Rate	2.98(2.80,3.14)	3.54(3.05,3.88)	3.45(3.05,3.70)	2.13(1.93,2.31)	2.40(1.89,2.73)	2.35(1.96,2.59)	70
17	Deaths	Age-standardized	Central Latin America	Hypertensive heart disease	Rate	16.23(15.29,16.94)	20.82(19.32,21.80)	18.63(17.40,19.38)	9.06(7.51,11.30)	10.02(8.07,11.50)	9.63(7.97,11.13)	124
18	Deaths	Age-standardized	Middle SDI	Hypertensive heart disease	Rate	33.80(23.56,39.35)	35.94(25.24,41.55)	35.19(25.55,39.43)	21.74(14.82,26.36)	19.09(13.72,23.69)	20.26(15.30,23.96)	44639
19	Deaths	Age-standardized	North Africa and Middle East	Hypertensive heart disease	Rate	50.19(38.67,61.49)	62.79(42.79,80.71)	56.89(43.87,68.05)	37.19(26.22,44.84)	41.75(31.95,50.63)	39.54(31.48,46.22)	138
20	Deaths	Age-standardized	Southeast Asia	Hypertensive heart disease	Rate	28.49(19.99,34.42)	29.98(19.09,37.82)	29.57(20.74,35.80)	23.30(16.06,27.86)	22.12(15.47,26.21)	22.92(16.89,26.49)	9
21	Deaths	Age-standardized	Eastern Europe	Hypertensive heart disease	Rate	5.06(4.57,5.46)	4.07(3.80,4.29)	4.48(4.25,4.70)	8.24(7.34,9.16)	6.68(5.90,7.44)	7.41(6.68,8.04)	56
22	Deaths	Age-standardized	Low-middle SDI	Hypertensive heart disease	Rate	21.57(17.43,26.05)	34.19(21.42,43.72)	28.04(21.09,33.87)	18.91(14.56,24.27)	26.57(20.40,31.32)	23.15(19.06,26.62)	44636
23	Deaths	Age-standardized	Eastern Sub-Saharan Africa	Hypertensive heart disease	Rate	34.68(23.63,51.00)	79.51(45.31,99.14)	58.45(39.64,72.82)	23.44(15.76,35.35)	57.09(33.30,80.13)	42.56(29.44,54.66)	174
24	Deaths	Age-standardized	Central Europe	Hypertensive heart disease	Rate	23.34(22.11,24.78)	22.87(21.22,24.46)	23.30(21.94,24.53)	26.80(24.54,29.02)	23.65(20.96,25.77)	25.38(22.89,27.31)	42
25	Deaths	Age-standardized	Southern Sub-Saharan Africa	Hypertensive heart disease	Rate	29.29(23.90,38.30)	43.51(36.57,58.22)	38.20(32.67,49.17)	37.13(31.91,43.82)	52.18(42.66,62.24)	47.42(41.51,55.21)	192
26	Deaths	Age-standardized	South Asia	Hypertensive heart disease	Rate	12.21(7.54,18.22)	23.91(10.50,33.32)	17.92(11.73,24.22)	10.85(5.99,19.49)	21.39(15.21,26.93)	16.54(13.11,21.44)	159
27	Deaths	Age-standardized	Southern Latin America	Hypertensive heart disease	Rate	17.61(16.74,18.44)	15.07(13.66,16.05)	16.29(15.14,17.08)	14.03(12.79,14.96)	13.19(11.14,14.38)	13.77(12.01,14.78)	96

## Sheet: 204 countries(male,female)
Age-standardized mortality rates for Global + 204 countries (total, male, female) in 1990 and 2021
	measure_name	age_name	location_name	cause_name	metric_name	1990-Male	1990-Female	1990-Both	2021-Male	2021-Female	2021-Both	location_id
1	Deaths	Age-standardized	Hungary	Hypertensive heart disease	Rate	27.86(25.74,29.62)	30.43(26.54,34.53)	30.13(27.55,32.82)	30.19(26.13,34.11)	25.92(22.54,28.97)	28.30(24.96,30.96)	48
2	Deaths	Age-standardized	Mauritania	Hypertensive heart disease	Rate	24.29(16.16,33.70)	63.59(33.69,94.71)	45.81(29.88,64.47)	23.98(13.63,40.29)	49.60(26.30,85.80)	36.63(22.57,55.74)	212
3	Deaths	Age-standardized	Lebanon	Hypertensive heart disease	Rate	31.16(12.15,46.27)	31.53(12.19,51.83)	31.42(12.78,47.55)	13.04(10.19,16.60)	11.69(8.67,15.44)	12.32(9.83,15.09)	146
4	Deaths	Age-standardized	Argentina	Hypertensive heart disease	Rate	19.78(18.66,20.90)	16.29(14.69,17.56)	17.93(16.58,18.94)	15.66(14.17,16.91)	13.75(11.56,15.12)	14.77(12.98,15.91)	97
5	Deaths	Age-standardized	Tuvalu	Hypertensive heart disease	Rate	33.04(20.11,48.53)	52.29(25.08,76.73)	45.17(25.89,61.01)	25.41(15.21,37.38)	30.45(18.42,42.24)	28.47(19.34,36.95)	416
6	Deaths	Age-standardized	American Samoa	Hypertensive heart disease	Rate	19.06(13.76,24.22)	18.12(10.25,22.65)	18.81(13.14,22.42)	15.75(11.69,19.92)	10.50(8.03,14.44)	13.15(10.74,16.53)	298
7	Deaths	Age-standardized	Mexico	Hypertensive heart disease	Rate	9.56(9.08,9.86)	18.96(17.93,19.55)	13.77(13.08,14.14)	6.23(4.81,8.54)	9.58(7.01,10.91)	8.05(6.27,9.37)	130
8	Deaths	Age-standardized	Niger	Hypertensive heart disease	Rate	14.29(6.66,24.26)	43.06(12.74,67.29)	29.22(11.76,43.25)	12.07(4.96,21.40)	39.46(10.04,59.64)	26.16(9.38,39.95)	213
9	Deaths	Age-standardized	Germany	Hypertensive heart disease	Rate	13.63(12.66,14.44)	15.43(13.31,16.69)	15.20(13.51,16.23)	10.39(9.05,11.33)	13.02(10.00,14.76)	12.32(9.89,13.72)	81
10	Deaths	Age-standardized	Philippines	Hypertensive heart disease	Rate	37.00(31.09,45.98)	38.52(31.33,52.45)	36.94(33.11,45.09)	38.98(30.54,48.70)	32.81(25.94,43.13)	35.63(29.60,42.04)	16
11	Deaths	Age-standardized	United States Virgin Islands	Hypertensive heart disease	Rate	28.22(21.39,39.65)	31.04(23.25,42.03)	30.19(24.49,38.98)	22.45(15.68,30.13)	12.03(8.37,18.02)	16.12(12.15,21.22)	422
12	Deaths	Age-standardized	India	Hypertensive heart disease	Rate	10.46(5.68,17.26)	21.47(9.27,31.06)	16.05(9.81,23.14)	9.56(4.75,17.28)	19.97(14.17,25.95)	15.31(11.60,19.61)	163
13	Deaths	Age-standardized	South Africa	Hypertensive heart disease	Rate	28.12(22.26,38.21)	40.49(32.92,54.49)	35.88(29.85,48.25)	36.80(30.83,44.34)	50.10(40.33,61.69)	46.02(39.26,54.18)	196
14	Deaths	Age-standardized	Chile	Hypertensive heart disease	Rate	14.21(13.27,14.98)	14.00(12.82,15.10)	14.11(13.22,14.92)	11.14(9.92,12.36)	12.68(10.53,14.03)	12.09(10.44,13.18)	98
15	Deaths	Age-standardized	Libya	Hypertensive heart disease	Rate	31.07(16.60,49.60)	31.52(19.25,44.82)	31.26(19.38,44.79)	39.54(19.62,66.33)	34.43(21.22,51.78)	36.98(22.38,55.42)	147
16	Deaths	Age-standardized	Uruguay	Hypertensive heart disease	Rate	9.32(8.76,9.90)	8.95(8.02,9.62)	9.22(8.52,9.74)	11.94(11.00,12.84)	11.52(9.68,12.62)	11.94(10.53,12.92)	99
17	Deaths	Age-standardized	Haiti	Hypertensive heart disease	Rate	35.03(15.40,55.93)	53.20(22.49,85.53)	45.20(20.74,69.94)	25.84(15.42,44.96)	44.87(19.07,70.06)	35.65(18.33,54.14)	114
18	Deaths	Age-standardized	Montenegro	Hypertensive heart disease	Rate	9.83(7.38,13.62)	8.31(6.20,12.00)	8.99(7.09,12.02)	13.64(8.89,19.16)	11.97(8.35,16.58)	12.72(9.53,16.57)	50
19	Deaths	Age-standardized	Greece	Hypertensive heart disease	Rate	6.56(5.93,7.01)	9.92(8.58,10.71)	8.58(7.55,9.16)	8.60(7.60,9.50)	10.76(8.94,11.92)	9.60(8.27,10.45)	82
20	Deaths	Age-standardized	Nigeria	Hypertensive heart disease	Rate	20.03(14.50,28.51)	47.79(29.77,66.92)	35.46(25.68,46.93)	17.48(10.00,25.64)	30.13(17.03,44.41)	24.13(15.26,31.18)	214
21	Deaths	Age-standardized	North Macedonia	Hypertensive heart disease	Rate	35.37(25.94,46.66)	43.37(32.76,56.08)	39.65(30.91,49.44)	39.03(24.97,55.70)	49.36(34.10,64.13)	45.81(32.88,59.12)	49
22	Deaths	Age-standardized	Panama	Hypertensive heart disease	Rate	6.45(5.74,7.09)	5.78(5.10,6.38)	6.10(5.51,6.54)	8.55(6.64,10.45)	7.15(5.47,8.54)	7.85(5.99,9.35)	132
23	Deaths	Age-standardized	Azerbaijan	Hypertensive heart disease	Rate	31.52(23.95,41.85)	25.65(17.86,39.44)	27.46(20.19,38.05)	24.42(13.95,35.77)	17.94(12.61,26.21)	20.40(14.07,27.75)	34
24	Deaths	Age-standardized	Kenya	Hypertensive heart disease	Rate	17.51(9.87,26.21)	52.20(35.29,70.46)	35.37(27.14,43.83)	22.94(15.26,31.16)	49.07(28.23,70.42)	39.39(26.02,50.90)	180
25	Deaths	Age-standardized	Jamaica	Hypertensive heart disease	Rate	42.57(39.46,46.03)	41.97(38.09,44.81)	42.41(39.18,44.90)	33.49(25.72,43.04)	28.14(22.36,34.77)	30.76(24.44,38.72)	115
26	Deaths	Age-standardized	Bermuda	Hypertensive heart disease	Rate	11.65(10.72,12.58)	9.33(8.41,10.23)	10.34(9.60,11.04)	11.50(9.87,13.71)	6.79(5.44,8.52)	8.83(7.46,10.69)	305
27	Deaths	Age-standardized	Madagascar	Hypertensive heart disease	Rate	49.49(33.36,81.14)	118.26(77.62,150.59)	83.55(59.09,106.43)	40.42(21.34,73.13)	108.63(65.35,150.30)	77.65(50.76,108.54)	181
28	Deaths	Age-standardized	Sri Lanka	Hypertensive heart disease	Rate	34.19(23.28,41.16)	31.20(21.29,39.13)	32.67(24.16,38.54)	17.12(10.92,26.18)	14.37(9.01,24.87)	15.63(10.14,23.93)	17
29	Deaths	Age-standardized	Japan	Hypertensive heart disease	Rate	8.81(8.16,9.18)	9.77(8.09,10.71)	9.58(8.21,10.32)	2.55(2.29,2.69)	2.38(1.70,2.79)	2.56(2.02,2.88)	67
30	Deaths	Age-standardized	Greenland	Hypertensive heart disease	Rate	6.35(5.03,9.67)	12.90(10.16,17.04)	10.71(8.73,13.79)	5.30(3.81,6.96)	6.41(4.72,8.24)	6.17(4.82,7.66)	349
31	Deaths	Age-standardized	Morocco	Hypertensive heart disease	Rate	50.11(27.32,83.33)	57.82(30.02,81.09)	53.94(32.29,75.47)	51.06(26.11,80.93)	46.90(31.55,64.21)	48.93(31.17,67.27)	148
32	Deaths	Age-standardized	Iceland	Hypertensive heart disease	Rate	3.43(3.05,3.78)	3.22(2.68,3.60)	3.35(2.88,3.66)	2.85(2.34,3.32)	3.47(2.71,4.06)	3.24(2.62,3.74)	83
33	Deaths	Age-standardized	Ethiopia	Hypertensive heart disease	Rate	40.10(28.26,53.66)	91.35(46.92,126.65)	66.95(40.85,85.81)	16.87(8.48,27.78)	47.51(30.38,67.66)	32.04(23.03,43.56)	179
34	Deaths	Age-standardized	Global	Hypertensive heart disease	Rate	20.26(16.09,22.59)	21.20(16.38,24.32)	20.92(17.14,23.21)	15.85(12.37,18.26)	16.52(13.36,18.78)	16.32(13.76,18.01)	1
35	Deaths	Age-standardized	Georgia	Hypertensive heart disease	Rate	14.16(10.53,18.26)	12.36(9.55,15.32)	13.07(10.80,15.45)	58.20(50.97,66.52)	37.73(31.74,42.98)	44.80(39.10,50.19)	35
36	Deaths	Age-standardized	Eswatini	Hypertensive heart disease	Rate	62.69(31.19,92.75)	69.36(44.86,96.68)	68.05(42.96,90.77)	59.12(19.19,96.58)	62.24(33.74,98.08)	63.11(34.59,90.99)	197
37	Deaths	Age-standardized	Pakistan	Hypertensive heart disease	Rate	16.25(12.15,21.36)	29.67(13.81,44.80)	21.88(14.13,29.75)	17.71(12.79,24.07)	29.75(16.84,44.26)	23.45(17.01,32.02)	165
38	Deaths	Age-standardized	Armenia	Hypertensive heart disease	Rate	18.49(14.64,22.36)	19.47(16.19,22.96)	19.18(15.94,22.53)	12.59(9.33,18.35)	16.44(13.51,19.21)	15.02(12.03,18.56)	33
39	Deaths	Age-standardized	Romania	Hypertensive heart disease	Rate	40.85(37.86,43.52)	44.20(40.81,47.59)	43.01(40.16,45.36)	38.35(34.01,43.39)	33.91(29.72,38.61)	36.11(32.13,40.56)	52
40	Deaths	Age-standardized	Nicaragua	Hypertensive heart disease	Rate	15.23(12.51,18.55)	13.42(10.97,18.15)	13.86(11.76,17.45)	10.51(8.07,13.42)	10.15(7.72,13.32)	10.33(8.16,13.00)	131
41	Deaths	Age-standardized	Saint Lucia	Hypertensive heart disease	Rate	41.45(38.25,44.50)	51.68(48.00,55.65)	48.61(45.74,51.59)	32.08(26.51,37.75)	31.93(26.52,37.49)	32.49(27.14,37.72)	116
42	Deaths	Age-standardized	Viet Nam	Hypertensive heart disease	Rate	27.96(16.62,44.55)	33.45(20.53,46.54)	31.93(21.86,42.87)	20.81(11.64,36.51)	22.71(13.78,32.15)	22.60(14.94,31.45)	20
43	Deaths	Age-standardized	Sao Tome and Principe	Hypertensive heart disease	Rate	11.40(8.91,14.43)	24.12(18.90,31.61)	18.69(15.28,23.24)	11.07(8.34,14.14)	22.39(15.71,31.45)	17.42(13.39,22.84)	215
44	Deaths	Age-standardized	Israel	Hypertensive heart disease	Rate	4.91(4.46,5.33)	6.18(5.39,6.74)	5.60(4.99,6.01)	2.11(1.83,2.33)	2.53(1.97,2.87)	2.39(1.95,2.65)	85
45	Deaths	Age-standardized	Palestine	Hypertensive heart disease	Rate	60.41(45.51,81.88)	61.70(35.32,97.52)	60.79(42.51,84.69)	38.91(30.96,47.44)	39.30(29.42,50.59)	38.94(31.11,47.03)	149
46	Deaths	Age-standardized	Brunei Darussalam	Hypertensive heart disease	Rate	21.97(14.68,28.32)	22.94(16.60,29.86)	22.65(17.13,27.67)	15.48(12.06,19.58)	14.26(11.06,18.96)	14.40(11.56,17.83)	66
47	Deaths	Age-standardized	Canada	Hypertensive heart disease	Rate	1.77(1.65,1.88)	1.97(1.71,2.16)	1.96(1.75,2.12)	2.90(2.66,3.10)	2.59(2.12,2.87)	2.80(2.45,3.03)	101
48	Deaths	Age-standardized	Serbia	Hypertensive heart disease	Rate	35.16(25.40,49.11)	40.61(29.56,56.21)	38.83(30.19,50.17)	25.08(17.53,32.58)	26.53(17.86,35.08)	26.13(18.90,32.85)	53
49	Deaths	Age-standardized	Kazakhstan	Hypertensive heart disease	Rate	11.46(10.00,13.07)	8.77(7.99,9.70)	9.75(8.85,10.74)	11.88(9.78,14.37)	7.84(6.40,9.36)	9.23(7.52,11.01)	36
50	Deaths	Age-standardized	Benin	Hypertensive heart disease	Rate	19.56(12.60,25.79)	29.94(17.12,42.90)	25.00(16.44,33.11)	23.00(12.52,32.87)	25.63(15.38,36.43)	24.67(15.85,32.78)	200
51	Deaths	Age-standardized	Cook Islands	Hypertensive heart disease	Rate	97.60(79.60,124.40)	117.16(83.32,149.31)	108.60(88.42,132.80)	66.75(51.94,82.17)	46.15(34.27,61.56)	56.25(44.90,69.69)	320
52	Deaths	Age-standardized	Qatar	Hypertensive heart disease	Rate	37.37(28.07,48.68)	33.14(24.28,43.58)	35.57(28.34,43.77)	15.69(11.37,21.09)	13.14(8.67,17.85)	14.26(10.41,18.53)	151
53	Deaths	Age-standardized	Malawi	Hypertensive heart disease	Rate	28.24(11.07,41.75)	53.76(20.32,77.61)	42.25(21.95,57.03)	29.06(13.10,44.72)	49.16(23.31,81.45)	42.28(23.76,59.09)	182
54	Deaths	Age-standardized	Zimbabwe	Hypertensive heart disease	Rate	27.69(21.33,40.33)	47.04(35.39,61.87)	39.42(31.32,51.23)	33.05(24.50,49.15)	57.07(37.27,80.97)	47.64(33.59,67.66)	198
55	Deaths	Age-standardized	Guam	Hypertensive heart disease	Rate	37.97(24.89,47.35)	52.90(26.67,64.44)	45.28(26.95,53.04)	14.48(11.48,21.70)	6.67(5.34,10.92)	10.32(8.40,15.20)	351
56	Deaths	Age-standardized	Suriname	Hypertensive heart disease	Rate	22.26(17.46,26.85)	31.79(25.60,39.06)	27.45(23.52,31.84)	21.15(14.31,29.00)	20.62(15.09,28.92)	21.08(15.85,27.65)	118
57	Deaths	Age-standardized	Nepal	Hypertensive heart disease	Rate	13.42(7.98,21.42)	29.46(11.13,44.03)	21.53(13.35,30.04)	15.21(10.12,23.60)	26.63(17.21,40.86)	21.38(15.66,29.55)	164
58	Deaths	Age-standardized	China	Hypertensive heart disease	Rate	47.14(31.87,55.99)	39.95(26.89,48.06)	42.64(30.32,49.56)	24.03(14.93,31.43)	15.62(9.68,23.03)	18.85(12.89,24.47)	6
59	Deaths	Age-standardized	Republic of Korea	Hypertensive heart disease	Rate	17.22(8.85,21.31)	17.88(12.43,22.18)	18.08(12.81,21.49)	3.95(2.91,5.69)	6.19(4.15,10.09)	5.63(4.00,8.66)	68
60	Deaths	Age-standardized	Togo	Hypertensive heart disease	Rate	18.40(12.73,30.59)	44.55(27.39,61.71)	32.53(22.59,44.28)	25.22(15.80,40.14)	44.40(23.62,65.27)	37.30(21.55,54.02)	218
61	Deaths	Age-standardized	Venezuela (Bolivarian Republic of)	Hypertensive heart disease	Rate	32.79(30.30,35.23)	30.14(27.57,32.14)	31.45(29.07,33.21)	23.00(17.66,29.12)	18.48(14.08,23.76)	20.50(16.00,25.89)	133
62	Deaths	Age-standardized	Poland	Hypertensive heart disease	Rate	12.35(11.84,12.69)	13.56(12.59,14.12)	13.47(12.69,13.93)	14.94(13.29,16.65)	12.84(10.88,14.23)	14.17(12.46,15.52)	51
63	Deaths	Age-standardized	Ireland	Hypertensive heart disease	Rate	3.69(3.38,4.01)	3.65(3.22,4.02)	3.73(3.36,4.01)	2.13(1.77,2.47)	2.22(1.70,2.55)	2.21(1.76,2.49)	84
64	Deaths	Age-standardized	Trinidad and Tobago	Hypertensive heart disease	Rate	40.89(38.32,43.35)	42.84(39.47,45.65)	42.48(39.87,44.53)	21.55(16.75,27.05)	16.83(13.06,20.75)	19.08(14.78,23.74)	119
65	Deaths	Age-standardized	South Sudan	Hypertensive heart disease	Rate	36.81(16.09,58.41)	69.63(29.48,99.26)	52.58(28.06,75.09)	27.84(11.43,45.84)	52.14(20.44,74.91)	39.34(19.18,57.17)	435
66	Deaths	Age-standardized	Singapore	Hypertensive heart disease	Rate	19.23(17.99,20.34)	14.21(12.63,15.35)	16.34(15.09,17.34)	8.25(7.18,9.11)	4.78(4.01,5.30)	6.40(5.60,6.97)	69
67	Deaths	Age-standardized	Saint Vincent and the Grenadines	Hypertensive heart disease	Rate	39.75(36.71,42.99)	49.97(46.07,53.73)	46.01(42.70,48.97)	58.59(52.78,65.66)	54.67(46.79,61.34)	56.80(49.77,63.48)	117
68	Deaths	Age-standardized	Italy	Hypertensive heart disease	Rate	12.42(11.38,13.04)	14.56(12.44,15.69)	13.98(12.19,14.87)	14.70(12.73,15.73)	15.05(11.37,17.10)	15.14(12.03,16.86)	86
69	Deaths	Age-standardized	Thailand	Hypertensive heart disease	Rate	4.63(3.20,6.18)	4.93(3.17,6.98)	4.87(3.38,6.33)	3.29(2.30,4.39)	3.31(2.31,4.65)	3.34(2.49,4.38)	18
70	Deaths	Age-standardized	Oman	Hypertensive heart disease	Rate	41.77(25.22,68.03)	57.79(35.88,90.20)	49.78(34.82,72.65)	54.66(39.16,70.04)	37.55(26.49,48.81)	43.94(32.55,55.23)	150
71	Deaths	Age-standardized	Angola	Hypertensive heart disease	Rate	52.29(34.53,73.17)	107.88(65.31,149.43)	82.12(54.70,110.25)	36.53(25.09,52.61)	82.87(50.27,115.48)	64.48(44.43,86.22)	168
72	Deaths	Age-standardized	Monaco	Hypertensive heart disease	Rate	6.69(4.92,9.54)	5.79(3.85,9.81)	6.19(4.41,9.09)	6.66(4.70,8.83)	6.98(4.47,9.99)	6.91(4.85,9.13)	367
73	Deaths	Age-standardized	Australia	Hypertensive heart disease	Rate	2.83(2.64,2.99)	3.43(2.95,3.78)	3.33(2.93,3.59)	2.19(1.98,2.38)	2.41(1.89,2.77)	2.39(1.99,2.63)	71
74	Deaths	Age-standardized	Rwanda	Hypertensive heart disease	Rate	33.90(7.48,58.76)	112.84(29.58,153.84)	80.00(21.02,107.65)	14.63(4.93,32.73)	55.86(15.07,87.28)	41.09(12.09,61.72)	185
75	Deaths	Age-standardized	United States of America	Hypertensive heart disease	Rate	7.88(7.46,8.15)	6.76(5.95,7.20)	7.43(6.75,7.78)	12.59(11.24,14.45)	9.94(8.20,10.85)	11.36(9.89,12.59)	102
76	Deaths	Age-standardized	Senegal	Hypertensive heart disease	Rate	21.71(15.96,30.33)	38.57(25.73,52.60)	30.26(23.13,38.81)	25.69(17.12,36.66)	38.56(22.87,53.90)	32.66(21.89,43.78)	216
77	Deaths	Age-standardized	Democratic People's Republic of Korea	Hypertensive heart disease	Rate	29.52(16.84,40.95)	29.15(16.17,45.08)	29.48(18.79,43.56)	24.49(15.30,43.85)	27.28(16.31,40.05)	26.83(19.35,36.15)	7
78	Deaths	Age-standardized	Brazil	Hypertensive heart disease	Rate	23.17(21.78,24.26)	23.03(20.92,24.47)	23.22(21.34,24.32)	12.69(11.37,14.07)	11.82(9.80,12.95)	12.26(10.75,13.39)	135
79	Deaths	Age-standardized	Marshall Islands	Hypertensive heart disease	Rate	31.27(18.72,49.14)	47.41(24.43,67.92)	40.99(26.00,55.81)	28.85(18.31,41.27)	37.14(18.95,54.70)	32.86(20.84,44.76)	24
80	Deaths	Age-standardized	Slovakia	Hypertensive heart disease	Rate	11.93(8.73,18.58)	10.80(7.72,17.66)	11.41(8.33,17.73)	13.19(9.00,17.20)	10.89(7.21,14.84)	12.04(8.57,15.47)	54
81	Deaths	Age-standardized	Slovenia	Hypertensive heart disease	Rate	14.34(13.15,15.39)	17.63(15.89,19.30)	16.62(15.29,17.75)	15.62(13.64,17.48)	18.19(14.51,21.11)	17.71(14.41,20.25)	55
82	Deaths	Age-standardized	Congo	Hypertensive heart disease	Rate	64.12(28.85,90.77)	115.07(57.31,168.30)	94.51(54.92,132.54)	42.28(26.91,59.75)	92.64(52.22,137.08)	70.25(43.90,96.99)	170
83	Deaths	Age-standardized	Mauritius	Hypertensive heart disease	Rate	45.00(41.68,48.15)	43.32(39.24,47.01)	44.83(41.58,48.03)	26.28(24.11,28.18)	26.92(23.75,29.28)	27.28(24.69,29.07)	183
84	Deaths	Age-standardized	Mozambique	Hypertensive heart disease	Rate	40.61(27.53,60.13)	87.95(54.25,113.27)	67.50(47.74,84.83)	47.50(28.43,72.19)	82.98(47.59,123.07)	71.85(46.14,102.53)	184
85	Deaths	Age-standardized	Timor-Leste	Hypertensive heart disease	Rate	32.31(18.02,45.75)	46.11(22.94,68.15)	39.36(21.91,55.20)	27.03(16.29,41.73)	38.50(22.44,54.24)	32.91(21.19,45.14)	19
86	Deaths	Age-standardized	Saudi Arabia	Hypertensive heart disease	Rate	61.67(37.05,89.56)	63.44(31.94,93.67)	62.61(40.81,86.29)	55.28(27.76,82.14)	43.46(28.17,68.39)	50.43(28.76,69.80)	152
87	Deaths	Age-standardized	Kyrgyzstan	Hypertensive heart disease	Rate	15.93(12.72,18.86)	9.03(7.54,11.51)	11.33(9.42,13.70)	22.32(18.48,26.94)	14.72(12.03,17.87)	17.73(14.86,21.08)	37
88	Deaths	Age-standardized	Burkina Faso	Hypertensive heart disease	Rate	25.50(16.81,38.29)	44.79(25.76,63.45)	35.83(24.03,48.69)	32.70(17.21,47.34)	50.16(27.10,71.43)	42.55(24.80,60.55)	201
89	Deaths	Age-standardized	Cambodia	Hypertensive heart disease	Rate	46.03(28.54,64.51)	40.21(17.57,58.68)	42.70(23.58,59.83)	32.73(19.34,45.15)	31.87(18.65,43.30)	32.39(20.26,41.71)	10
90	Deaths	Age-standardized	Mongolia	Hypertensive heart disease	Rate	15.79(9.94,23.82)	12.52(7.76,18.72)	13.80(8.63,20.25)	9.91(6.43,14.57)	8.31(5.40,12.64)	9.01(6.00,12.88)	38
91	Deaths	Age-standardized	Nauru	Hypertensive heart disease	Rate	40.45(19.72,57.69)	43.62(22.11,66.81)	41.24(22.28,57.21)	36.75(19.71,51.21)	31.21(15.80,46.65)	33.81(18.49,48.24)	369
92	Deaths	Age-standardized	Taiwan (Province of China)	Hypertensive heart disease	Rate	22.16(20.70,23.72)	24.44(21.85,26.38)	23.78(21.72,25.18)	12.47(10.98,13.85)	9.46(7.73,10.58)	10.91(9.36,11.99)	8
93	Deaths	Age-standardized	Syrian Arab Republic	Hypertensive heart disease	Rate	43.18(31.35,57.16)	57.55(43.13,74.81)	49.73(38.04,61.61)	35.17(26.55,47.29)	47.82(34.39,66.54)	38.87(29.59,51.66)	153
94	Deaths	Age-standardized	Antigua and Barbuda	Hypertensive heart disease	Rate	36.45(33.03,38.91)	36.26(32.38,39.71)	36.92(33.75,39.66)	40.19(35.77,44.53)	49.48(45.07,53.08)	46.02(42.19,49.42)	105
95	Deaths	Age-standardized	Luxembourg	Hypertensive heart disease	Rate	4.87(4.50,5.24)	6.69(6.01,7.18)	6.23(5.61,6.65)	3.75(3.23,4.23)	5.89(4.85,6.76)	5.18(4.35,5.88)	87
96	Deaths	Age-standardized	Sierra Leone	Hypertensive heart disease	Rate	18.92(12.37,27.61)	36.08(21.88,49.23)	27.49(18.10,36.66)	19.48(11.78,28.00)	38.10(20.96,56.25)	29.08(17.40,39.67)	217
97	Deaths	Age-standardized	Belarus	Hypertensive heart disease	Rate	6.07(4.37,7.55)	3.70(3.21,4.88)	4.63(3.78,5.60)	1.69(1.43,2.02)	0.81(0.68,0.98)	1.10(0.93,1.33)	57
98	Deaths	Age-standardized	New Zealand	Hypertensive heart disease	Rate	3.73(3.45,3.99)	4.09(3.56,4.46)	4.06(3.63,4.33)	1.80(1.62,1.97)	2.32(1.84,2.59)	2.15(1.81,2.36)	72
99	Deaths	Age-standardized	Bolivia (Plurinational State of)	Hypertensive heart disease	Rate	16.88(6.19,25.55)	22.79(8.42,35.44)	20.29(9.20,29.10)	13.63(5.57,20.46)	16.35(6.55,25.63)	15.21(8.34,21.81)	121
100	Deaths	Age-standardized	Peru	Hypertensive heart disease	Rate	8.12(6.08,9.94)	9.83(7.46,12.80)	9.04(7.18,10.94)	4.98(3.41,6.96)	5.12(3.51,7.25)	5.08(3.73,6.68)	123
101	Deaths	Age-standardized	Norway	Hypertensive heart disease	Rate	2.78(2.57,2.92)	2.66(2.28,2.88)	2.78(2.46,2.96)	1.46(1.26,1.58)	2.30(1.80,2.58)	2.02(1.62,2.24)	90
102	Deaths	Age-standardized	United Arab Emirates	Hypertensive heart disease	Rate	35.78(24.32,52.55)	39.83(24.17,58.56)	37.88(26.59,53.03)	23.14(16.65,30.67)	79.76(56.91,105.49)	32.95(24.61,41.12)	156
103	Deaths	Age-standardized	Seychelles	Hypertensive heart disease	Rate	85.46(67.20,99.08)	82.55(67.74,98.46)	85.26(74.02,94.93)	49.29(40.37,59.93)	55.23(45.18,69.63)	54.27(46.82,64.44)	186
104	Deaths	Age-standardized	Turkmenistan	Hypertensive heart disease	Rate	20.31(13.90,29.18)	15.15(11.31,20.42)	17.12(12.40,22.34)	24.54(16.21,38.74)	18.80(13.69,26.89)	20.97(15.32,29.98)	40
105	Deaths	Age-standardized	Tajikistan	Hypertensive heart disease	Rate	48.59(30.51,76.97)	42.60(26.40,69.58)	45.12(29.19,70.49)	34.25(22.45,48.96)	32.63(20.90,47.04)	33.47(23.50,47.36)	39
106	Deaths	Age-standardized	Cote d'Ivoire	Hypertensive heart disease	Rate	25.06(16.33,34.27)	36.19(14.42,51.88)	30.71(17.57,39.79)	28.01(15.87,41.18)	36.54(21.80,51.29)	32.62(20.96,44.65)	205
107	Deaths	Age-standardized	Fiji	Hypertensive heart disease	Rate	27.69(19.22,41.80)	34.62(26.26,45.70)	31.33(24.91,39.38)	26.83(19.57,34.16)	24.04(17.94,32.86)	25.23(19.57,32.86)	22
108	Deaths	Age-standardized	Niue	Hypertensive heart disease	Rate	27.46(17.54,38.24)	31.59(19.09,42.38)	30.59(20.42,38.94)	26.30(15.87,33.83)	20.57(13.02,27.87)	23.27(15.25,29.39)	374
109	Deaths	Age-standardized	Paraguay	Hypertensive heart disease	Rate	17.46(13.62,21.89)	18.86(14.77,25.58)	18.28(15.22,22.19)	20.62(14.67,27.97)	16.58(11.52,22.79)	18.41(13.86,23.52)	136
110	Deaths	Age-standardized	Cameroon	Hypertensive heart disease	Rate	24.66(10.24,37.46)	45.57(21.43,64.11)	35.59(17.62,47.95)	26.63(8.57,44.55)	35.76(15.51,54.47)	31.81(14.82,45.86)	202
111	Deaths	Age-standardized	Chad	Hypertensive heart disease	Rate	16.27(10.12,25.43)	46.05(13.51,68.61)	32.08(17.60,44.28)	22.19(14.65,34.30)	49.28(15.64,73.04)	34.85(19.23,49.39)	204
112	Deaths	Age-standardized	Malta	Hypertensive heart disease	Rate	6.75(6.14,7.34)	7.09(6.10,7.74)	7.02(6.25,7.63)	4.57(3.83,5.15)	5.82(4.63,6.63)	5.39(4.41,6.06)	88
113	Deaths	Age-standardized	Indonesia	Hypertensive heart disease	Rate	29.77(16.63,40.08)	34.44(18.85,47.87)	32.40(18.84,43.11)	32.86(18.08,45.38)	32.45(20.39,42.32)	32.90(21.37,42.29)	11
114	Deaths	Age-standardized	Estonia	Hypertensive heart disease	Rate	13.71(11.28,15.87)	9.51(8.55,10.98)	11.07(9.73,12.38)	71.89(62.51,81.50)	62.66(52.24,70.80)	68.64(58.44,76.96)	58
115	Deaths	Age-standardized	Uzbekistan	Hypertensive heart disease	Rate	16.54(9.94,23.66)	12.25(9.81,16.33)	13.94(10.25,18.63)	20.31(14.18,30.21)	19.00(13.72,24.93)	19.64(14.75,26.07)	41
116	Deaths	Age-standardized	Bahamas	Hypertensive heart disease	Rate	58.03(52.35,63.68)	52.93(48.33,57.33)	55.90(51.13,60.10)	70.14(57.71,85.11)	55.27(45.71,66.57)	62.01(51.24,74.69)	106
117	Deaths	Age-standardized	Cuba	Hypertensive heart disease	Rate	5.42(5.11,5.71)	6.29(5.87,6.72)	5.86(5.54,6.15)	16.41(14.12,18.72)	13.96(11.87,16.04)	15.12(13.22,16.89)	109
118	Deaths	Age-standardized	Equatorial Guinea	Hypertensive heart disease	Rate	59.98(35.69,87.20)	107.99(56.72,158.67)	88.40(54.75,125.85)	37.97(20.70,56.29)	59.51(29.67,112.89)	51.02(29.52,81.90)	172
119	Deaths	Age-standardized	Northern Mariana Islands	Hypertensive heart disease	Rate	6.33(4.17,8.22)	10.90(7.44,14.88)	8.55(6.26,10.90)	6.03(4.03,7.60)	7.75(5.86,10.10)	6.97(5.50,8.23)	376
120	Deaths	Age-standardized	Algeria	Hypertensive heart disease	Rate	55.60(28.22,79.67)	84.83(38.84,119.19)	66.05(44.20,87.72)	43.78(21.78,64.92)	62.17(38.55,89.96)	50.65(33.25,67.46)	139
121	Deaths	Age-standardized	Puerto Rico	Hypertensive heart disease	Rate	15.33(14.39,16.25)	12.46(11.51,13.26)	13.84(13.01,14.51)	13.45(11.19,15.74)	8.58(6.99,10.12)	10.79(8.90,12.57)	385
122	Deaths	Age-standardized	Tonga	Hypertensive heart disease	Rate	9.00(5.94,14.07)	7.98(5.87,10.77)	8.50(6.40,11.07)	9.38(6.93,12.61)	5.98(4.29,8.38)	7.55(5.80,9.91)	29
123	Deaths	Age-standardized	Central African Republic	Hypertensive heart disease	Rate	53.95(19.40,91.62)	102.89(36.43,158.67)	83.98(33.86,125.41)	44.03(17.98,75.15)	91.90(34.95,144.32)	74.94(32.36,112.46)	169
124	Deaths	Age-standardized	Cabo Verde	Hypertensive heart disease	Rate	14.66(10.30,21.15)	34.09(22.55,47.12)	25.85(19.49,34.15)	20.48(13.64,27.56)	22.43(16.61,29.28)	21.98(16.63,27.59)	203
125	Deaths	Age-standardized	Tunisia	Hypertensive heart disease	Rate	42.41(23.08,63.36)	46.65(32.74,63.42)	44.77(31.70,58.42)	41.27(19.40,61.94)	35.50(18.54,72.78)	38.04(20.70,63.89)	154
126	Deaths	Age-standardized	Micronesia (Federated States of)	Hypertensive heart disease	Rate	38.06(25.08,51.03)	48.98(23.25,71.58)	44.65(27.11,59.42)	32.81(21.59,44.92)	34.36(19.57,46.80)	34.19(21.82,45.12)	25
127	Deaths	Age-standardized	Lao People's Democratic Republic	Hypertensive heart disease	Rate	61.17(23.52,93.62)	51.38(8.49,81.09)	56.25(23.32,83.10)	35.73(20.28,49.11)	33.79(20.76,46.60)	34.89(21.78,46.46)	12
128	Deaths	Age-standardized	T眉rkiye	Hypertensive heart disease	Rate	40.10(24.95,53.60)	41.31(25.99,58.36)	41.24(28.74,54.04)	23.65(16.61,30.42)	27.40(18.74,34.09)	26.01(19.23,31.76)	155
129	Deaths	Age-standardized	Iran (Islamic Republic of)	Hypertensive heart disease	Rate	35.45(30.15,47.03)	47.16(32.08,72.85)	41.82(33.88,56.40)	26.50(21.87,30.74)	31.85(25.38,42.07)	28.91(24.18,34.94)	142
130	Deaths	Age-standardized	Democratic Republic of the Congo	Hypertensive heart disease	Rate	39.53(18.70,63.96)	78.66(35.01,113.31)	59.64(29.74,84.74)	31.84(19.47,52.98)	87.23(45.59,131.24)	66.36(40.22,96.04)	171
131	Deaths	Age-standardized	Portugal	Hypertensive heart disease	Rate	7.55(6.97,8.07)	9.34(8.28,10.13)	8.87(8.02,9.51)	5.37(4.70,5.89)	6.81(5.38,7.74)	6.38(5.21,7.12)	91
132	Deaths	Age-standardized	Latvia	Hypertensive heart disease	Rate	3.87(3.40,4.36)	2.34(2.06,2.62)	2.86(2.55,3.15)	20.87(17.94,23.77)	17.66(14.96,20.27)	19.55(16.92,22.04)	59
133	Deaths	Age-standardized	Burundi	Hypertensive heart disease	Rate	15.96(1.61,34.71)	82.70(7.37,133.05)	53.66(5.44,84.20)	16.86(6.51,33.99)	57.98(27.21,85.63)	38.36(19.15,53.21)	175
134	Deaths	Age-standardized	Belgium	Hypertensive heart disease	Rate	1.99(1.81,2.14)	3.05(2.59,3.34)	2.76(2.39,2.99)	1.66(1.42,1.83)	2.34(1.73,2.71)	2.13(1.66,2.41)	76
135	Deaths	Age-standardized	Ecuador	Hypertensive heart disease	Rate	20.20(18.66,21.54)	29.05(27.07,30.81)	24.78(23.31,26.09)	12.40(9.73,16.29)	14.27(11.17,17.19)	13.56(10.87,16.59)	122
136	Deaths	Age-standardized	Uganda	Hypertensive heart disease	Rate	24.29(6.74,50.14)	50.16(12.18,81.23)	38.78(12.58,59.55)	17.49(6.37,34.95)	40.16(11.95,72.61)	32.19(11.72,52.70)	190
137	Deaths	Age-standardized	Russian Federation	Hypertensive heart disease	Rate	4.43(4.22,4.69)	3.46(3.31,3.59)	3.84(3.68,3.97)	6.99(6.26,7.66)	5.57(4.97,6.07)	6.22(5.68,6.67)	62
138	Deaths	Age-standardized	Guatemala	Hypertensive heart disease	Rate	6.69(6.31,7.11)	10.71(9.96,11.36)	8.84(8.35,9.28)	3.90(3.30,4.59)	5.89(5.04,6.70)	5.05(4.33,5.71)	128
139	Deaths	Age-standardized	Andorra	Hypertensive heart disease	Rate	5.43(2.98,8.10)	16.70(10.44,25.16)	11.87(7.63,17.49)	2.99(2.09,3.96)	10.72(7.22,15.25)	7.40(5.11,10.22)	74
140	Deaths	Age-standardized	Afghanistan	Hypertensive heart disease	Rate	111.82(60.96,182.55)	86.65(26.38,137.53)	100.00(48.98,155.64)	78.18(39.14,118.18)	78.86(27.02,125.73)	78.26(43.76,115.00)	160
141	Deaths	Age-standardized	Papua New Guinea	Hypertensive heart disease	Rate	16.31(6.63,37.43)	28.74(14.33,43.24)	22.38(12.05,34.32)	14.35(5.52,34.14)	22.18(12.50,32.93)	18.03(9.99,29.25)	26
142	Deaths	Age-standardized	Zambia	Hypertensive heart disease	Rate	50.12(35.29,69.52)	96.18(59.53,127.62)	71.97(50.33,89.24)	43.95(26.07,68.19)	74.12(36.18,104.76)	61.55(38.34,82.16)	191
143	Deaths	Age-standardized	Barbados	Hypertensive heart disease	Rate	17.62(16.17,19.13)	19.63(17.88,21.27)	19.15(17.66,20.40)	16.42(13.03,20.09)	17.29(14.25,20.34)	16.99(13.81,20.04)	107
144	Deaths	Age-standardized	Somalia	Hypertensive heart disease	Rate	49.59(30.72,78.11)	93.83(47.72,136.92)	73.97(44.08,99.57)	32.04(18.47,58.92)	68.78(30.07,104.99)	55.90(28.13,80.37)	187
145	Deaths	Age-standardized	Cyprus	Hypertensive heart disease	Rate	25.45(10.71,39.05)	35.63(15.06,56.02)	31.66(14.39,46.26)	9.87(7.32,12.48)	17.36(12.87,21.84)	15.32(11.55,18.68)	77
146	Deaths	Age-standardized	Netherlands	Hypertensive heart disease	Rate	2.06(1.89,2.19)	2.42(2.09,2.65)	2.36(2.08,2.54)	2.37(2.09,2.59)	3.17(2.49,3.56)	2.92(2.40,3.23)	89
147	Deaths	Age-standardized	Kiribati	Hypertensive heart disease	Rate	18.21(11.91,22.93)	15.42(9.77,20.75)	16.80(11.69,21.35)	16.02(10.68,21.03)	13.65(8.01,18.12)	14.82(10.07,19.11)	23
148	Deaths	Age-standardized	Saint Kitts and Nevis	Hypertensive heart disease	Rate	34.04(31.46,37.07)	28.63(26.11,31.07)	30.25(28.21,32.06)	36.93(31.82,41.85)	27.14(23.35,30.54)	31.27(26.99,35.10)	393
149	Deaths	Age-standardized	Yemen	Hypertensive heart disease	Rate	66.60(29.52,100.99)	89.33(34.59,132.44)	80.82(47.36,114.17)	52.12(15.60,96.07)	79.22(37.11,139.71)	66.35(40.39,108.06)	157
150	Deaths	Age-standardized	Guinea-Bissau	Hypertensive heart disease	Rate	35.98(18.95,52.26)	60.87(32.32,92.46)	49.24(27.07,70.15)	37.65(22.07,52.90)	59.33(28.47,91.57)	50.43(27.65,73.21)	209
151	Deaths	Age-standardized	Dominica	Hypertensive heart disease	Rate	56.61(44.70,67.41)	57.30(47.21,69.76)	57.51(48.80,66.85)	51.43(38.21,64.44)	46.40(36.94,58.28)	49.42(40.60,60.26)	110
152	Deaths	Age-standardized	United Kingdom	Hypertensive heart disease	Rate	3.43(3.31,3.51)	2.90(2.65,3.02)	3.19(2.98,3.30)	3.46(3.20,3.70)	2.95(2.50,3.18)	3.24(2.86,3.46)	95
153	Deaths	Age-standardized	Albania	Hypertensive heart disease	Rate	16.95(11.91,23.58)	14.11(9.89,20.23)	14.93(10.79,19.76)	11.02(6.91,16.11)	10.23(6.65,15.35)	10.64(7.23,15.35)	43
154	Deaths	Age-standardized	Guinea	Hypertensive heart disease	Rate	16.98(12.09,23.81)	47.46(24.84,70.83)	32.08(19.81,45.82)	23.21(13.59,32.57)	44.57(24.67,62.49)	33.98(21.57,45.60)	208
155	Deaths	Age-standardized	Lithuania	Hypertensive heart disease	Rate	4.20(3.41,4.84)	2.89(2.56,3.32)	3.44(3.00,3.87)	12.44(10.85,14.37)	8.84(7.53,10.17)	10.56(9.15,11.99)	60
156	Deaths	Age-standardized	Colombia	Hypertensive heart disease	Rate	27.93(25.82,30.08)	30.15(27.35,32.16)	29.19(27.18,30.75)	7.78(6.26,9.93)	7.24(5.85,8.59)	7.49(6.12,8.99)	125
157	Deaths	Age-standardized	Myanmar	Hypertensive heart disease	Rate	51.32(17.94,77.21)	41.57(15.90,62.89)	46.24(19.75,67.38)	32.86(12.90,51.21)	25.66(10.31,36.39)	28.81(15.09,41.85)	15
158	Deaths	Age-standardized	Bangladesh	Hypertensive heart disease	Rate	18.11(10.22,31.06)	36.32(15.39,52.83)	25.69(17.55,37.05)	13.73(5.30,36.25)	28.52(18.70,57.67)	20.71(12.87,44.94)	161
159	Deaths	Age-standardized	Malaysia	Hypertensive heart disease	Rate	8.57(6.24,10.48)	9.68(5.89,12.37)	9.19(6.34,11.01)	5.88(4.77,7.41)	5.96(4.61,8.03)	5.87(4.95,7.22)	13
160	Deaths	Age-standardized	Gambia	Hypertensive heart disease	Rate	21.00(14.03,33.68)	41.94(27.04,59.37)	32.19(23.41,44.12)	33.40(21.05,48.92)	45.77(24.56,67.00)	40.44(24.78,57.29)	206
161	Deaths	Age-standardized	Bosnia and Herzegovina	Hypertensive heart disease	Rate	11.40(8.71,15.16)	15.40(12.04,21.18)	13.90(10.96,17.98)	13.08(8.34,18.57)	14.74(9.45,19.61)	14.24(9.51,19.09)	44
162	Deaths	Age-standardized	Liberia	Hypertensive heart disease	Rate	25.95(16.30,36.08)	48.98(29.57,67.78)	36.50(26.13,48.04)	31.59(16.45,47.62)	48.51(24.54,75.88)	39.93(23.51,58.54)	210
163	Deaths	Age-standardized	Spain	Hypertensive heart disease	Rate	3.47(3.19,3.72)	6.58(5.59,7.26)	5.57(4.82,6.04)	5.38(4.64,5.91)	7.03(5.21,8.09)	6.57(5.15,7.40)	92
164	Deaths	Age-standardized	Guyana	Hypertensive heart disease	Rate	80.15(71.04,89.91)	89.03(79.54,99.74)	84.95(77.01,92.08)	64.33(50.55,80.59)	62.48(49.74,75.98)	63.50(50.75,77.31)	113
165	Deaths	Age-standardized	Palau	Hypertensive heart disease	Rate	9.26(6.66,12.85)	12.47(8.92,16.94)	11.09(8.63,14.50)	7.50(5.68,9.63)	9.92(7.11,13.46)	8.57(6.71,10.95)	380
166	Deaths	Age-standardized	United Republic of Tanzania	Hypertensive heart disease	Rate	31.06(13.16,49.21)	70.06(21.38,95.22)	52.62(26.61,69.41)	20.20(8.13,34.64)	55.16(16.84,87.74)	40.05(17.40,56.83)	189
167	Deaths	Age-standardized	San Marino	Hypertensive heart disease	Rate	7.00(5.33,9.69)	9.67(6.88,14.04)	8.72(6.74,12.07)	3.42(2.25,4.79)	5.99(3.70,8.79)	4.84(3.15,6.77)	396
168	Deaths	Age-standardized	Ukraine	Hypertensive heart disease	Rate	6.13(5.07,7.34)	5.62(4.90,6.34)	5.92(5.30,6.51)	7.76(4.98,11.14)	6.18(4.18,8.53)	6.91(5.22,8.91)	63
169	Deaths	Age-standardized	Iraq	Hypertensive heart disease	Rate	38.72(20.90,55.13)	36.18(24.44,49.60)	37.38(23.89,50.54)	35.81(26.05,45.89)	32.64(24.01,44.86)	34.13(26.10,42.63)	143
170	Deaths	Age-standardized	Bahrain	Hypertensive heart disease	Rate	39.26(29.26,48.42)	39.99(31.63,52.45)	39.59(33.26,49.32)	25.26(18.41,31.92)	26.15(18.65,35.52)	25.69(19.64,32.28)	140
171	Deaths	Age-standardized	Bulgaria	Hypertensive heart disease	Rate	41.19(36.84,45.46)	37.59(33.30,41.81)	39.40(35.43,43.34)	114.17(98.18,130.64)	93.71(80.99,106.02)	103.41(89.56,116.40)	45
172	Deaths	Age-standardized	Sweden	Hypertensive heart disease	Rate	1.85(1.69,1.98)	1.92(1.64,2.12)	1.95(1.71,2.10)	5.21(4.35,5.97)	6.66(5.07,7.70)	6.20(4.96,7.03)	93
173	Deaths	Age-standardized	Egypt	Hypertensive heart disease	Rate	62.22(45.13,92.44)	146.38(108.42,214.45)	97.94(78.56,141.37)	51.69(40.55,70.30)	100.24(80.41,134.46)	64.33(52.25,85.62)	141
174	Deaths	Age-standardized	Honduras	Hypertensive heart disease	Rate	27.81(20.93,44.17)	24.75(18.50,40.50)	25.81(20.41,41.64)	32.79(23.86,50.63)	29.94(21.11,43.53)	31.26(23.91,44.56)	129
175	Deaths	Age-standardized	Denmark	Hypertensive heart disease	Rate	2.77(2.53,3.02)	2.41(2.12,2.66)	2.61(2.37,2.81)	2.38(2.07,2.65)	1.94(1.56,2.18)	2.16(1.81,2.38)	78
176	Deaths	Age-standardized	Croatia	Hypertensive heart disease	Rate	29.54(27.27,31.39)	30.27(26.68,34.35)	30.22(27.16,33.52)	12.38(10.89,13.82)	13.85(11.76,15.81)	13.70(11.84,15.54)	46
177	Deaths	Age-standardized	Ghana	Hypertensive heart disease	Rate	21.70(15.52,30.66)	55.26(35.93,75.18)	39.63(28.68,51.50)	26.44(13.30,38.79)	37.11(22.39,53.52)	33.02(21.04,44.76)	207
178	Deaths	Age-standardized	Austria	Hypertensive heart disease	Rate	9.85(9.12,10.46)	9.85(8.65,10.68)	10.08(9.06,10.73)	10.05(8.84,10.94)	11.93(9.36,13.34)	11.51(9.48,12.71)	75
179	Deaths	Age-standardized	Namibia	Hypertensive heart disease	Rate	38.61(25.96,57.99)	72.24(47.40,96.66)	59.56(44.47,77.59)	37.96(24.79,60.30)	65.18(41.37,93.33)	56.59(40.38,77.35)	195
180	Deaths	Age-standardized	Vanuatu	Hypertensive heart disease	Rate	23.51(13.04,39.18)	32.06(17.68,46.83)	27.53(17.19,38.45)	23.58(14.11,34.03)	24.84(14.98,34.46)	24.36(16.91,31.90)	30
181	Deaths	Age-standardized	Samoa	Hypertensive heart disease	Rate	36.00(22.70,45.36)	34.61(20.77,46.76)	35.72(23.56,45.64)	24.78(16.19,32.52)	28.20(17.25,38.75)	26.74(18.20,34.02)	27
182	Deaths	Age-standardized	Gabon	Hypertensive heart disease	Rate	54.71(30.18,78.41)	95.19(54.96,137.78)	79.44(53.12,106.57)	49.03(26.76,69.49)	73.76(40.34,128.85)	64.88(40.08,97.00)	173
183	Deaths	Age-standardized	Republic of Moldova	Hypertensive heart disease	Rate	4.76(4.17,5.22)	4.87(4.42,5.36)	4.89(4.48,5.29)	32.72(29.58,36.34)	29.90(25.59,35.08)	31.36(27.81,35.52)	61
184	Deaths	Age-standardized	Maldives	Hypertensive heart disease	Rate	18.82(7.06,28.72)	23.81(10.66,37.66)	20.47(8.80,30.32)	8.65(6.03,11.15)	9.81(7.20,12.58)	9.23(7.18,11.43)	14
185	Deaths	Age-standardized	Belize	Hypertensive heart disease	Rate	16.97(15.60,18.48)	19.78(17.78,21.77)	18.44(16.99,19.96)	25.24(21.87,28.96)	26.73(23.30,30.00)	26.06(22.92,29.13)	108
186	Deaths	Age-standardized	Tokelau	Hypertensive heart disease	Rate	24.34(13.19,41.03)	46.16(26.25,64.82)	36.07(24.45,47.96)	18.06(10.41,28.82)	23.83(14.44,32.80)	21.09(13.97,27.98)	413
187	Deaths	Age-standardized	Jordan	Hypertensive heart disease	Rate	39.28(29.97,50.96)	76.19(52.43,105.92)	57.43(43.75,76.02)	30.79(23.16,38.46)	45.77(34.84,62.51)	37.21(28.89,46.83)	144
188	Deaths	Age-standardized	Dominican Republic	Hypertensive heart disease	Rate	20.64(16.46,26.38)	24.66(20.04,32.28)	22.72(18.91,27.92)	20.39(12.97,28.65)	15.99(10.91,25.29)	18.10(13.29,25.10)	111
189	Deaths	Age-standardized	Lesotho	Hypertensive heart disease	Rate	41.24(27.63,62.88)	61.40(39.26,88.81)	56.14(40.07,77.05)	56.28(26.34,82.25)	81.27(44.86,116.64)	75.72(42.24,105.46)	194
190	Deaths	Age-standardized	Sudan	Hypertensive heart disease	Rate	57.85(29.29,80.08)	72.97(29.64,108.22)	65.31(40.35,89.65)	51.22(26.55,77.15)	50.07(28.38,80.12)	50.67(31.34,72.89)	522
191	Deaths	Age-standardized	Costa Rica	Hypertensive heart disease	Rate	11.61(10.56,12.59)	12.79(11.27,13.71)	12.23(10.99,13.08)	9.39(8.08,10.64)	9.13(7.61,10.43)	9.29(7.98,10.49)	126
192	Deaths	Age-standardized	Botswana	Hypertensive heart disease	Rate	38.71(24.08,58.52)	73.85(49.77,107.55)	60.49(44.28,81.38)	34.49(24.93,45.96)	49.45(35.50,66.44)	44.86(34.34,57.95)	193
193	Deaths	Age-standardized	Bhutan	Hypertensive heart disease	Rate	17.42(10.71,24.54)	29.41(9.90,47.49)	24.24(11.92,36.27)	14.18(9.92,18.82)	23.06(12.80,32.91)	18.72(12.65,24.12)	162
194	Deaths	Age-standardized	Comoros	Hypertensive heart disease	Rate	35.88(16.69,58.06)	82.86(41.99,118.46)	61.71(33.55,87.38)	23.63(13.59,37.21)	57.83(30.64,97.16)	42.77(25.39,66.37)	176
195	Deaths	Age-standardized	Mali	Hypertensive heart disease	Rate	13.91(9.37,19.94)	50.79(13.85,73.72)	32.50(14.94,44.22)	14.97(9.40,21.21)	41.15(12.95,60.55)	27.62(14.12,38.71)	211
196	Deaths	Age-standardized	Djibouti	Hypertensive heart disease	Rate	36.94(20.35,68.17)	86.15(54.98,120.35)	64.70(43.36,91.83)	29.15(17.92,51.71)	60.78(33.38,85.83)	46.09(29.47,67.85)	177
197	Deaths	Age-standardized	Czechia	Hypertensive heart disease	Rate	4.59(4.21,4.93)	3.17(2.92,3.46)	3.75(3.51,3.95)	9.95(8.74,11.38)	9.07(7.70,10.26)	9.70(8.43,10.87)	47
198	Deaths	Age-standardized	Switzerland	Hypertensive heart disease	Rate	7.45(6.31,8.64)	8.64(7.18,9.95)	8.41(7.22,9.46)	7.36(6.25,8.30)	9.10(6.78,10.59)	8.61(6.73,9.80)	94
199	Deaths	Age-standardized	Finland	Hypertensive heart disease	Rate	6.29(5.82,6.76)	6.30(5.37,6.92)	6.49(5.75,7.03)	11.22(9.63,12.36)	12.38(9.64,14.23)	12.43(10.03,13.87)	79
200	Deaths	Age-standardized	El Salvador	Hypertensive heart disease	Rate	6.89(5.58,8.47)	7.87(6.10,10.76)	7.43(6.29,9.22)	4.94(3.77,6.49)	5.50(3.92,7.50)	5.28(4.08,6.84)	127
201	Deaths	Age-standardized	Kuwait	Hypertensive heart disease	Rate	35.50(31.02,39.59)	49.88(42.09,55.38)	41.80(36.11,45.73)	15.98(11.98,22.06)	18.30(14.60,21.84)	16.98(13.29,21.16)	145
202	Deaths	Age-standardized	Solomon Islands	Hypertensive heart disease	Rate	22.06(10.37,37.29)	29.78(13.80,42.81)	25.38(14.52,36.91)	19.34(10.49,31.53)	23.72(11.95,33.46)	21.53(14.01,30.26)	28
203	Deaths	Age-standardized	France	Hypertensive heart disease	Rate	6.03(5.62,6.39)	7.05(6.10,7.76)	6.91(6.13,7.48)	3.65(3.16,4.02)	4.28(3.27,4.87)	4.15(3.32,4.64)	80
204	Deaths	Age-standardized	Grenada	Hypertensive heart disease	Rate	24.53(22.31,27.01)	28.85(26.11,31.60)	27.26(24.77,29.54)	36.32(32.06,40.65)	32.62(28.38,36.14)	34.51(30.35,38.24)	112
205	Deaths	Age-standardized	Eritrea	Hypertensive heart disease	Rate	37.69(22.21,68.41)	111.29(62.88,149.63)	86.52(53.67,115.11)	22.99(12.10,44.37)	83.39(50.25,119.20)	63.29(39.88,89.40)	178

## Sheet: number 21 region
Number of deaths for Global + 5SDI + 21 regions (total, male, female) in 1990 and 2021
	measure_name	age_name	location_name	cause_name	metric_name	1990-Male	1990-Female	1990-Both	2021-Male	2021-Female	2021-Both	location_id
1	Deaths	All ages	Central Asia	Hypertensive heart disease	Number	2859.98(2318.54,3375.63)	3827.09(3356.36,4517.60)	6687.08(5814.37,7780.66)	6211.34(5209.31,7642.55)	7363.87(6178.04,8542.49)	13575.21(11626.11,15907.45)	32
2	Deaths	All ages	High-income Asia Pacific	Hypertensive heart disease	Number	6172.46(5476.50,6505.15)	11003.27(9357.62,12046.14)	17175.73(15077.32,18444.76)	6493.33(5722.29,7163.63)	14900.25(10347.89,17945.75)	21393.58(16165.18,25059.57)	65
3	Deaths	All ages	Global	Hypertensive heart disease	Number	298254.22(234225.26,337629.60)	415681.01(318738.76,479995.15)	713935.24(577533.95,795258.05)	557654.66(436353.12,643661.34)	774444.52(625932.58,881245.14)	1332099.18(1121130.98,1468851.97)	1
4	Deaths	All ages	High-income North America	Hypertensive heart disease	Number	10302.46(9828.79,10608.77)	14315.88(12396.56,15348.04)	24618.34(22278.15,25860.86)	32338.74(28864.96,37103.55)	38574.73(30932.47,42713.77)	70913.47(60613.96,78750.06)	100
5	Deaths	All ages	Western Sub-Saharan Africa	Hypertensive heart disease	Number	7576.92(5765.68,10100.10)	17446.24(11151.19,23046.15)	25023.17(18234.19,31428.21)	16599.51(9787.82,21585.20)	29146.90(16898.36,37042.46)	45746.41(28908.71,56512.37)	199
6	Deaths	All ages	Central Sub-Saharan Africa	Hypertensive heart disease	Number	3565.14(1790.92,5644.90)	7172.25(3593.81,10165.63)	10737.39(5994.26,15055.53)	6023.60(4088.97,9734.05)	18372.45(10089.10,26983.55)	24396.05(15347.03,34210.76)	167
7	Deaths	All ages	East Asia	Hypertensive heart disease	Number	112939.08(72814.96,137764.99)	125472.17(81719.11,151203.92)	238411.25(161564.66,281395.86)	175382.48(113177.24,231824.34)	165118.10(106091.03,242244.40)	340500.57(235952.65,438264.69)	5
8	Deaths	All ages	High-middle SDI	Hypertensive heart disease	Number	62790.00(52468.40,71375.42)	82792.17(70741.83,95248.58)	145582.17(128528.02,161926.85)	117084.44(100506.51,134513.22)	158280.85(130963.67,191880.38)	275365.29(237570.98,312977.93)	44634
9	Deaths	All ages	Caribbean	Hypertensive heart disease	Number	2070.35(1784.90,2409.77)	2684.14(2196.72,3222.77)	4754.49(4028.22,5539.24)	5012.19(4279.45,5797.95)	5803.84(4826.19,6838.80)	10816.03(9110.01,12603.35)	104
10	Deaths	All ages	Oceania	Hypertensive heart disease	Number	257.10(142.91,457.46)	358.05(202.83,504.60)	615.15(385.39,836.16)	546.81(300.40,1056.85)	669.04(421.58,925.26)	1215.84(823.17,1758.25)	21
11	Deaths	All ages	Low SDI	Hypertensive heart disease	Number	24994.25(17743.92,35844.75)	45366.38(27044.73,59124.94)	70360.63(46597.58,89469.14)	40044.45(28325.44,57428.10)	89307.89(58292.77,110701.45)	129352.33(90728.39,159533.11)	44637
12	Deaths	All ages	High SDI	Hypertensive heart disease	Number	34482.40(32632.86,35840.62)	58907.26(52096.47,63060.63)	93389.66(85035.94,98125.19)	74332.15(65987.33,82443.03)	114677.61(90521.21,128370.41)	189009.76(157234.20,209886.19)	44635
13	Deaths	All ages	Tropical Latin America	Hypertensive heart disease	Number	8034.63(7707.91,8355.31)	9347.08(8650.62,9811.61)	17381.71(16368.36,18044.14)	13242.34(11930.73,14644.31)	17163.89(14165.33,18831.19)	30406.23(26624.76,33180.71)	134
14	Deaths	All ages	Andean Latin America	Hypertensive heart disease	Number	1054.86(855.00,1237.60)	1510.77(1288.99,1773.69)	2565.63(2225.37,2905.66)	2000.78(1516.68,2521.91)	2699.77(2131.90,3304.73)	4700.55(3728.17,5792.28)	120
15	Deaths	All ages	Western Europe	Hypertensive heart disease	Number	15846.53(14969.48,16431.90)	35834.37(31456.01,38292.47)	51680.91(46518.75,54541.14)	33608.42(29500.73,35917.66)	73577.57(55728.49,83348.55)	107186.00(85267.27,119112.34)	73
16	Deaths	All ages	Australasia	Hypertensive heart disease	Number	258.66(243.85,272.02)	483.62(418.51,529.10)	742.28(667.33,789.77)	545.07(491.30,590.32)	961.39(742.76,1099.73)	1506.46(1239.34,1666.98)	70
17	Deaths	All ages	Central Latin America	Hypertensive heart disease	Number	5310.09(5048.76,5514.02)	7124.14(6677.15,7432.11)	12434.23(11776.81,12862.26)	9359.67(7740.42,11719.11)	13129.45(10579.72,15094.77)	22489.12(18586.36,26047.45)	124
18	Deaths	All ages	Middle SDI	Hypertensive heart disease	Number	122600.16(83010.77,144530.80)	148362.75(101105.36,172762.56)	270962.91(190726.95,306788.77)	218940.10(150526.01,266452.25)	242789.71(174128.93,300889.46)	461729.81(349647.01,546063.30)	44639
19	Deaths	All ages	North Africa and Middle East	Hypertensive heart disease	Number	32168.42(24804.52,39919.32)	39192.91(25617.10,50797.96)	71361.33(54461.67,85226.72)	66741.15(46974.40,80973.78)	71519.57(54730.50,87999.39)	138260.72(109922.95,161917.88)	138
20	Deaths	All ages	Southeast Asia	Hypertensive heart disease	Number	28552.85(19778.95,34863.85)	33725.51(21042.04,42895.51)	62278.36(43376.37,75569.90)	61071.04(40975.46,73555.08)	67461.08(46769.89,80068.25)	128532.12(93845.41,148677.63)	9
21	Deaths	All ages	Eastern Europe	Hypertensive heart disease	Number	4433.30(3991.39,4764.63)	7252.17(6803.12,7629.26)	11685.48(11105.22,12232.11)	9890.64(8773.66,11057.01)	16455.74(14515.44,18263.69)	26346.39(23721.63,28591.19)	56
22	Deaths	All ages	Low-middle SDI	Hypertensive heart disease	Number	53023.69(42404.87,64540.31)	79721.56(47197.96,101640.50)	132745.25(95311.17,158999.27)	106522.50(82379.92,135825.42)	168363.48(127245.87,199124.53)	274885.98(225956.16,315308.87)	44636
23	Deaths	All ages	Eastern Sub-Saharan Africa	Hypertensive heart disease	Number	10361.99(6947.54,15571.03)	22148.71(11770.10,28225.42)	32510.70(20661.10,41346.14)	14568.39(9776.05,22054.90)	37642.47(21676.66,51620.79)	52210.86(35806.26,66306.14)	174
24	Deaths	All ages	Central Europe	Hypertensive heart disease	Number	12334.62(11768.51,12977.95)	18795.68(17534.39,20061.42)	31130.30(29587.11,32630.45)	23783.34(21811.69,25883.85)	37018.04(32824.65,40364.62)	60801.38(54777.33,65338.00)	42
25	Deaths	All ages	Southern Sub-Saharan Africa	Hypertensive heart disease	Number	2789.92(2286.16,3626.81)	5871.66(4939.99,7847.21)	8661.58(7510.61,10960.11)	7030.09(5941.01,8266.76)	14575.04(11922.98,17508.55)	21605.13(19013.47,25148.33)	192
26	Deaths	All ages	South Asia	Hypertensive heart disease	Number	28246.42(17237.44,42238.78)	48391.44(20054.34,67249.91)	76637.86(49356.52,103624.10)	62211.18(34080.82,111816.59)	134560.78(94042.48,171106.39)	196771.96(155294.69,256586.56)	159
27	Deaths	All ages	Southern Latin America	Hypertensive heart disease	Number	3118.41(2969.27,3256.32)	3723.85(3394.74,3969.90)	6842.26(6398.91,7159.12)	4994.55(4569.36,5319.08)	7730.54(6464.11,8446.76)	12725.09(11072.42,13670.70)	96

## Sheet: number 204 countries
Number of deaths for Global + 204 countries (total, male, female) in 1990 and 2021
	measure_name	age_name	location_name	cause_name	metric_name	1990-Male	1990-Female	1990-Both	2021-Male	2021-Female	2021-Both	location_id
1	Deaths	All ages	Hungary	Hypertensive heart disease	Number	1444.40(1340.37,1537.57)	2608.74(2262.55,2977.50)	4053.14(3711.07,4422.37)	2273.03(1956.66,2574.25)	3859.55(3317.35,4316.82)	6132.58(5383.78,6713.60)	48
2	Deaths	All ages	Mauritania	Hypertensive heart disease	Number	99.35(65.94,136.66)	298.19(151.31,445.40)	397.54(251.03,560.82)	224.13(127.38,384.27)	454.68(235.14,787.86)	678.81(405.27,1048.38)	212
3	Deaths	All ages	Lebanon	Hypertensive heart disease	Number	244.93(87.11,366.98)	287.40(109.95,476.37)	532.33(208.37,812.76)	398.23(309.10,508.27)	432.97(321.01,574.20)	831.20(662.51,1015.52)	146
4	Deaths	All ages	Argentina	Hypertensive heart disease	Number	2440.44(2299.20,2573.64)	2834.98(2566.68,3054.89)	5275.43(4904.94,5547.56)	3510.06(3197.82,3784.20)	5181.41(4306.09,5713.73)	8691.47(7626.53,9365.65)	97
5	Deaths	All ages	Tuvalu	Hypertensive heart disease	Number	0.81(0.50,1.20)	1.61(0.73,2.38)	2.43(1.38,3.29)	1.08(0.66,1.59)	1.47(0.88,2.07)	2.56(1.72,3.36)	416
6	Deaths	All ages	American Samoa	Hypertensive heart disease	Number	1.86(1.36,2.43)	1.53(0.87,1.91)	3.39(2.44,4.04)	3.43(2.57,4.38)	2.13(1.63,2.93)	5.56(4.52,7.02)	298
7	Deaths	All ages	Mexico	Hypertensive heart disease	Number	1526.11(1466.12,1568.57)	2798.97(2666.11,2881.06)	4325.07(4139.89,4432.81)	3165.53(2429.75,4405.75)	5687.49(4129.32,6496.98)	8853.02(6879.38,10361.12)	130
8	Deaths	All ages	Niger	Hypertensive heart disease	Number	164.87(73.37,280.53)	450.43(132.04,700.66)	615.30(249.71,917.44)	384.22(158.59,695.62)	1324.13(352.28,2048.88)	1708.35(632.25,2619.45)	213
9	Deaths	All ages	Germany	Hypertensive heart disease	Number	5884.42(5435.66,6241.51)	14512.79(12497.75,15769.76)	20397.21(18237.83,21811.47)	9680.65(8461.15,10602.66)	22575.26(17107.09,25819.16)	32255.91(25633.90,36070.31)	81
10	Deaths	All ages	Philippines	Hypertensive heart disease	Number	4436.27(3681.89,5366.90)	4051.54(3370.51,5354.60)	8487.82(7522.41,10027.06)	12751.13(9840.77,16114.92)	12040.31(9497.87,15680.56)	24791.44(20558.58,29170.18)	16
11	Deaths	All ages	United States Virgin Islands	Hypertensive heart disease	Number	8.25(6.27,11.39)	11.27(8.41,15.39)	19.52(15.81,24.85)	15.13(10.12,20.50)	12.14(8.45,18.24)	27.27(20.60,36.07)	422
12	Deaths	All ages	India	Hypertensive heart disease	Number	19402.43(10649.61,31432.18)	36032.17(14821.62,52162.78)	55434.60(33905.96,79467.30)	44475.66(21798.98,81697.55)	105182.62(73640.32,136695.65)	149658.27(112841.01,192398.33)	163
13	Deaths	All ages	South Africa	Hypertensive heart disease	Number	2079.03(1663.73,2817.21)	4354.02(3572.68,5747.44)	6433.05(5404.38,8551.49)	5614.82(4690.85,6821.52)	11558.62(9359.08,14308.16)	17173.44(14709.80,20271.62)	196
14	Deaths	All ages	Chile	Hypertensive heart disease	Number	532.79(502.78,561.12)	676.53(622.08,726.95)	1209.32(1141.21,1273.71)	1200.38(1072.10,1334.00)	2004.17(1648.12,2224.71)	3204.55(2760.59,3496.17)	98
15	Deaths	All ages	Libya	Hypertensive heart disease	Number	259.07(137.93,417.25)	250.86(152.04,357.46)	509.93(312.32,733.33)	822.15(401.80,1409.73)	721.73(438.87,1097.82)	1543.88(923.71,2372.43)	147
16	Deaths	All ages	Uruguay	Hypertensive heart disease	Number	145.03(136.43,154.17)	212.16(189.58,228.30)	357.19(330.56,377.66)	283.83(261.64,305.80)	544.53(449.86,600.30)	828.36(717.42,899.83)	99
17	Deaths	All ages	Haiti	Hypertensive heart disease	Number	427.06(171.56,701.38)	705.39(271.79,1150.22)	1132.45(477.73,1792.83)	708.08(410.55,1239.62)	1293.68(509.80,2066.27)	2001.75(975.95,3056.29)	114
18	Deaths	All ages	Montenegro	Hypertensive heart disease	Number	23.08(17.36,31.97)	28.04(20.80,40.97)	51.13(40.19,68.17)	46.53(30.76,64.88)	59.04(40.19,82.04)	105.57(79.01,137.68)	50
19	Deaths	All ages	Greece	Hypertensive heart disease	Number	387.09(352.74,413.59)	777.57(677.30,840.70)	1164.66(1037.08,1240.21)	1256.24(1092.74,1404.09)	2167.26(1763.03,2416.05)	3423.49(2906.32,3748.35)	82
20	Deaths	All ages	Nigeria	Hypertensive heart disease	Number	3758.90(2669.16,5581.11)	9109.23(5542.49,12901.58)	12868.13(9227.52,16848.06)	6225.03(3469.33,9078.58)	11290.13(6113.00,16860.11)	17515.16(10598.49,23095.58)	214
21	Deaths	All ages	North Macedonia	Hypertensive heart disease	Number	246.30(182.42,329.93)	357.92(270.56,466.52)	604.22(476.08,755.84)	402.47(266.49,583.79)	598.58(421.77,776.81)	1001.06(731.08,1312.25)	49
22	Deaths	All ages	Panama	Hypertensive heart disease	Number	41.78(37.37,46.00)	40.40(35.72,44.54)	82.18(74.61,88.24)	178.50(138.66,217.81)	183.71(141.19,220.20)	362.21(275.22,431.92)	132
23	Deaths	All ages	Azerbaijan	Hypertensive heart disease	Number	437.82(325.21,579.02)	680.38(477.61,1029.44)	1118.20(835.65,1495.39)	784.43(458.49,1163.61)	827.06(582.64,1219.82)	1611.49(1101.99,2241.53)	34
24	Deaths	All ages	Kenya	Hypertensive heart disease	Number	565.87(318.24,843.77)	1677.22(1096.65,2226.23)	2243.09(1696.10,2784.70)	1689.12(1091.87,2292.96)	4314.68(2450.91,6155.84)	6003.80(3942.65,7746.67)	180
25	Deaths	All ages	Jamaica	Hypertensive heart disease	Number	347.23(321.28,375.81)	441.00(398.12,471.43)	788.24(727.68,834.31)	491.19(374.81,633.17)	544.95(433.11,669.78)	1036.14(820.62,1300.19)	115
26	Deaths	All ages	Bermuda	Hypertensive heart disease	Number	2.60(2.39,2.81)	3.17(2.86,3.49)	5.76(5.38,6.14)	6.90(5.91,8.24)	6.74(5.35,8.43)	13.64(11.48,16.47)	305
27	Deaths	All ages	Madagascar	Hypertensive heart disease	Number	1073.04(725.56,1764.10)	2348.68(1530.52,3012.76)	3421.72(2390.81,4397.73)	1614.57(851.53,2926.27)	4451.32(2527.28,6266.69)	6065.89(3962.58,8374.39)	181
28	Deaths	All ages	Sri Lanka	Hypertensive heart disease	Number	1532.54(1072.36,1846.08)	1255.67(865.88,1562.23)	2788.21(2119.99,3287.89)	1774.58(1093.20,2796.98)	2026.25(1275.54,3486.37)	3800.83(2427.60,5789.36)	17
29	Deaths	All ages	Japan	Hypertensive heart disease	Number	4834.29(4549.70,5011.57)	8823.49(7386.57,9626.35)	13657.78(11917.55,14607.81)	4978.96(4368.44,5298.66)	10964.11(7437.36,13109.90)	15943.07(11808.71,18385.13)	67
30	Deaths	All ages	Greenland	Hypertensive heart disease	Number	1.15(0.91,1.64)	1.79(1.40,2.35)	2.95(2.42,3.80)	1.80(1.24,2.46)	1.74(1.28,2.26)	3.54(2.72,4.47)	349
31	Deaths	All ages	Morocco	Hypertensive heart disease	Number	3041.12(1642.06,5120.38)	3490.74(1750.06,4918.53)	6531.86(3826.47,9232.42)	6929.66(3499.23,11171.26)	6808.21(4465.38,9375.54)	13737.87(8656.67,19106.51)	148
32	Deaths	All ages	Iceland	Hypertensive heart disease	Number	4.34(3.88,4.78)	6.10(4.99,6.85)	10.44(8.94,11.43)	8.40(6.88,9.80)	15.59(11.77,18.36)	23.99(19.05,27.80)	83
33	Deaths	All ages	Ethiopia	Hypertensive heart disease	Number	3388.85(2316.61,4706.67)	6213.01(2666.52,8771.42)	9601.86(5391.76,12554.13)	3034.73(1533.44,5036.74)	7900.40(5029.55,11142.19)	10935.13(7802.60,14798.92)	179
34	Deaths	All ages	Global	Hypertensive heart disease	Number	298254.22(234225.26,337629.60)	415681.01(318738.76,479995.15)	713935.24(577533.95,795258.05)	557654.66(436353.12,643661.34)	774444.52(625932.58,881245.14)	1332099.18(1121130.98,1468851.97)	1
35	Deaths	All ages	Georgia	Hypertensive heart disease	Number	284.95(215.39,383.25)	465.99(360.68,578.79)	750.94(621.00,887.93)	1254.84(1100.50,1434.56)	1708.84(1411.38,1957.89)	2963.68(2563.35,3335.40)	35
36	Deaths	All ages	Eswatini	Hypertensive heart disease	Number	59.62(28.64,87.75)	88.70(56.82,123.88)	148.32(94.52,194.64)	111.11(36.93,189.54)	158.26(83.14,253.05)	269.38(138.43,405.99)	197
37	Deaths	All ages	Pakistan	Hypertensive heart disease	Number	4281.96(3183.95,5626.60)	5647.80(2412.36,8402.37)	9929.77(6300.56,13440.89)	8605.27(6202.57,11826.22)	12094.31(6603.33,17963.96)	20699.58(14684.65,28656.68)	165
38	Deaths	All ages	Armenia	Hypertensive heart disease	Number	157.96(126.22,190.35)	264.93(222.17,311.86)	422.88(353.50,497.09)	214.79(158.24,314.83)	434.46(358.14,508.08)	649.25(520.82,803.17)	33
39	Deaths	All ages	Romania	Hypertensive heart disease	Number	4111.12(3830.02,4382.95)	5917.97(5448.59,6424.69)	10029.09(9434.38,10601.79)	5952.61(5276.39,6745.94)	9134.96(8007.61,10377.24)	15087.58(13406.28,16936.65)	52
40	Deaths	All ages	Nicaragua	Hypertensive heart disease	Number	75.73(62.98,91.82)	99.11(81.30,133.66)	174.84(150.50,216.74)	182.07(141.29,234.99)	239.72(181.14,315.12)	421.79(337.71,531.36)	131
41	Deaths	All ages	Saint Lucia	Hypertensive heart disease	Number	12.31(11.39,13.21)	22.10(20.54,23.88)	34.41(32.34,36.55)	31.33(25.83,36.84)	42.55(35.48,49.98)	73.88(61.71,85.77)	116
42	Deaths	All ages	Viet Nam	Hypertensive heart disease	Number	3931.18(2305.17,6346.37)	7324.30(4452.88,10236.57)	11255.48(7603.90,15227.47)	7003.13(3813.15,12445.48)	11470.76(6934.53,16486.64)	18473.89(12002.19,26382.95)	20
43	Deaths	All ages	Sao Tome and Principe	Hypertensive heart disease	Number	2.57(1.98,3.31)	8.16(6.36,10.68)	10.73(8.63,13.27)	4.87(3.65,6.35)	11.22(7.86,16.05)	16.09(12.25,21.43)	215
44	Deaths	All ages	Israel	Hypertensive heart disease	Number	100.54(91.31,109.08)	142.97(125.74,155.79)	243.51(220.12,260.48)	126.45(109.06,139.65)	225.63(173.10,257.24)	352.08(283.76,392.00)	85
45	Deaths	All ages	Palestine	Hypertensive heart disease	Number	172.46(127.36,246.27)	239.42(132.77,386.92)	411.88(284.45,578.44)	269.83(206.71,333.10)	369.62(276.11,472.55)	639.45(515.15,768.00)	149
46	Deaths	All ages	Brunei Darussalam	Hypertensive heart disease	Number	8.30(5.53,10.84)	8.06(5.92,10.53)	16.36(12.32,19.96)	13.21(10.42,17.32)	14.30(11.17,19.79)	27.51(22.42,35.67)	66
47	Deaths	All ages	Canada	Hypertensive heart disease	Number	230.19(214.86,245.15)	383.82(331.87,422.29)	614.02(552.12,663.43)	924.39(841.65,993.49)	1296.59(1026.89,1457.76)	2220.98(1894.19,2428.83)	101
48	Deaths	All ages	Serbia	Hypertensive heart disease	Number	1141.58(819.80,1578.16)	1814.00(1313.51,2543.80)	2955.59(2317.58,3814.52)	1700.32(1204.46,2224.09)	2841.13(1898.12,3785.08)	4541.45(3286.22,5751.13)	53
49	Deaths	All ages	Kazakhstan	Hypertensive heart disease	Number	476.95(414.59,541.06)	658.08(597.95,727.54)	1135.03(1030.61,1251.44)	614.63(500.46,758.16)	692.07(558.53,831.74)	1306.70(1056.46,1586.85)	36
50	Deaths	All ages	Benin	Hypertensive heart disease	Number	171.82(109.57,225.09)	272.51(152.19,389.70)	444.33(290.62,592.56)	462.91(252.12,663.81)	593.78(357.56,841.38)	1056.69(663.27,1417.33)	200
51	Deaths	All ages	Cook Islands	Hypertensive heart disease	Number	5.59(4.52,7.25)	5.94(4.22,7.60)	11.53(9.40,14.24)	7.95(6.19,9.83)	6.18(4.60,8.24)	14.14(11.30,17.51)	320
52	Deaths	All ages	Qatar	Hypertensive heart disease	Number	11.43(8.66,14.48)	6.31(4.61,8.25)	17.74(14.31,21.84)	36.07(25.50,53.48)	18.91(13.08,26.79)	54.98(39.59,77.22)	151
53	Deaths	All ages	Malawi	Hypertensive heart disease	Number	388.15(145.25,590.90)	786.01(256.90,1134.19)	1174.16(555.83,1615.01)	724.15(311.01,1143.95)	1501.03(682.48,2447.44)	2225.18(1231.97,3089.92)	182
54	Deaths	All ages	Zimbabwe	Hypertensive heart disease	Number	392.44(298.41,568.12)	769.40(576.85,1014.44)	1161.84(926.01,1508.73)	775.07(556.74,1149.31)	1687.86(1058.97,2428.80)	2462.93(1679.95,3484.43)	198
55	Deaths	All ages	Guam	Hypertensive heart disease	Number	12.32(8.01,15.56)	12.90(6.48,15.48)	25.22(15.30,29.99)	14.26(11.19,21.27)	7.73(6.07,12.51)	21.98(17.84,32.41)	351
56	Deaths	All ages	Suriname	Hypertensive heart disease	Number	24.63(19.20,29.39)	39.07(31.82,48.25)	63.70(54.27,73.72)	56.39(38.07,76.67)	69.09(50.52,96.88)	125.48(94.49,165.14)	118
57	Deaths	All ages	Nepal	Hypertensive heart disease	Number	480.21(284.08,766.63)	966.09(332.87,1488.04)	1446.30(876.41,2038.07)	1311.81(871.07,2021.12)	2496.36(1569.45,3907.47)	3808.17(2784.06,5268.14)	164
58	Deaths	All ages	China	Hypertensive heart disease	Number	110478.43(70441.61,134935.50)	122000.09(78421.32,147487.81)	232478.52(155805.88,275583.86)	170594.21(108244.80,225947.19)	157524.65(98275.33,233873.39)	328118.86(224716.63,425287.90)	6
59	Deaths	All ages	Republic of Korea	Hypertensive heart disease	Number	1183.63(583.43,1462.35)	2031.68(1287.75,2500.79)	3215.31(2108.61,3825.51)	1194.79(897.23,1804.47)	3692.84(2478.35,5939.53)	4887.63(3499.50,7595.92)	68
60	Deaths	All ages	Togo	Hypertensive heart disease	Number	90.39(61.97,150.12)	238.60(139.33,334.70)	328.99(224.48,456.29)	334.88(201.77,560.98)	765.81(383.18,1152.25)	1100.69(604.07,1626.91)	218
61	Deaths	All ages	Venezuela (Bolivarian Republic of)	Hypertensive heart disease	Number	1271.57(1186.53,1358.38)	1339.98(1236.82,1422.51)	2611.55(2437.88,2745.17)	2667.99(2016.24,3425.36)	2977.18(2272.03,3832.09)	5645.17(4371.66,7137.98)	133
62	Deaths	All ages	Poland	Hypertensive heart disease	Number	1945.53(1884.52,1990.92)	3505.35(3275.31,3645.08)	5450.88(5168.76,5611.93)	4159.14(3701.33,4642.90)	6909.05(5797.74,7671.76)	11068.19(9690.09,12108.91)	51
63	Deaths	All ages	Ireland	Hypertensive heart disease	Number	54.08(49.90,58.59)	83.08(73.76,91.01)	137.16(125.67,146.91)	74.75(62.21,87.60)	116.62(88.05,135.28)	191.37(152.16,216.11)	84
64	Deaths	All ages	Trinidad and Tobago	Hypertensive heart disease	Number	129.09(120.19,137.91)	161.03(149.13,172.61)	290.12(272.43,304.90)	178.19(136.47,225.06)	174.59(135.42,214.19)	352.79(272.30,440.60)	119
65	Deaths	All ages	South Sudan	Hypertensive heart disease	Number	454.81(185.22,758.00)	608.30(249.27,893.99)	1063.12(538.55,1577.31)	435.80(172.05,741.06)	666.46(249.11,960.21)	1102.26(510.64,1653.60)	435
66	Deaths	All ages	Singapore	Hypertensive heart disease	Number	146.24(137.00,154.42)	140.04(126.44,150.21)	286.28(268.20,301.56)	306.37(266.21,338.17)	229.01(189.39,254.28)	535.38(468.54,583.06)	69
67	Deaths	All ages	Saint Vincent and the Grenadines	Hypertensive heart disease	Number	10.24(9.39,11.14)	19.26(17.72,20.74)	29.50(27.47,31.41)	35.33(31.74,39.93)	36.04(31.04,40.59)	71.37(62.83,80.22)	117
68	Deaths	All ages	Italy	Hypertensive heart disease	Number	3976.41(3720.86,4153.29)	8120.20(6985.22,8740.58)	12096.62(10706.91,12817.45)	10728.61(9263.37,11496.23)	22119.08(16160.00,25353.03)	32847.69(25501.62,36805.82)	86
69	Deaths	All ages	Thailand	Hypertensive heart disease	Number	595.72(413.86,802.71)	760.37(487.74,1081.31)	1356.09(941.54,1750.42)	1555.41(1093.70,2083.72)	2066.22(1422.64,2907.07)	3621.64(2695.69,4743.20)	18
70	Deaths	All ages	Oman	Hypertensive heart disease	Number	102.90(59.80,170.31)	153.37(93.72,237.26)	256.26(175.41,373.97)	315.90(216.66,414.60)	241.46(168.19,319.95)	557.36(407.43,709.83)	150
71	Deaths	All ages	Angola	Hypertensive heart disease	Number	774.33(493.49,1157.90)	1480.91(796.03,2090.94)	2255.24(1398.98,3108.71)	1353.34(930.56,1996.40)	3638.21(2152.38,5180.82)	4991.54(3304.76,6940.90)	168
72	Deaths	All ages	Monaco	Hypertensive heart disease	Number	1.94(1.40,2.74)	3.24(2.13,5.48)	5.18(3.69,7.65)	3.36(2.37,4.45)	5.75(3.61,8.19)	9.10(6.36,12.12)	367
73	Deaths	All ages	Australia	Hypertensive heart disease	Number	202.67(189.45,213.78)	389.51(335.82,429.37)	592.18(529.80,633.92)	475.31(427.85,517.34)	828.72(635.52,957.19)	1304.04(1070.49,1446.32)	71
74	Deaths	All ages	Rwanda	Hypertensive heart disease	Number	342.56(66.18,608.30)	1310.94(303.71,1838.98)	1653.50(374.10,2315.12)	273.26(90.46,618.79)	1455.16(363.37,2284.50)	1728.42(498.24,2575.10)	185
75	Deaths	All ages	United States of America	Hypertensive heart disease	Number	10070.88(9605.06,10374.33)	13929.93(12064.88,14947.70)	24000.81(21723.44,25217.81)	31412.04(27985.69,36166.68)	37275.80(29808.05,41289.21)	68687.84(58727.29,76389.25)	102
76	Deaths	All ages	Senegal	Hypertensive heart disease	Number	308.24(224.63,434.80)	526.99(338.81,722.52)	835.24(620.39,1092.80)	810.48(531.11,1164.46)	1323.76(780.96,1869.76)	2134.23(1400.20,2863.85)	216
77	Deaths	All ages	Democratic People's Republic of Korea	Hypertensive heart disease	Number	1109.22(609.51,1562.40)	2138.22(1168.52,3268.53)	3247.44(2032.99,4545.54)	2327.60(1451.88,3997.81)	5132.82(3097.37,7504.17)	7460.42(5358.43,10091.61)	7
78	Deaths	All ages	Brazil	Hypertensive heart disease	Number	7877.07(7551.04,8198.78)	9140.48(8494.36,9609.49)	17017.55(16041.76,17666.70)	12763.34(11527.37,14148.90)	16665.34(13765.52,18300.09)	29428.68(25938.43,32139.42)	135
79	Deaths	All ages	Marshall Islands	Hypertensive heart disease	Number	2.16(1.30,3.45)	3.25(1.61,4.72)	5.42(3.49,7.54)	4.43(2.78,6.42)	4.86(2.32,7.52)	9.29(5.71,13.27)	24
80	Deaths	All ages	Slovakia	Hypertensive heart disease	Number	274.33(198.99,423.94)	378.63(269.86,616.89)	652.96(476.27,1006.72)	469.10(312.95,618.99)	676.19(448.42,919.51)	1145.29(813.43,1481.82)	54
81	Deaths	All ages	Slovenia	Hypertensive heart disease	Number	127.52(117.58,136.49)	275.50(247.60,303.07)	403.02(370.91,431.04)	284.90(248.94,319.68)	760.57(597.26,881.05)	1045.47(843.89,1194.75)	55
82	Deaths	All ages	Congo	Hypertensive heart disease	Number	236.92(97.30,347.04)	497.01(224.58,758.96)	733.93(404.68,1061.04)	395.47(232.65,562.02)	916.85(497.76,1365.64)	1312.32(806.83,1866.31)	170
83	Deaths	All ages	Mauritius	Hypertensive heart disease	Number	122.76(114.14,131.78)	150.89(137.29,163.64)	273.65(256.77,291.95)	192.79(178.19,205.63)	260.83(229.57,284.28)	453.62(410.25,482.45)	183
84	Deaths	All ages	Mozambique	Hypertensive heart disease	Number	883.51(582.72,1351.21)	1943.03(1129.70,2520.91)	2826.54(1877.10,3616.31)	1763.79(930.85,2851.62)	3570.03(2059.89,5414.62)	5333.81(3342.65,7641.72)	184
85	Deaths	All ages	Timor-Leste	Hypertensive heart disease	Number	34.71(18.88,49.27)	45.77(21.50,69.00)	80.49(42.35,115.19)	97.80(57.54,152.67)	140.42(81.24,203.61)	238.22(153.18,329.31)	19
86	Deaths	All ages	Saudi Arabia	Hypertensive heart disease	Number	1503.85(875.94,2234.71)	1253.50(606.66,1883.32)	2757.35(1774.04,3849.29)	4177.43(1986.71,6422.32)	1975.64(1218.66,2984.88)	6153.07(3364.01,8911.95)	152
87	Deaths	All ages	Kyrgyzstan	Hypertensive heart disease	Number	148.68(123.14,175.76)	156.51(130.85,199.01)	305.19(257.00,365.51)	353.41(288.74,430.54)	342.70(279.83,415.13)	696.11(584.55,830.08)	37
88	Deaths	All ages	Burkina Faso	Hypertensive heart disease	Number	440.16(289.30,658.13)	848.18(467.16,1198.10)	1288.34(839.39,1771.42)	1205.87(646.06,1751.28)	2037.21(1081.10,2964.87)	3243.09(1823.65,4750.78)	201
89	Deaths	All ages	Cambodia	Hypertensive heart disease	Number	722.83(436.37,1015.65)	849.91(354.41,1238.68)	1572.73(840.16,2226.26)	1299.22(765.51,1844.46)	1855.56(1049.72,2590.99)	3154.78(1933.65,4208.57)	10
90	Deaths	All ages	Mongolia	Hypertensive heart disease	Number	59.54(37.00,90.72)	66.35(40.59,100.17)	125.89(78.56,184.91)	71.77(46.02,105.91)	80.39(52.34,123.40)	152.16(101.76,216.34)	38
91	Deaths	All ages	Nauru	Hypertensive heart disease	Number	0.92(0.43,1.34)	0.64(0.31,1.02)	1.57(0.80,2.23)	0.86(0.43,1.26)	0.80(0.40,1.23)	1.66(0.88,2.41)	369
92	Deaths	All ages	Taiwan (Province of China)	Hypertensive heart disease	Number	1351.43(1281.02,1431.21)	1333.86(1218.49,1434.45)	2685.29(2536.52,2813.31)	2460.67(2155.48,2731.06)	2460.62(1989.10,2769.49)	4921.29(4179.65,5406.29)	8
93	Deaths	All ages	Syrian Arab Republic	Hypertensive heart disease	Number	966.60(696.95,1282.31)	1058.48(788.56,1382.65)	2025.08(1539.87,2531.10)	1748.85(1298.25,2422.92)	1693.29(1173.96,2476.11)	3442.15(2525.38,4701.46)	153
94	Deaths	All ages	Antigua and Barbuda	Hypertensive heart disease	Number	8.17(7.40,8.74)	12.96(11.55,14.23)	21.13(19.26,22.73)	16.65(14.78,18.69)	25.19(23.03,27.02)	41.84(38.29,44.89)	105
95	Deaths	All ages	Luxembourg	Hypertensive heart disease	Number	8.45(7.83,9.13)	22.69(20.31,24.54)	31.14(28.26,33.28)	17.17(14.81,19.35)	50.51(41.00,58.38)	67.68(56.46,76.91)	87
96	Deaths	All ages	Sierra Leone	Hypertensive heart disease	Number	180.20(115.49,271.91)	314.31(183.69,430.70)	494.51(318.45,666.81)	319.98(194.36,474.28)	612.90(325.95,910.44)	932.88(525.24,1301.14)	217
97	Deaths	All ages	Belarus	Hypertensive heart disease	Number	278.54(198.95,349.26)	312.38(269.84,412.91)	590.92(481.10,718.34)	87.48(73.35,106.48)	88.57(73.97,106.67)	176.05(148.94,212.76)	57
98	Deaths	All ages	New Zealand	Hypertensive heart disease	Number	56.00(52.12,59.89)	94.10(81.79,102.56)	150.10(135.62,159.29)	69.75(62.33,76.28)	132.67(104.14,149.23)	202.42(168.85,222.60)	72
99	Deaths	All ages	Bolivia (Plurinational State of)	Hypertensive heart disease	Number	193.33(69.22,297.66)	308.30(108.42,489.32)	501.64(211.93,736.78)	462.14(185.75,695.01)	632.46(252.87,998.49)	1094.60(596.55,1585.98)	121
100	Deaths	All ages	Peru	Hypertensive heart disease	Number	420.99(317.86,515.50)	548.42(417.88,707.37)	969.40(772.67,1161.64)	769.97(530.28,1070.62)	933.65(637.57,1324.63)	1703.62(1251.02,2224.20)	123
101	Deaths	All ages	Norway	Hypertensive heart disease	Number	79.88(74.63,83.91)	134.99(114.64,146.52)	214.87(189.82,229.18)	70.44(60.97,76.40)	194.38(149.72,219.49)	264.83(211.03,295.11)	90
102	Deaths	All ages	United Arab Emirates	Hypertensive heart disease	Number	59.90(40.96,89.98)	42.40(25.89,61.84)	102.31(71.61,140.85)	305.01(215.65,411.42)	146.14(105.20,205.46)	451.15(334.40,595.80)	156
103	Deaths	All ages	Seychelles	Hypertensive heart disease	Number	19.30(15.11,22.39)	28.44(23.28,33.99)	47.73(41.40,53.12)	22.69(18.52,27.50)	31.29(25.59,39.37)	53.98(46.62,64.34)	186
104	Deaths	All ages	Turkmenistan	Hypertensive heart disease	Number	127.23(87.32,181.92)	149.33(111.83,199.52)	276.57(201.09,358.81)	333.19(216.34,526.70)	375.51(273.37,536.90)	708.70(514.30,1021.16)	40
105	Deaths	All ages	Tajikistan	Hypertensive heart disease	Number	474.71(304.67,717.16)	597.49(372.78,958.15)	1072.20(699.65,1625.63)	673.78(451.62,964.63)	676.40(438.11,964.07)	1350.18(924.13,1883.67)	39
106	Deaths	All ages	Cote d'Ivoire	Hypertensive heart disease	Number	427.73(259.59,590.76)	491.55(196.49,714.79)	919.28(512.98,1223.16)	1342.89(713.52,1982.16)	1547.11(867.44,2225.28)	2890.00(1771.49,4058.44)	205
107	Deaths	All ages	Fiji	Hypertensive heart disease	Number	39.31(26.88,57.94)	52.10(39.08,68.48)	91.42(71.84,113.66)	72.79(50.23,97.01)	80.50(59.36,111.45)	153.29(114.62,201.13)	22
108	Deaths	All ages	Niue	Hypertensive heart disease	Number	0.24(0.16,0.34)	0.48(0.29,0.64)	0.72(0.48,0.92)	0.23(0.14,0.30)	0.24(0.16,0.33)	0.48(0.31,0.60)	374
109	Deaths	All ages	Paraguay	Hypertensive heart disease	Number	157.56(123.25,198.59)	206.60(161.68,280.02)	364.17(303.78,443.27)	479.01(330.41,656.60)	498.55(346.33,682.91)	977.55(730.81,1261.76)	136
110	Deaths	All ages	Cameroon	Hypertensive heart disease	Number	447.22(183.85,667.84)	854.20(411.86,1209.98)	1301.42(636.90,1757.73)	1346.91(442.77,2299.35)	1893.05(820.96,2986.96)	3239.96(1532.03,4766.22)	202
111	Deaths	All ages	Chad	Hypertensive heart disease	Number	200.16(124.23,309.62)	598.95(175.74,888.49)	799.11(442.18,1104.69)	592.65(378.02,937.78)	1073.33(327.35,1623.05)	1665.98(891.22,2406.65)	204
112	Deaths	All ages	Malta	Hypertensive heart disease	Number	10.17(9.33,11.10)	15.83(13.75,17.30)	26.00(23.25,28.26)	20.55(17.36,23.20)	42.54(32.96,48.94)	63.09(51.05,71.33)	88
113	Deaths	All ages	Indonesia	Hypertensive heart disease	Number	11536.92(6726.04,15437.93)	14118.16(7394.54,19559.03)	25655.09(14779.52,34048.10)	29093.28(15975.08,40437.50)	30032.67(18613.69,39458.96)	59125.95(37285.12,77008.30)	11
114	Deaths	All ages	Estonia	Hypertensive heart disease	Number	92.98(74.28,108.68)	125.01(112.28,142.65)	217.99(191.89,244.17)	703.40(612.04,799.10)	1606.33(1328.76,1814.35)	2309.74(1957.39,2592.05)	58
115	Deaths	All ages	Uzbekistan	Hypertensive heart disease	Number	692.14(415.90,987.39)	788.03(633.57,1047.64)	1480.18(1081.95,1971.80)	1910.50(1314.92,2922.66)	2226.42(1619.22,2947.34)	4136.93(3026.39,5516.46)	41
116	Deaths	All ages	Bahamas	Hypertensive heart disease	Number	35.61(32.09,39.23)	43.55(39.84,47.15)	79.15(72.90,85.02)	112.83(90.83,138.95)	112.19(92.32,136.29)	225.02(183.95,275.60)	106
117	Deaths	All ages	Cuba	Hypertensive heart disease	Number	258.17(243.72,272.06)	309.15(288.54,331.80)	567.31(537.83,595.53)	1522.02(1311.08,1736.71)	1658.97(1405.62,1905.85)	3180.99(2770.69,3555.34)	109
118	Deaths	All ages	Equatorial Guinea	Hypertensive heart disease	Number	41.79(22.43,62.00)	86.82(42.34,130.70)	128.62(76.53,186.07)	61.06(33.57,92.40)	122.91(59.40,231.11)	183.97(103.82,295.03)	172
119	Deaths	All ages	Northern Mariana Islands	Hypertensive heart disease	Number	0.56(0.36,0.77)	0.56(0.38,0.77)	1.12(0.80,1.46)	1.35(0.88,1.66)	1.49(1.12,1.91)	2.84(2.24,3.32)	376
120	Deaths	All ages	Algeria	Hypertensive heart disease	Number	2230.52(1085.75,3295.56)	2713.42(1406.18,4366.25)	4943.94(3298.25,6927.83)	5703.51(2729.71,8488.64)	6584.48(4111.39,10178.81)	12287.99(7883.86,16467.40)	139
121	Deaths	All ages	Puerto Rico	Hypertensive heart disease	Number	239.63(223.50,254.40)	230.16(211.58,245.44)	469.79(442.87,492.76)	469.94(389.16,547.08)	490.26(389.71,578.09)	960.19(778.11,1123.80)	385
122	Deaths	All ages	Tonga	Hypertensive heart disease	Number	2.09(1.36,3.28)	2.01(1.47,2.71)	4.10(3.08,5.41)	3.25(2.40,4.41)	2.57(1.85,3.59)	5.82(4.46,7.66)	29
123	Deaths	All ages	Central African Republic	Hypertensive heart disease	Number	220.65(69.60,394.67)	434.27(141.48,701.24)	654.92(241.39,1009.91)	325.66(120.43,578.56)	731.77(264.22,1190.20)	1057.43(440.40,1645.13)	169
124	Deaths	All ages	Cabo Verde	Hypertensive heart disease	Number	14.53(10.23,21.35)	46.49(30.91,64.59)	61.02(46.44,81.34)	33.65(22.90,45.16)	58.37(43.12,76.27)	92.02(70.13,116.50)	203
125	Deaths	All ages	Tunisia	Hypertensive heart disease	Number	792.37(416.88,1174.09)	833.36(576.66,1130.23)	1625.73(1121.00,2166.79)	2122.15(975.84,3276.27)	2222.26(1152.38,4544.86)	4344.41(2322.39,7335.84)	154
126	Deaths	All ages	Micronesia (Federated States of)	Hypertensive heart disease	Number	7.91(5.17,10.93)	10.68(5.02,15.94)	18.59(11.26,25.03)	9.95(6.35,14.22)	10.64(5.96,14.85)	20.58(12.96,28.09)	25
127	Deaths	All ages	Lao People's Democratic Republic	Hypertensive heart disease	Number	508.15(188.10,786.75)	451.53(69.30,729.19)	959.69(399.72,1444.46)	633.49(354.23,877.63)	644.57(379.49,901.03)	1278.06(777.30,1730.00)	12
128	Deaths	All ages	T眉rkiye	Hypertensive heart disease	Number	4546.06(2803.03,6154.06)	6113.29(3878.34,8653.41)	10659.36(7332.17,13982.55)	8177.78(5900.62,10551.24)	12398.53(8650.59,15457.63)	20576.31(15497.75,25063.17)	155
129	Deaths	All ages	Iran (Islamic Republic of)	Hypertensive heart disease	Number	3363.41(2837.69,4272.85)	3892.92(2586.24,5880.34)	7256.33(5989.91,9539.55)	8970.78(7437.92,10307.17)	9811.12(7770.69,12910.80)	18781.90(15766.40,22363.01)	142
130	Deaths	All ages	Democratic Republic of the Congo	Hypertensive heart disease	Number	2173.11(966.48,3636.32)	4418.28(1810.30,6566.93)	6591.39(3075.46,9720.77)	3711.43(2227.28,6555.14)	12649.92(6478.88,19308.69)	16361.35(9667.17,23774.13)	171
131	Deaths	All ages	Portugal	Hypertensive heart disease	Number	323.42(297.09,345.62)	691.13(619.26,749.23)	1014.55(934.00,1087.39)	639.47(558.17,703.69)	1536.78(1193.83,1761.38)	2176.24(1762.27,2436.78)	91
132	Deaths	All ages	Latvia	Hypertensive heart disease	Number	45.54(39.29,51.76)	53.85(47.33,60.64)	99.39(88.57,109.60)	291.97(250.60,332.84)	619.82(522.19,714.05)	911.79(788.68,1029.88)	59
133	Deaths	All ages	Burundi	Hypertensive heart disease	Number	143.29(13.47,315.43)	833.56(67.85,1387.00)	976.85(87.99,1574.68)	318.53(121.64,641.55)	977.08(460.87,1430.92)	1295.61(652.03,1792.94)	175
134	Deaths	All ages	Belgium	Hypertensive heart disease	Number	104.38(95.51,112.66)	318.26(269.00,351.04)	422.64(367.51,457.08)	189.60(161.31,209.05)	510.38(363.51,601.78)	699.98(532.31,803.04)	76
135	Deaths	All ages	Ecuador	Hypertensive heart disease	Number	440.54(409.45,468.33)	654.05(611.59,696.34)	1094.59(1030.88,1155.37)	768.67(587.87,1039.16)	1133.66(878.13,1378.71)	1902.33(1513.04,2359.28)	122
136	Deaths	All ages	Uganda	Hypertensive heart disease	Number	605.24(154.47,1291.20)	1247.94(289.57,1998.50)	1853.18(600.64,2906.60)	835.99(294.77,1728.08)	2516.67(735.97,4547.48)	3352.65(1262.11,5389.42)	190
137	Deaths	All ages	Russian Federation	Hypertensive heart disease	Number	2473.27(2359.89,2602.40)	3984.98(3812.99,4131.78)	6458.26(6225.86,6666.11)	5693.49(5082.99,6262.30)	9233.85(8208.12,10065.24)	14927.33(13634.61,16018.47)	62
138	Deaths	All ages	Guatemala	Hypertensive heart disease	Number	73.37(68.71,78.44)	129.50(121.41,137.33)	202.86(193.04,212.36)	156.41(129.93,186.58)	283.13(240.90,324.94)	439.54(375.46,501.69)	128
139	Deaths	All ages	Andorra	Hypertensive heart disease	Number	1.16(0.62,1.71)	3.63(2.23,5.60)	4.80(3.04,7.22)	2.35(1.63,3.11)	11.80(7.90,16.72)	14.15(9.68,19.56)	74
140	Deaths	All ages	Afghanistan	Hypertensive heart disease	Number	3420.56(1820.93,5746.01)	2194.61(553.68,3504.45)	5615.17(2554.77,9004.34)	2744.06(1344.55,4214.75)	2951.01(869.14,4803.40)	5695.07(3026.01,8494.72)	160
141	Deaths	All ages	Papua New Guinea	Hypertensive heart disease	Number	130.07(50.49,296.06)	206.85(94.83,324.16)	336.92(174.85,508.91)	334.03(126.43,806.44)	446.63(244.15,671.49)	780.67(424.85,1283.78)	26
142	Deaths	All ages	Zambia	Hypertensive heart disease	Number	590.47(405.64,813.12)	944.53(570.97,1276.02)	1535.00(1040.06,1957.05)	1065.30(569.88,1575.60)	1875.40(839.93,2676.56)	2940.70(1744.93,4079.09)	191
143	Deaths	All ages	Barbados	Hypertensive heart disease	Number	20.81(18.99,22.64)	37.00(33.61,40.33)	57.81(53.22,61.66)	36.54(28.97,44.88)	51.09(42.16,60.04)	87.63(71.28,103.29)	107
144	Deaths	All ages	Somalia	Hypertensive heart disease	Number	444.06(253.72,732.58)	804.21(354.86,1219.34)	1248.27(671.24,1784.04)	625.00(320.55,1141.49)	1563.64(614.26,2448.26)	2188.64(1049.73,3323.39)	187
145	Deaths	All ages	Cyprus	Hypertensive heart disease	Number	43.58(18.97,66.14)	91.56(39.22,145.12)	135.14(61.08,197.19)	65.09(50.27,82.90)	146.44(109.82,186.75)	211.53(166.51,260.08)	77
146	Deaths	All ages	Netherlands	Hypertensive heart disease	Number	153.23(142.19,163.38)	326.15(280.59,359.51)	479.38(424.62,514.79)	360.43(319.79,393.87)	852.09(662.36,959.50)	1212.52(992.07,1343.64)	89
147	Deaths	All ages	Kiribati	Hypertensive heart disease	Number	2.69(1.74,3.42)	2.65(1.59,3.53)	5.33(3.59,6.69)	4.42(2.79,6.05)	4.45(2.57,6.10)	8.87(5.90,11.79)	23
148	Deaths	All ages	Saint Kitts and Nevis	Hypertensive heart disease	Number	4.62(4.25,5.07)	6.12(5.57,6.67)	10.75(10.03,11.40)	8.39(6.93,10.08)	8.12(6.90,9.21)	16.51(13.89,18.83)	393
149	Deaths	All ages	Yemen	Hypertensive heart disease	Number	1095.13(461.19,1756.75)	1770.03(631.10,2688.40)	2865.16(1651.13,4124.82)	2663.26(774.22,4995.37)	4215.75(1831.52,7363.67)	6879.01(3979.00,11660.42)	157
150	Deaths	All ages	Guinea-Bissau	Hypertensive heart disease	Number	61.58(29.30,90.50)	103.06(50.29,158.00)	164.64(82.81,242.52)	105.26(59.90,152.29)	184.34(83.26,290.39)	289.60(152.52,421.88)	209
151	Deaths	All ages	Dominica	Hypertensive heart disease	Number	11.95(9.35,14.27)	20.67(16.85,25.27)	32.63(27.50,38.02)	16.33(12.14,20.82)	21.53(17.14,26.89)	37.86(30.93,46.48)	110
152	Deaths	All ages	United Kingdom	Hypertensive heart disease	Number	1220.21(1184.83,1245.00)	1756.51(1591.90,1839.59)	2976.72(2784.69,3078.68)	2102.61(1931.21,2249.73)	2708.33(2236.55,2954.27)	4810.94(4147.90,5174.13)	95
153	Deaths	All ages	Albania	Hypertensive heart disease	Number	103.93(73.90,146.52)	136.73(96.22,194.62)	240.66(173.90,319.89)	198.62(121.82,294.58)	231.98(150.30,350.04)	430.60(288.92,631.80)	43
154	Deaths	All ages	Guinea	Hypertensive heart disease	Number	252.34(176.15,355.50)	695.14(356.80,1060.07)	947.48(578.57,1359.72)	580.48(331.01,825.27)	1075.01(568.13,1530.71)	1655.49(1019.65,2258.27)	208
155	Deaths	All ages	Lithuania	Hypertensive heart disease	Number	70.66(56.85,81.72)	81.63(72.37,93.94)	152.29(132.93,171.11)	258.83(225.18,299.52)	436.33(368.77,504.59)	695.16(602.72,788.48)	60
156	Deaths	All ages	Colombia	Hypertensive heart disease	Number	1935.03(1793.93,2070.14)	2272.13(2080.89,2414.06)	4207.16(3941.01,4412.47)	1876.96(1500.88,2395.27)	2425.05(1928.17,2870.65)	4302.02(3495.66,5158.47)	125
157	Deaths	All ages	Myanmar	Hypertensive heart disease	Number	4716.53(1565.05,7088.10)	4224.94(1485.98,6562.37)	8941.47(3535.08,13297.75)	5788.77(2270.68,9088.62)	6104.12(2473.65,8626.26)	11892.89(6219.12,17279.82)	15
158	Deaths	All ages	Bangladesh	Hypertensive heart disease	Number	4067.29(2272.38,6971.46)	5719.27(2248.93,8321.34)	9786.56(6640.51,13973.83)	7780.81(2910.55,20949.12)	14725.95(9579.64,30520.56)	22506.76(13744.51,49518.60)	161
159	Deaths	All ages	Malaysia	Hypertensive heart disease	Number	346.99(251.52,420.03)	409.30(247.56,520.94)	756.29(521.34,905.67)	760.50(614.23,943.25)	681.78(528.20,915.49)	1442.28(1219.48,1752.23)	13
160	Deaths	All ages	Gambia	Hypertensive heart disease	Number	32.02(21.24,51.08)	58.63(37.95,83.36)	90.66(64.12,125.22)	134.34(84.77,201.31)	202.91(108.82,298.92)	337.25(205.90,477.82)	206
161	Deaths	All ages	Bosnia and Herzegovina	Hypertensive heart disease	Number	161.72(124.83,212.11)	294.79(230.34,393.84)	456.52(365.93,585.74)	340.05(216.71,481.95)	570.65(367.23,765.75)	910.70(608.63,1225.82)	44
162	Deaths	All ages	Liberia	Hypertensive heart disease	Number	141.11(87.15,200.95)	219.95(128.79,309.22)	361.06(250.46,481.60)	292.67(143.91,454.30)	406.53(196.27,655.03)	699.20(393.22,1031.14)	210
163	Deaths	All ages	Spain	Hypertensive heart disease	Number	683.93(633.81,731.55)	2178.01(1864.27,2409.74)	2861.94(2508.78,3098.14)	2674.97(2296.53,2954.61)	7060.22(5139.48,8159.50)	9735.19(7489.07,11016.76)	92
164	Deaths	All ages	Guyana	Hypertensive heart disease	Number	128.99(113.77,145.04)	149.21(132.69,167.53)	278.20(252.51,302.72)	168.19(129.35,213.04)	180.81(143.56,222.79)	348.99(276.15,430.98)	113
165	Deaths	All ages	Palau	Hypertensive heart disease	Number	0.40(0.28,0.56)	0.51(0.37,0.70)	0.90(0.70,1.21)	0.82(0.60,1.07)	0.71(0.51,0.99)	1.53(1.16,2.01)	380
166	Deaths	All ages	United Republic of Tanzania	Hypertensive heart disease	Number	1287.91(542.24,2072.68)	2851.35(824.68,3893.23)	4139.26(2105.71,5576.62)	1879.24(757.82,3230.27)	5697.90(1689.57,8974.55)	7577.14(3347.72,10898.51)	189
167	Deaths	All ages	San Marino	Hypertensive heart disease	Number	1.03(0.79,1.44)	2.27(1.61,3.29)	3.30(2.55,4.57)	1.75(1.12,2.44)	3.99(2.49,5.73)	5.74(3.70,8.01)	396
168	Deaths	All ages	Ukraine	Hypertensive heart disease	Number	1396.40(1132.09,1668.32)	2582.17(2258.62,2931.13)	3978.57(3564.78,4384.65)	2122.24(1342.96,3098.93)	3304.95(2254.55,4496.43)	5427.19(4093.15,7012.19)	63
169	Deaths	All ages	Iraq	Hypertensive heart disease	Number	1318.25(694.75,1871.61)	1374.75(928.05,1886.58)	2693.00(1706.99,3638.16)	2785.86(1979.97,3621.96)	2909.32(2153.76,4033.04)	5695.18(4313.90,7214.93)	143
170	Deaths	All ages	Bahrain	Hypertensive heart disease	Number	17.51(13.24,22.00)	17.79(14.12,23.37)	35.30(29.52,42.77)	52.94(37.55,71.56)	49.33(34.22,68.88)	102.27(74.59,136.10)	140
171	Deaths	All ages	Bulgaria	Hypertensive heart disease	Number	1820.26(1619.72,2029.25)	1911.42(1691.54,2134.62)	3731.68(3347.79,4121.42)	6275.74(5367.77,7229.51)	8537.96(7366.48,9703.52)	14813.70(12738.78,16779.44)	45
172	Deaths	All ages	Sweden	Hypertensive heart disease	Number	116.75(107.18,124.97)	216.75(184.08,239.15)	333.50(293.45,361.43)	597.82(498.66,687.35)	1266.87(954.10,1466.70)	1864.69(1478.49,2122.45)	93
173	Deaths	All ages	Egypt	Hypertensive heart disease	Number	6482.62(4651.93,9375.94)	10412.17(7817.60,15042.50)	16894.79(13731.08,23404.28)	13100.71(10108.02,17547.35)	13288.61(10445.16,18012.76)	26389.33(21165.03,34202.73)	141
174	Deaths	All ages	Honduras	Hypertensive heart disease	Number	209.53(158.87,322.65)	217.05(163.21,340.26)	426.59(341.21,643.65)	765.24(552.34,1166.44)	802.19(575.35,1134.31)	1567.43(1213.73,2148.16)	129
175	Deaths	All ages	Denmark	Hypertensive heart disease	Number	92.46(84.46,100.43)	137.16(119.53,151.64)	229.62(209.04,248.41)	129.99(113.11,144.66)	175.78(138.16,198.63)	305.78(253.96,338.40)	78
176	Deaths	All ages	Croatia	Hypertensive heart disease	Number	505.42(465.92,537.85)	995.71(876.61,1132.27)	1501.14(1355.33,1663.56)	443.49(390.42,495.41)	906.87(764.34,1040.55)	1350.36(1166.98,1531.57)	46
177	Deaths	All ages	Ghana	Hypertensive heart disease	Number	557.08(395.63,786.53)	1478.36(914.30,2039.18)	2035.44(1410.83,2656.62)	1632.19(805.14,2413.32)	2823.98(1660.63,4108.79)	4456.17(2755.11,6089.38)	207
178	Deaths	All ages	Austria	Hypertensive heart disease	Number	392.25(364.73,418.19)	843.16(739.45,916.19)	1235.41(1114.64,1320.87)	862.27(756.80,940.51)	1980.35(1525.26,2229.86)	2842.61(2301.62,3156.54)	75
179	Deaths	All ages	Namibia	Hypertensive heart disease	Number	85.74(55.57,132.00)	198.12(127.40,261.75)	283.86(211.94,374.95)	169.61(107.10,277.85)	407.82(257.16,587.59)	577.43(393.40,802.07)	195
180	Deaths	All ages	Vanuatu	Hypertensive heart disease	Number	6.78(3.69,11.70)	6.93(3.74,10.50)	13.71(8.32,19.95)	17.63(10.58,26.01)	17.59(10.60,24.46)	35.23(23.94,46.61)	30
181	Deaths	All ages	Samoa	Hypertensive heart disease	Number	12.55(8.04,16.11)	13.12(7.89,17.74)	25.67(17.07,32.61)	15.57(10.15,20.81)	18.46(11.30,25.19)	34.02(22.96,43.15)	27
182	Deaths	All ages	Gabon	Hypertensive heart disease	Number	118.34(62.27,169.33)	254.96(143.85,370.71)	373.30(247.45,503.35)	176.65(93.67,255.31)	312.79(168.39,551.33)	489.44(303.92,713.85)	173
183	Deaths	All ages	Republic of Moldova	Hypertensive heart disease	Number	75.91(66.32,83.87)	112.14(101.80,123.87)	188.05(171.59,203.65)	733.24(657.41,817.86)	1165.90(997.87,1368.27)	1899.14(1680.33,2151.34)	61
184	Deaths	All ages	Maldives	Hypertensive heart disease	Number	7.64(2.70,11.63)	5.90(2.30,9.56)	13.55(5.59,20.29)	13.08(9.44,16.77)	12.20(8.86,15.77)	25.28(19.78,31.35)	14
185	Deaths	All ages	Belize	Hypertensive heart disease	Number	7.44(6.84,8.09)	9.50(8.53,10.46)	16.94(15.63,18.34)	34.14(29.51,39.20)	35.35(30.78,39.78)	69.49(61.43,77.85)	108
186	Deaths	All ages	Tokelau	Hypertensive heart disease	Number	0.14(0.08,0.24)	0.30(0.17,0.42)	0.44(0.30,0.59)	0.13(0.07,0.20)	0.18(0.11,0.25)	0.31(0.21,0.41)	413
187	Deaths	All ages	Jordan	Hypertensive heart disease	Number	198.17(151.25,254.64)	349.36(241.32,484.63)	547.52(409.00,717.83)	870.10(642.36,1102.88)	996.82(753.86,1377.67)	1866.92(1435.49,2372.06)	144
188	Deaths	All ages	Dominican Republic	Hypertensive heart disease	Number	316.03(251.80,405.66)	358.66(286.00,468.70)	674.69(561.72,823.81)	920.83(589.94,1290.60)	825.10(561.44,1305.60)	1745.92(1283.00,2410.48)	111
189	Deaths	All ages	Lesotho	Hypertensive heart disease	Number	100.27(65.40,154.80)	293.20(189.23,422.82)	393.47(278.00,526.99)	197.50(89.16,303.28)	442.74(233.35,646.44)	640.24(345.30,900.05)	194
190	Deaths	All ages	Sudan	Hypertensive heart disease	Number	2238.45(1122.90,3140.35)	2623.73(967.13,3975.76)	4862.18(2829.60,6817.49)	4290.82(2168.40,6548.10)	3451.06(1853.62,5591.96)	7741.88(4670.28,11210.95)	522
191	Deaths	All ages	Costa Rica	Hypertensive heart disease	Number	89.11(81.64,96.44)	106.64(94.48,114.32)	195.76(177.12,209.14)	230.28(197.57,260.38)	303.29(248.11,348.45)	533.57(454.14,605.28)	126
192	Deaths	All ages	Botswana	Hypertensive heart disease	Number	72.82(44.85,111.09)	168.22(110.93,244.29)	241.04(174.77,326.16)	161.99(113.07,233.50)	319.73(228.88,437.83)	481.72(369.11,644.05)	193
193	Deaths	All ages	Bhutan	Hypertensive heart disease	Number	14.53(9.11,20.79)	26.10(8.61,41.48)	40.64(20.56,59.65)	37.64(25.76,49.94)	61.54(34.19,89.09)	99.18(66.86,127.63)	162
194	Deaths	All ages	Comoros	Hypertensive heart disease	Number	26.97(11.55,44.87)	62.55(28.70,90.57)	89.52(45.15,132.60)	42.25(24.05,66.75)	121.27(63.45,204.09)	163.52(96.20,253.22)	176
195	Deaths	All ages	Mali	Hypertensive heart disease	Number	226.40(150.10,323.55)	832.73(219.76,1226.05)	1059.13(478.18,1459.92)	565.89(352.95,813.01)	1468.31(470.03,2187.28)	2034.20(1023.17,2901.07)	211
196	Deaths	All ages	Djibouti	Hypertensive heart disease	Number	18.22(9.88,33.38)	38.20(23.12,53.80)	56.42(37.20,77.81)	67.70(40.37,123.90)	113.05(63.21,158.59)	180.76(114.08,272.31)	177
197	Deaths	All ages	Czechia	Hypertensive heart disease	Number	232.18(212.17,250.45)	270.28(249.65,294.78)	502.46(471.40,529.52)	891.15(783.17,1017.75)	1392.71(1182.38,1572.60)	2283.86(1983.52,2553.49)	47
198	Deaths	All ages	Switzerland	Hypertensive heart disease	Number	289.03(245.97,336.96)	672.71(557.38,780.79)	961.74(827.05,1083.79)	689.99(583.21,778.58)	1607.00(1171.84,1883.26)	2296.99(1764.41,2629.46)	94
199	Deaths	All ages	Finland	Hypertensive heart disease	Number	150.29(139.43,160.93)	312.91(266.31,345.77)	463.20(410.78,501.09)	664.19(563.46,733.30)	1416.44(1078.54,1634.83)	2080.63(1640.23,2346.44)	79
200	Deaths	All ages	El Salvador	Hypertensive heart disease	Number	87.85(71.03,107.94)	120.36(93.18,164.28)	208.21(176.31,256.71)	136.70(104.83,180.77)	227.68(161.49,313.64)	364.38(281.13,474.62)	127
201	Deaths	All ages	Kuwait	Hypertensive heart disease	Number	85.50(76.53,95.82)	93.56(80.23,103.07)	179.06(160.07,194.74)	193.78(145.09,270.38)	166.61(133.87,196.82)	360.39(284.59,450.69)	145
202	Deaths	All ages	Solomon Islands	Hypertensive heart disease	Number	14.27(6.24,25.11)	13.14(5.63,20.08)	27.42(14.17,43.31)	30.07(16.60,52.06)	32.34(15.99,46.88)	62.42(39.07,90.69)	28
203	Deaths	All ages	France	Hypertensive heart disease	Number	1754.47(1638.83,1867.45)	4435.25(3826.61,4905.07)	6189.72(5486.88,6725.09)	2611.69(2241.34,2886.22)	6723.72(5082.10,7671.73)	9335.40(7307.44,10481.59)	80
204	Deaths	All ages	Grenada	Hypertensive heart disease	Number	7.42(6.76,8.19)	13.97(12.50,15.33)	21.39(19.40,23.17)	14.18(12.14,16.41)	19.05(16.53,21.10)	33.23(29.24,37.19)	112
205	Deaths	All ages	Eritrea	Hypertensive heart disease	Number	141.63(80.85,272.90)	463.35(229.60,659.80)	604.97(315.49,848.94)	186.29(101.23,371.11)	885.62(506.70,1278.37)	1071.90(654.64,1529.73)	178
