# Supplementary material for: Unveiling the global impact of hypertensive heart disease among individuals aged ≥ 65 years: metabolic risk factors and future projections for 2050
Source: Front Nutr. 2025 Nov 6;12:1611078. doi: 10.3389/fnut.2025.1611078 (PMC12635822; doi:10.3389/fnut.2025.1611078)
Supplement: Supplementary file 3 [file Table_3.xlsx]

## Sheet:  Global + 204 countries (total)
Age-standardized DALY rate EAPC for Global + 204 countries (total)
	rank	location_id	EAPCs	EAPC	location_name
1	1	59	6.97(5.77,8.18)	6.96516	Latvia
2	1	58	6.30(5.27,7.35)	6.30115	Estonia
3	1	61	5.92(5.50,6.34)	5.92074	Republic of Moldova
4	1	35	5.76(4.49,7.05)	5.76422	Georgia
5	1	93	4.75(4.15,5.35)	4.74732	Sweden
6	1	60	3.79(3.07,4.52)	3.79239	Lithuania
7	1	45	3.73(2.96,4.51)	3.72953	Bulgaria
8	1	109	3.11(2.92,3.31)	3.11165	Cuba
9	1	79	2.97(2.25,3.70)	2.97156	Finland
10	1	47	2.02(1.20,2.85)	2.02149	Czechia
11	1	101	1.94(1.53,2.36)	1.94472	Canada
12	1	194	1.91(1.41,2.41)	1.90843	Lesotho
13	1	102	1.84(1.68,2.00)	1.83997	United States of America
14	1	198	1.52(1.02,2.02)	1.52334	Zimbabwe
15	1	108	1.49(1.24,1.75)	1.49088	Belize
16	1	41	1.12(0.88,1.36)	1.12048	Uzbekistan
17	1	82	1.01(0.46,1.57)	1.00927	Greece
18	1	147	0.88(0.73,1.03)	0.881538	Libya
19	1	156	0.87(0.27,1.48)	0.873155	United Arab Emirates
20	1	112	0.84(0.58,1.10)	0.840575	Grenada
21	1	105	0.82(0.35,1.30)	0.823025	Antigua and Barbuda
22	1	37	0.81(0.46,1.15)	0.805146	Kyrgyzstan
23	1	393	0.80(0.29,1.31)	0.797381	Saint Kitts and Nevis
24	1	50	0.76(0.65,0.87)	0.756074	Montenegro
25	1	117	0.69(0.13,1.26)	0.693549	Saint Vincent and the Grenadines
26	1	75	0.69(0.35,1.03)	0.691478	Austria
27	1	201	0.61(0.49,0.73)	0.610106	Burkina Faso
28	1	48	0.59(0.10,1.08)	0.592125	Hungary
29	1	196	0.59(0.11,1.07)	0.589399	South Africa
30	1	206	0.58(0.37,0.80)	0.582615	Gambia
31	1	89	0.58(0.30,0.86)	0.575715	Netherlands
32	1	62	0.56(-0.74,1.88)	0.560525	Russian Federation
33	1	184	0.54(0.36,0.71)	0.53677	Mozambique
34	1	129	0.53(0.38,0.69)	0.534915	Honduras
35	1	180	0.52(0.36,0.69)	0.521453	Kenya
36	1	83	0.50(0.20,0.81)	0.503226	Iceland
37	1	95	0.49(0.31,0.68)	0.494711	United Kingdom
38	1	92	0.48(0.34,0.63)	0.481946	Spain
39	1	106	0.45(0.22,0.68)	0.449881	Bahamas
40	1	367	0.44(0.02,0.87)	0.44395	Monaco
41	1	99	0.36(0.20,0.52)	0.359573	Uruguay
42	1	218	0.35(0.12,0.58)	0.348762	Togo
43	1	40	0.33(0.09,0.57)	0.329834	Turkmenistan
44	1	217	0.33(0.04,0.62)	0.325409	Sierra Leone
45	1	54	0.32(0.03,0.60)	0.317042	Slovakia
46	1	132	0.29(-0.25,0.82)	0.285488	Panama
47	1	94	0.27(-0.11,0.64)	0.266696	Switzerland
48	1	197	0.24(-0.26,0.73)	0.236331	Eswatini
49	1	16	0.23(0.14,0.32)	0.229654	Philippines
50	1	210	0.22(0.07,0.38)	0.224287	Liberia
51	1	63	0.20(-0.06,0.46)	0.200978	Ukraine
52	1	107	0.20(0.04,0.36)	0.198508	Barbados
53	1	49	0.17(-0.18,0.53)	0.174591	North Macedonia
54	1	204	0.17(-0.11,0.46)	0.173479	Chad
55	1	205	0.14(-0.12,0.40)	0.141786	Cote d'Ivoire
56	1	208	0.13(-0.11,0.37)	0.129702	Guinea
57	1	150	0.13(-0.30,0.56)	0.127511	Oman
58	1	216	0.13(0.02,0.23)	0.126074	Senegal
59	1	136	0.12(0.02,0.23)	0.124133	Paraguay
60	1	115	0.12(-0.54,0.79)	0.121345	Jamaica
61	1	171	0.10(0.01,0.19)	0.104691	Democratic Republic of the Congo
62	1	111	-0.00(-0.20,0.19)	-0.00398671	Dominican Republic
63	1	86	-0.01(-0.12,0.11)	-0.00560662	Italy
64	1	7	-0.06(-0.20,0.07)	-0.0645362	Democratic People's Republic of Korea
65	1	52	-0.07(-0.44,0.30)	-0.0722397	Romania
66	1	209	-0.10(-0.31,0.12)	-0.0969108	Guinea-Bissau
67	1	164	-0.12(-0.49,0.25)	-0.119973	Nepal
68	1	88	-0.12(-0.39,0.14)	-0.123622	Malta
69	1	305	-0.13(-0.70,0.45)	-0.126467	Bermuda
70	1	44	-0.13(-0.32,0.07)	-0.127979	Bosnia and Herzegovina
71	1	200	-0.14(-0.29,0.02)	-0.138936	Benin
72	1	165	-0.15(-0.47,0.17)	-0.147195	Pakistan
73	1	55	-0.17(-0.46,0.12)	-0.168292	Slovenia
74	1	113	-0.18(-0.58,0.23)	-0.176083	Guyana
75	1	11	-0.22(-0.32,-0.11)	-0.219013	Indonesia
76	1	51	-0.22(-0.53,0.09)	-0.219586	Poland
77	1	110	-0.22(-0.42,-0.01)	-0.219714	Dominica
78	1	81	-0.24(-0.60,0.13)	-0.238185	Germany
79	1	163	-0.28(-0.42,-0.13)	-0.276185	India
80	1	87	-0.29(-0.52,-0.06)	-0.289669	Luxembourg
81	1	148	-0.29(-0.43,-0.15)	-0.291592	Morocco
82	1	215	-0.34(-0.51,-0.17)	-0.338049	Sao Tome and Principe
83	1	182	-0.40(-0.56,-0.24)	-0.399303	Malawi
84	1	30	-0.40(-0.47,-0.34)	-0.402858	Vanuatu
85	1	181	-0.45(-0.50,-0.40)	-0.448032	Madagascar
86	1	29	-0.47(-0.62,-0.32)	-0.466774	Tonga
87	1	213	-0.47(-0.62,-0.31)	-0.467341	Niger
88	1	202	-0.47(-0.68,-0.26)	-0.467866	Cameroon
89	1	98	-0.47(-0.71,-0.24)	-0.472053	Chile
90	1	385	-0.47(-0.83,-0.11)	-0.472416	Puerto Rico
91	1	28	-0.47(-0.52,-0.43)	-0.474574	Solomon Islands
92	1	118	-0.52(-0.70,-0.34)	-0.523775	Suriname
93	1	169	-0.53(-0.58,-0.48)	-0.526757	Central African Republic
94	1	396	-0.53(-0.91,-0.16)	-0.532922	San Marino
95	1	33	-0.54(-0.86,-0.21)	-0.536077	Armenia
96	1	211	-0.55(-0.61,-0.49)	-0.552857	Mali
97	1	154	-0.56(-0.63,-0.49)	-0.56077	Tunisia
98	1	19	-0.56(-0.78,-0.34)	-0.561732	Timor-Leste
99	1	23	-0.57(-0.59,-0.55)	-0.569568	Kiribati
100	1	195	-0.61(-0.95,-0.26)	-0.607416	Namibia
101	1	376	-0.63(-0.75,-0.50)	-0.626694	Northern Mariana Islands
102	1	24	-0.65(-0.76,-0.54)	-0.651975	Marshall Islands
103	1	71	-0.68(-1.14,-0.21)	-0.676544	Australia
104	1	114	-0.75(-0.79,-0.70)	-0.745608	Haiti
105	1	369	-0.75(-1.02,-0.48)	-0.751321	Nauru
106	1	34	-0.75(-0.99,-0.51)	-0.754012	Azerbaijan
107	1	97	-0.76(-0.93,-0.58)	-0.75587	Argentina
108	1	84	-0.76(-1.01,-0.52)	-0.764448	Ireland
109	1	380	-0.78(-0.82,-0.73)	-0.77773	Palau
110	1	139	-0.78(-0.91,-0.64)	-0.778308	Algeria
111	1	26	-0.80(-0.84,-0.76)	-0.797952	Papua New Guinea
112	1	152	-0.82(-0.95,-0.70)	-0.821014	Saudi Arabia
113	1	122	-0.86(-1.74,0.03)	-0.860765	Ecuador
114	1	27	-0.89(-1.03,-0.74)	-0.887963	Samoa
115	1	1	-0.90(-0.99,-0.80)	-0.899408	Global
116	1	43	-0.90(-1.15,-0.65)	-0.900509	Albania
117	1	116	-0.91(-1.44,-0.38)	-0.909671	Saint Lucia
118	1	25	-0.91(-0.95,-0.87)	-0.909882	Micronesia (Federated States of)
119	1	193	-0.91(-1.18,-0.64)	-0.910722	Botswana
120	1	142	-0.91(-1.10,-0.73)	-0.914936	Iran (Islamic Republic of)
121	1	90	-0.93(-1.52,-0.33)	-0.928607	Norway
122	1	78	-0.94(-1.21,-0.67)	-0.941639	Denmark
123	1	522	-0.95(-1.09,-0.81)	-0.948279	Sudan
124	1	207	-0.95(-1.18,-0.73)	-0.953852	Ghana
125	1	173	-0.96(-1.12,-0.80)	-0.959933	Gabon
126	1	157	-0.97(-1.10,-0.84)	-0.969936	Yemen
127	1	212	-0.99(-1.08,-0.90)	-0.987829	Mauritania
128	1	141	-1.00(-1.15,-0.84)	-0.998009	Egypt
129	1	76	-1.00(-1.50,-0.50)	-1.00146	Belgium
130	1	8	-1.01(-1.91,-0.10)	-1.00849	Taiwan (Province of China)
131	1	374	-1.02(-1.07,-0.96)	-1.01867	Niue
132	1	161	-1.02(-1.27,-0.78)	-1.02089	Bangladesh
133	1	191	-1.02(-1.16,-0.88)	-1.02125	Zambia
134	1	160	-1.03(-1.18,-0.87)	-1.02792	Afghanistan
135	1	121	-1.06(-1.11,-1.01)	-1.0612	Bolivia (Plurinational State of)
136	1	203	-1.07(-1.32,-0.82)	-1.06942	Cabo Verde
137	1	91	-1.08(-1.22,-0.94)	-1.07816	Portugal
138	1	187	-1.08(-1.18,-0.98)	-1.08374	Somalia
139	1	22	-1.09(-1.22,-0.96)	-1.08688	Fiji
140	1	189	-1.12(-1.20,-1.04)	-1.12167	United Republic of Tanzania
141	1	131	-1.13(-1.30,-0.96)	-1.13155	Nicaragua
142	1	435	-1.14(-1.47,-0.80)	-1.13726	South Sudan
143	1	20	-1.15(-1.29,-1.01)	-1.14943	Viet Nam
144	1	162	-1.20(-1.25,-1.14)	-1.19567	Bhutan
145	1	143	-1.20(-1.36,-1.04)	-1.19947	Iraq
146	1	10	-1.21(-1.34,-1.08)	-1.21373	Cambodia
147	1	74	-1.23(-1.42,-1.04)	-1.22755	Andorra
148	1	190	-1.23(-1.43,-1.04)	-1.23496	Uganda
149	1	349	-1.27(-1.52,-1.02)	-1.27126	Greenland
150	1	168	-1.28(-1.36,-1.19)	-1.27891	Angola
151	1	298	-1.28(-1.56,-1.00)	-1.28455	American Samoa
152	1	39	-1.29(-1.66,-0.92)	-1.29086	Tajikistan
153	1	66	-1.32(-1.56,-1.08)	-1.31976	Brunei Darussalam
154	1	127	-1.33(-1.58,-1.07)	-1.32678	El Salvador
155	1	170	-1.35(-1.47,-1.22)	-1.34573	Congo
156	1	178	-1.36(-1.46,-1.27)	-1.36218	Eritrea
157	1	130	-1.37(-1.67,-1.07)	-1.37163	Mexico
158	1	177	-1.43(-1.50,-1.36)	-1.43037	Djibouti
159	1	53	-1.44(-1.59,-1.30)	-1.44489	Serbia
160	1	18	-1.46(-1.63,-1.29)	-1.45932	Thailand
161	1	153	-1.47(-1.80,-1.15)	-1.4713	Syrian Arab Republic
162	1	416	-1.48(-1.55,-1.41)	-1.47745	Tuvalu
163	1	183	-1.49(-2.15,-0.83)	-1.49074	Mauritius
164	1	80	-1.53(-1.64,-1.41)	-1.52671	France
165	1	155	-1.54(-1.94,-1.14)	-1.53627	T眉rkiye
166	1	422	-1.56(-1.72,-1.40)	-1.56116	United States Virgin Islands
167	1	149	-1.57(-1.74,-1.40)	-1.56973	Palestine
168	1	128	-1.59(-2.10,-1.07)	-1.58654	Guatemala
169	1	214	-1.59(-1.80,-1.38)	-1.59127	Nigeria
170	1	176	-1.64(-1.85,-1.42)	-1.63701	Comoros
171	1	186	-1.68(-1.83,-1.52)	-1.67642	Seychelles
172	1	175	-1.69(-1.87,-1.51)	-1.68996	Burundi
173	1	144	-1.75(-1.95,-1.54)	-1.74506	Jordan
174	1	46	-1.78(-2.22,-1.33)	-1.77522	Croatia
175	1	413	-1.78(-1.82,-1.74)	-1.7781	Tokelau
176	1	140	-1.89(-2.11,-1.66)	-1.88808	Bahrain
177	1	12	-1.89(-1.99,-1.79)	-1.89439	Lao People's Democratic Republic
178	1	36	-1.94(-3.69,-0.16)	-1.94253	Kazakhstan
179	1	133	-2.03(-2.38,-1.68)	-2.03354	Venezuela (Bolivarian Republic of)
180	1	123	-2.04(-2.35,-1.73)	-2.03882	Peru
181	1	320	-2.08(-2.19,-1.96)	-2.07582	Cook Islands
182	1	38	-2.08(-2.33,-1.83)	-2.07931	Mongolia
183	1	135	-2.09(-2.22,-1.96)	-2.09154	Brazil
184	1	15	-2.11(-2.23,-1.98)	-2.10617	Myanmar
185	1	126	-2.12(-2.50,-1.73)	-2.11568	Costa Rica
186	1	13	-2.16(-2.46,-1.86)	-2.16244	Malaysia
187	1	172	-2.33(-2.66,-1.99)	-2.32758	Equatorial Guinea
188	1	119	-2.33(-2.61,-2.05)	-2.33031	Trinidad and Tobago
189	1	69	-2.46(-2.87,-2.04)	-2.45658	Singapore
190	1	17	-2.49(-2.69,-2.29)	-2.4858	Sri Lanka
191	1	77	-2.69(-3.02,-2.36)	-2.68902	Cyprus
192	1	72	-2.76(-3.14,-2.37)	-2.75681	New Zealand
193	1	85	-2.81(-3.60,-2.02)	-2.81398	Israel
194	1	6	-2.97(-3.37,-2.57)	-2.97085	China
195	1	145	-3.16(-3.51,-2.81)	-3.15789	Kuwait
196	1	151	-3.18(-3.69,-2.67)	-3.17905	Qatar
197	1	179	-3.19(-3.39,-2.99)	-3.19174	Ethiopia
198	1	14	-3.28(-3.50,-3.07)	-3.28278	Maldives
199	1	185	-3.52(-3.90,-3.13)	-3.51708	Rwanda
200	1	146	-3.54(-3.74,-3.34)	-3.54051	Lebanon
201	1	67	-3.58(-4.47,-2.67)	-3.57644	Japan
202	1	351	-3.58(-4.24,-2.93)	-3.58472	Guam
203	1	68	-4.23(-4.47,-3.99)	-4.22957	Republic of Korea
204	1	125	-4.98(-5.25,-4.72)	-4.98379	Colombia
205	1	57	-5.80(-6.95,-4.63)	-5.80051	Belarus

## Sheet: 5SDI +21 regions (total)
Age-standardized DALY rate EAPC for Global +5SDI +21 regions (total)
	rank	location_id	EAPCs	EAPC	location_name
1	1	100	1.81(1.64,1.98)	1.808743260090195	High-income North America
2	1	56	0.86(-0.10,1.82)	0.8566019038510841	Eastern Europe
3	1	32	0.67(0.05,1.29)	0.6682671552640906	Central Asia
4	1	192	0.66(0.20,1.12)	0.6602042785592399	Southern Sub-Saharan Africa
5	1	42	0.56(0.31,0.81)	0.559989024552654	Central Europe
6	1	44635	0.37(0.15,0.58)	0.3681594494614249	High SDI
7	1	104	0.36(0.17,0.55)	0.3620145794453578	Caribbean
8	1	73	-0.05(-0.22,0.12)	-0.0461151	Western Europe
9	1	167	-0.34(-0.40,-0.28)	-0.340122	Central Sub-Saharan Africa
10	1	159	-0.40(-0.49,-0.31)	-0.401266	South Asia
11	1	96	-0.67(-0.81,-0.53)	-0.668968	Southern Latin America
12	1	44636	-0.69(-0.73,-0.65)	-0.693525	Low-middle SDI
13	1	199	-0.78(-0.93,-0.62)	-0.775482	Western Sub-Saharan Africa
14	1	44637	-0.86(-0.94,-0.78)	-0.857782	Low SDI
15	1	9	-0.89(-0.93,-0.85)	-0.891352	Southeast Asia
16	1	1	-0.90(-0.99,-0.80)	-0.899408	Global
17	1	44634	-0.93(-1.03,-0.83)	-0.929352	High-middle SDI
18	1	21	-1.02(-1.07,-0.97)	-1.02198	Oceania
19	1	70	-1.07(-1.52,-0.62)	-1.06969	Australasia
20	1	138	-1.18(-1.31,-1.05)	-1.18421	North Africa and Middle East
21	1	120	-1.30(-1.70,-0.90)	-1.30066	Andean Latin America
22	1	174	-1.39(-1.48,-1.31)	-1.39402	Eastern Sub-Saharan Africa
23	1	44639	-1.92(-2.15,-1.70)	-1.92229	Middle SDI
24	1	134	-2.04(-2.17,-1.91)	-2.03917	Tropical Latin America
25	1	124	-2.29(-2.53,-2.05)	-2.2874	Central Latin America
26	1	5	-2.90(-3.30,-2.50)	-2.901	East Asia
27	1	65	-3.63(-4.33,-2.92)	-3.62653	High-income Asia Pacific

## Sheet: total,male,female
Age-standardized DALY rates for Global + 204 countries (total, male, female) in 1990 and 2021.
	measure_name	age_name	location_name	cause_name	metric_name	1990-Male	1990-Female	1990-Both	2021-Male	2021-Female	2021-Both	location_id
1	DALYs (Disability-Adjusted Life Years)	Age-standardized	Russian Federation	Hypertensive heart disease	Rate	108.71(103.91,114.18)	76.99(74.24,79.54)	90.83(88.09,93.64)	147.78(131.91,162.63)	98.55(88.30,108.10)	120.22(111.13,128.95)	62
2	DALYs (Disability-Adjusted Life Years)	Age-standardized	Montenegro	Hypertensive heart disease	Rate	180.39(136.96,247.83)	138.71(104.48,200.88)	157.92(125.26,209.83)	218.01(147.58,302.09)	169.82(119.00,237.45)	192.15(145.59,251.40)	50
3	DALYs (Disability-Adjusted Life Years)	Age-standardized	Yemen	Hypertensive heart disease	Rate	1317.21(577.55,2059.90)	1690.82(596.66,2583.69)	1535.38(892.72,2190.92)	971.91(294.58,1811.26)	1427.78(621.75,2468.79)	1207.55(705.67,2037.53)	157
4	DALYs (Disability-Adjusted Life Years)	Age-standardized	American Samoa	Hypertensive heart disease	Rate	445.16(327.92,574.31)	360.84(212.19,445.20)	407.77(297.32,483.93)	368.52(276.46,468.86)	215.98(167.77,295.30)	293.49(236.67,367.06)	298
5	DALYs (Disability-Adjusted Life Years)	Age-standardized	Global	Hypertensive heart disease	Rate	402.85(317.39,456.01)	406.48(304.77,474.79)	406.51(328.94,452.24)	301.41(240.86,345.20)	299.26(235.38,336.07)	301.58(255.06,332.06)	1
6	DALYs (Disability-Adjusted Life Years)	Age-standardized	Andorra	Hypertensive heart disease	Rate	88.92(50.44,127.92)	237.94(153.67,356.71)	169.93(110.08,250.65)	48.47(34.48,62.96)	148.43(103.79,210.61)	103.06(73.30,139.75)	74
7	DALYs (Disability-Adjusted Life Years)	Age-standardized	Puerto Rico	Hypertensive heart disease	Rate	336.23(315.10,357.05)	230.08(215.41,244.50)	279.97(266.43,293.14)	292.88(244.66,343.47)	155.37(130.95,178.96)	218.58(185.72,251.58)	385
8	DALYs (Disability-Adjusted Life Years)	Age-standardized	Myanmar	Hypertensive heart disease	Rate	1153.43(389.79,1719.12)	858.34(301.19,1331.34)	998.93(402.11,1478.46)	690.39(278.81,1075.07)	483.25(200.33,679.72)	575.32(305.51,831.13)	15
9	DALYs (Disability-Adjusted Life Years)	Age-standardized	Lesotho	Hypertensive heart disease	Rate	858.20(567.25,1329.82)	1161.25(767.66,1666.26)	1070.74(766.93,1431.94)	1296.05(600.25,1970.05)	1593.76(846.53,2327.31)	1524.49(835.41,2159.80)	194
10	DALYs (Disability-Adjusted Life Years)	Age-standardized	Gambia	Hypertensive heart disease	Rate	475.49(324.82,755.05)	868.08(559.19,1232.96)	670.37(477.51,921.78)	732.77(467.09,1093.11)	929.83(494.03,1365.53)	839.65(514.54,1178.25)	206
11	DALYs (Disability-Adjusted Life Years)	Age-standardized	Madagascar	Hypertensive heart disease	Rate	1088.51(741.83,1777.90)	2348.60(1538.22,3015.50)	1710.76(1185.76,2203.46)	849.40(461.58,1507.10)	2088.20(1203.28,2931.73)	1508.95(999.69,2082.18)	181
12	DALYs (Disability-Adjusted Life Years)	Age-standardized	Togo	Hypertensive heart disease	Rate	418.59(292.93,679.71)	943.03(550.71,1315.37)	696.56(480.16,960.53)	569.06(358.39,928.81)	906.25(461.75,1361.58)	771.99(438.39,1125.22)	218
13	DALYs (Disability-Adjusted Life Years)	Age-standardized	Kuwait	Hypertensive heart disease	Rate	658.52(587.93,734.79)	937.92(814.36,1027.41)	771.75(693.90,836.48)	265.24(200.18,367.09)	300.23(246.88,348.20)	279.89(223.88,352.75)	145
14	DALYs (Disability-Adjusted Life Years)	Age-standardized	Tajikistan	Hypertensive heart disease	Rate	911.98(607.15,1303.17)	754.45(497.10,1105.76)	822.72(562.86,1168.68)	620.84(420.28,886.04)	562.20(369.44,795.35)	591.32(410.07,820.42)	39
15	DALYs (Disability-Adjusted Life Years)	Age-standardized	Central African Republic	Hypertensive heart disease	Rate	1194.27(406.26,2094.48)	1980.52(668.69,3161.82)	1655.27(634.96,2491.38)	961.98(378.85,1697.04)	1723.46(645.45,2769.57)	1433.87(628.48,2179.14)	169
16	DALYs (Disability-Adjusted Life Years)	Age-standardized	Italy	Hypertensive heart disease	Rate	193.77(181.65,201.91)	208.90(185.58,222.90)	206.09(186.59,217.77)	203.82(182.39,216.79)	188.00(150.99,209.87)	198.14(166.64,216.68)	86
17	DALYs (Disability-Adjusted Life Years)	Age-standardized	Samoa	Hypertensive heart disease	Rate	803.77(517.90,1039.77)	706.93(429.62,950.80)	759.99(509.63,963.79)	559.86(368.53,747.59)	597.52(366.83,810.75)	581.81(393.51,742.69)	27
18	DALYs (Disability-Adjusted Life Years)	Age-standardized	Dominica	Hypertensive heart disease	Rate	1062.22(850.54,1266.24)	1001.94(822.61,1222.15)	1030.46(887.49,1187.86)	993.84(734.02,1262.34)	810.66(642.37,1045.13)	908.91(738.22,1122.22)	110
19	DALYs (Disability-Adjusted Life Years)	Age-standardized	Ukraine	Hypertensive heart disease	Rate	138.52(112.44,164.18)	109.82(97.06,123.06)	123.41(110.95,136.03)	173.93(105.40,255.66)	115.00(77.31,160.86)	141.79(104.13,186.11)	63
20	DALYs (Disability-Adjusted Life Years)	Age-standardized	Poland	Hypertensive heart disease	Rate	267.29(259.24,273.93)	244.46(231.03,253.24)	260.61(249.38,268.29)	294.74(261.21,331.96)	195.94(171.67,216.46)	246.00(219.07,269.87)	51
21	DALYs (Disability-Adjusted Life Years)	Age-standardized	Bermuda	Hypertensive heart disease	Rate	223.27(206.29,240.56)	162.85(148.52,178.56)	190.08(178.32,202.38)	213.88(184.20,255.30)	116.68(97.24,142.83)	160.74(138.32,195.05)	305
22	DALYs (Disability-Adjusted Life Years)	Age-standardized	Saint Kitts and Nevis	Hypertensive heart disease	Rate	651.25(599.96,704.08)	552.73(505.57,602.73)	590.18(551.47,625.36)	684.80(575.79,804.87)	455.06(382.83,518.48)	560.75(472.37,643.72)	393
23	DALYs (Disability-Adjusted Life Years)	Age-standardized	Chile	Hypertensive heart disease	Rate	255.42(242.60,268.57)	226.19(210.89,240.93)	239.89(228.04,252.46)	192.01(174.80,213.14)	174.47(150.19,190.28)	183.88(163.03,198.12)	98
24	DALYs (Disability-Adjusted Life Years)	Age-standardized	Lebanon	Hypertensive heart disease	Rate	559.53(209.73,833.44)	542.97(208.64,892.99)	552.11(217.48,831.96)	222.59(174.31,278.75)	183.62(142.14,239.49)	201.57(165.75,244.28)	146
25	DALYs (Disability-Adjusted Life Years)	Age-standardized	Austria	Hypertensive heart disease	Rate	170.33(159.53,179.11)	145.87(132.51,157.11)	159.32(148.29,168.78)	146.26(132.98,157.82)	148.04(121.97,163.13)	151.51(130.34,165.28)	75
26	DALYs (Disability-Adjusted Life Years)	Age-standardized	Uruguay	Hypertensive heart disease	Rate	176.88(167.20,187.27)	151.91(139.83,161.85)	164.60(155.12,173.10)	206.53(190.86,221.39)	167.85(146.35,181.78)	187.45(170.54,200.52)	99
27	DALYs (Disability-Adjusted Life Years)	Age-standardized	Solomon Islands	Hypertensive heart disease	Rate	523.16(232.70,919.27)	621.98(276.10,929.08)	563.86(300.00,875.34)	462.76(259.19,794.94)	502.76(254.01,725.09)	483.01(305.25,700.15)	28
28	DALYs (Disability-Adjusted Life Years)	Age-standardized	Ecuador	Hypertensive heart disease	Rate	372.33(349.18,395.53)	486.61(458.85,516.57)	431.28(409.79,453.44)	203.18(156.80,277.52)	219.63(167.82,267.77)	213.36(168.72,269.10)	122
29	DALYs (Disability-Adjusted Life Years)	Age-standardized	Peru	Hypertensive heart disease	Rate	162.00(125.40,196.88)	180.38(140.10,226.22)	171.93(140.43,204.97)	99.11(70.77,135.00)	94.40(69.23,130.67)	96.91(75.96,124.52)	123
30	DALYs (Disability-Adjusted Life Years)	Age-standardized	Romania	Hypertensive heart disease	Rate	722.37(675.55,766.28)	710.95(657.11,766.21)	720.55(680.98,756.92)	660.04(583.09,758.40)	502.87(441.63,573.46)	577.28(516.80,646.62)	52
31	DALYs (Disability-Adjusted Life Years)	Age-standardized	Malawi	Hypertensive heart disease	Rate	593.87(243.94,884.36)	1008.95(351.17,1450.95)	818.80(408.14,1117.00)	609.58(279.39,944.10)	874.99(407.30,1401.19)	778.34(438.56,1075.68)	182
32	DALYs (Disability-Adjusted Life Years)	Age-standardized	Belgium	Hypertensive heart disease	Rate	32.08(29.76,34.40)	42.79(37.96,46.22)	40.04(35.87,42.74)	25.77(23.21,28.01)	31.45(25.15,35.21)	29.76(24.66,32.68)	76
33	DALYs (Disability-Adjusted Life Years)	Age-standardized	Tonga	Hypertensive heart disease	Rate	201.81(134.64,309.55)	174.92(127.11,232.69)	188.20(143.02,247.19)	209.06(154.64,284.11)	123.97(89.47,175.04)	164.33(125.34,215.82)	29
34	DALYs (Disability-Adjusted Life Years)	Age-standardized	Turkmenistan	Hypertensive heart disease	Rate	417.94(286.14,598.26)	302.33(229.31,386.79)	350.34(254.31,452.52)	491.63(322.01,770.67)	369.25(270.00,526.34)	421.86(305.89,605.57)	40
35	DALYs (Disability-Adjusted Life Years)	Age-standardized	Philippines	Hypertensive heart disease	Rate	801.98(670.44,964.23)	676.12(563.28,885.75)	730.39(649.27,855.86)	872.98(676.55,1102.28)	617.70(487.11,791.51)	738.90(618.42,869.16)	16
36	DALYs (Disability-Adjusted Life Years)	Age-standardized	Congo	Hypertensive heart disease	Rate	1379.50(588.56,1989.95)	2195.90(1015.74,3329.68)	1856.22(1060.15,2670.38)	844.95(515.51,1187.09)	1717.82(937.50,2544.36)	1315.65(814.93,1854.27)	170
37	DALYs (Disability-Adjusted Life Years)	Age-standardized	Cook Islands	Hypertensive heart disease	Rate	2178.00(1765.18,2831.79)	2344.03(1690.53,3018.14)	2274.60(1843.66,2825.06)	1497.59(1145.28,1874.25)	884.72(663.09,1192.44)	1184.95(935.31,1495.62)	320
38	DALYs (Disability-Adjusted Life Years)	Age-standardized	Namibia	Hypertensive heart disease	Rate	814.03(534.01,1224.08)	1399.87(911.30,1861.09)	1159.37(879.24,1521.99)	792.25(510.90,1280.32)	1170.55(742.04,1703.99)	1040.92(713.21,1435.19)	195
39	DALYs (Disability-Adjusted Life Years)	Age-standardized	Luxembourg	Hypertensive heart disease	Rate	76.93(71.69,82.66)	92.91(84.70,99.45)	89.64(83.17,95.15)	55.37(48.42,62.26)	77.95(66.50,87.94)	70.08(60.73,78.34)	87
40	DALYs (Disability-Adjusted Life Years)	Age-standardized	Uzbekistan	Hypertensive heart disease	Rate	351.65(213.17,500.95)	252.50(210.14,322.10)	294.30(214.87,390.32)	421.83(291.24,641.66)	359.64(268.08,478.25)	389.94(286.23,517.09)	41
41	DALYs (Disability-Adjusted Life Years)	Age-standardized	Dominican Republic	Hypertensive heart disease	Rate	415.98(343.01,531.34)	440.76(356.11,574.39)	428.97(362.78,524.29)	426.15(278.11,602.34)	307.65(215.62,479.01)	365.32(275.43,494.92)	111
42	DALYs (Disability-Adjusted Life Years)	Age-standardized	San Marino	Hypertensive heart disease	Rate	106.24(82.64,146.21)	129.38(93.23,186.38)	121.81(96.67,167.81)	59.09(41.41,83.16)	84.44(54.95,120.23)	73.02(49.87,101.92)	396
43	DALYs (Disability-Adjusted Life Years)	Age-standardized	Mauritius	Hypertensive heart disease	Rate	969.83(901.58,1039.51)	836.24(767.18,901.28)	908.16(853.76,964.25)	552.57(510.33,587.81)	470.19(422.47,504.64)	516.19(472.66,543.33)	183
44	DALYs (Disability-Adjusted Life Years)	Age-standardized	Afghanistan	Hypertensive heart disease	Rate	2290.51(1215.62,3850.41)	1679.64(432.99,2678.76)	1996.88(899.16,3200.31)	1538.79(770.43,2367.56)	1475.82(449.20,2397.99)	1501.83(790.52,2263.96)	160
45	DALYs (Disability-Adjusted Life Years)	Age-standardized	Libya	Hypertensive heart disease	Rate	578.05(312.55,935.27)	594.42(348.97,856.00)	585.21(357.82,839.11)	732.44(361.32,1259.86)	630.32(379.90,946.44)	681.61(411.86,1052.67)	147
46	DALYs (Disability-Adjusted Life Years)	Age-standardized	Ghana	Hypertensive heart disease	Rate	508.19(370.56,705.47)	1183.06(731.83,1619.15)	861.53(607.40,1120.76)	598.69(311.91,872.92)	745.96(441.03,1075.38)	687.90(430.49,937.23)	207
47	DALYs (Disability-Adjusted Life Years)	Age-standardized	Sudan	Hypertensive heart disease	Rate	1135.62(576.52,1596.31)	1400.91(521.75,2130.18)	1264.20(733.88,1767.19)	959.94(496.74,1465.60)	911.35(486.50,1470.07)	936.50(567.78,1356.71)	522
48	DALYs (Disability-Adjusted Life Years)	Age-standardized	Mozambique	Hypertensive heart disease	Rate	834.96(561.85,1269.03)	1571.24(924.87,2025.73)	1240.29(831.96,1583.74)	999.40(559.58,1576.59)	1420.98(823.51,2150.00)	1281.39(819.42,1836.03)	184
49	DALYs (Disability-Adjusted Life Years)	Age-standardized	Democratic Republic of the Congo	Hypertensive heart disease	Rate	824.52(382.15,1344.92)	1495.14(629.68,2171.39)	1173.12(572.20,1702.27)	645.81(401.53,1102.03)	1594.45(828.01,2436.02)	1208.83(725.37,1754.21)	171
50	DALYs (Disability-Adjusted Life Years)	Age-standardized	Brazil	Hypertensive heart disease	Rate	473.27(455.32,490.26)	441.44(414.52,462.09)	457.85(433.75,473.39)	249.53(228.10,277.37)	217.53(190.34,234.59)	232.65(211.15,252.73)	135
51	DALYs (Disability-Adjusted Life Years)	Age-standardized	China	Hypertensive heart disease	Rate	782.28(519.29,946.18)	667.36(433.92,807.90)	716.02(488.69,841.36)	363.77(236.53,477.66)	239.95(156.57,354.71)	292.54(208.19,374.20)	6
52	DALYs (Disability-Adjusted Life Years)	Age-standardized	Serbia	Hypertensive heart disease	Rate	544.62(395.25,749.57)	577.42(422.77,811.39)	570.70(449.69,737.99)	392.64(286.96,509.42)	377.20(261.74,501.88)	388.01(290.80,483.85)	53
53	DALYs (Disability-Adjusted Life Years)	Age-standardized	Grenada	Hypertensive heart disease	Rate	533.58(482.94,590.79)	607.90(552.90,664.68)	578.05(530.84,628.33)	705.07(612.27,802.89)	601.89(528.57,667.65)	651.83(571.62,729.77)	112
54	DALYs (Disability-Adjusted Life Years)	Age-standardized	Tokelau	Hypertensive heart disease	Rate	546.05(297.23,913.77)	976.36(544.99,1380.49)	774.85(527.75,1047.20)	406.10(235.38,684.19)	510.64(307.77,718.12)	460.61(300.82,624.50)	413
55	DALYs (Disability-Adjusted Life Years)	Age-standardized	Malta	Hypertensive heart disease	Rate	107.87(99.96,116.55)	102.54(91.32,111.66)	105.95(96.81,114.60)	75.23(66.75,84.40)	82.51(68.77,92.10)	80.79(69.53,89.30)	88
56	DALYs (Disability-Adjusted Life Years)	Age-standardized	Gabon	Hypertensive heart disease	Rate	1140.96(604.21,1618.72)	1749.66(981.93,2549.84)	1498.77(981.73,2039.06)	966.45(523.55,1397.08)	1286.44(692.93,2267.66)	1164.18(723.32,1682.37)	173
57	DALYs (Disability-Adjusted Life Years)	Age-standardized	Sri Lanka	Hypertensive heart disease	Rate	692.58(493.57,833.82)	553.78(388.57,679.10)	623.36(482.02,725.21)	345.58(219.03,560.37)	260.98(165.11,454.28)	300.34(193.40,462.63)	17
58	DALYs (Disability-Adjusted Life Years)	Age-standardized	Vanuatu	Hypertensive heart disease	Rate	554.87(303.98,948.61)	674.73(369.69,1016.73)	610.47(373.75,880.92)	560.11(337.49,826.15)	533.59(324.97,736.12)	548.45(377.20,725.45)	30
59	DALYs (Disability-Adjusted Life Years)	Age-standardized	Guinea	Hypertensive heart disease	Rate	382.63(275.35,524.88)	1008.78(522.36,1508.58)	694.12(422.15,985.02)	521.08(309.64,732.37)	918.55(477.73,1318.33)	717.82(443.50,983.52)	208
60	DALYs (Disability-Adjusted Life Years)	Age-standardized	Cyprus	Hypertensive heart disease	Rate	330.04(148.83,501.31)	442.42(200.31,688.38)	398.69(190.30,572.19)	131.07(103.84,161.63)	197.49(149.41,245.75)	179.00(144.29,214.57)	77
61	DALYs (Disability-Adjusted Life Years)	Age-standardized	South Africa	Hypertensive heart disease	Rate	599.61(486.25,798.00)	810.70(671.91,1030.68)	724.72(620.41,933.62)	744.90(626.39,898.20)	909.68(738.32,1139.32)	854.33(731.32,1004.37)	196
62	DALYs (Disability-Adjusted Life Years)	Age-standardized	Rwanda	Hypertensive heart disease	Rate	754.75(169.59,1320.34)	2230.29(535.52,3129.22)	1589.68(383.81,2189.21)	303.33(118.94,656.62)	971.00(252.95,1510.97)	714.18(221.08,1044.31)	185
63	DALYs (Disability-Adjusted Life Years)	Age-standardized	Albania	Hypertensive heart disease	Rate	269.03(194.85,375.67)	227.53(161.26,322.31)	243.12(177.52,324.71)	173.52(109.75,256.24)	147.67(97.10,222.31)	160.42(109.49,232.70)	43
64	DALYs (Disability-Adjusted Life Years)	Age-standardized	Zimbabwe	Hypertensive heart disease	Rate	546.09(422.03,789.20)	866.96(653.77,1137.55)	726.95(583.50,934.18)	728.63(532.83,1072.33)	1115.25(702.64,1585.73)	960.24(661.03,1351.31)	198
65	DALYs (Disability-Adjusted Life Years)	Age-standardized	Morocco	Hypertensive heart disease	Rate	943.33(516.20,1574.28)	1081.70(535.30,1524.64)	1011.87(592.80,1432.68)	901.57(464.38,1454.98)	826.72(540.49,1144.14)	863.61(540.20,1198.21)	148
66	DALYs (Disability-Adjusted Life Years)	Age-standardized	Thailand	Hypertensive heart disease	Rate	96.67(68.59,128.43)	91.63(60.59,128.52)	94.88(67.49,121.22)	73.86(53.59,98.53)	62.40(46.48,84.28)	68.27(53.27,85.97)	18
67	DALYs (Disability-Adjusted Life Years)	Age-standardized	Canada	Hypertensive heart disease	Rate	39.48(37.27,41.88)	36.41(33.31,39.15)	38.71(36.20,40.98)	71.38(66.57,76.56)	50.59(44.57,55.89)	61.41(56.80,66.22)	101
68	DALYs (Disability-Adjusted Life Years)	Age-standardized	Equatorial Guinea	Hypertensive heart disease	Rate	1313.19(726.90,1929.81)	2105.77(1037.11,3166.51)	1770.98(1067.69,2566.24)	745.88(418.47,1115.76)	1065.57(523.97,1987.39)	936.78(537.48,1498.95)	172
69	DALYs (Disability-Adjusted Life Years)	Age-standardized	Greenland	Hypertensive heart disease	Rate	175.68(139.28,252.38)	275.63(216.98,359.89)	237.39(195.04,302.80)	143.60(100.85,187.92)	140.88(102.40,178.54)	145.97(113.09,180.72)	349
70	DALYs (Disability-Adjusted Life Years)	Age-standardized	Colombia	Hypertensive heart disease	Rate	516.11(481.19,551.09)	524.14(488.46,554.83)	521.48(493.16,545.28)	135.38(109.55,171.67)	121.25(99.04,142.06)	127.69(106.30,152.83)	125
71	DALYs (Disability-Adjusted Life Years)	Age-standardized	Guyana	Hypertensive heart disease	Rate	1718.86(1514.04,1942.27)	1724.73(1531.75,1942.40)	1724.81(1567.87,1884.32)	1429.36(1097.99,1805.30)	1237.76(982.27,1541.89)	1330.65(1042.43,1655.11)	113
72	DALYs (Disability-Adjusted Life Years)	Age-standardized	Netherlands	Hypertensive heart disease	Rate	36.61(34.07,38.96)	35.72(31.74,38.43)	37.38(34.00,39.61)	34.24(30.66,37.22)	40.20(33.24,44.33)	38.65(33.11,42.27)	89
73	DALYs (Disability-Adjusted Life Years)	Age-standardized	United States of America	Hypertensive heart disease	Rate	190.84(184.11,196.77)	137.15(126.74,143.66)	164.04(155.34,170.08)	315.84(287.88,359.03)	199.85(175.97,212.76)	257.65(233.68,283.03)	102
74	DALYs (Disability-Adjusted Life Years)	Age-standardized	Guam	Hypertensive heart disease	Rate	857.84(567.88,1079.14)	938.05(484.81,1118.08)	899.70(557.60,1056.79)	400.44(319.13,573.80)	184.23(150.71,293.42)	289.48(238.74,415.28)	351
75	DALYs (Disability-Adjusted Life Years)	Age-standardized	Bhutan	Hypertensive heart disease	Rate	341.15(217.79,481.65)	546.14(188.30,861.83)	452.30(233.25,661.13)	252.37(174.57,340.98)	383.99(213.81,550.74)	318.82(215.21,413.22)	162
76	DALYs (Disability-Adjusted Life Years)	Age-standardized	Democratic People's Republic of Korea	Hypertensive heart disease	Rate	523.40(297.10,722.65)	488.02(274.43,745.43)	504.50(315.76,705.23)	448.03(286.86,756.09)	463.30(272.52,677.39)	465.32(336.69,611.31)	7
77	DALYs (Disability-Adjusted Life Years)	Age-standardized	Brunei Darussalam	Hypertensive heart disease	Rate	385.38(267.44,497.65)	345.37(254.66,450.92)	369.00(281.36,446.68)	246.07(198.00,313.17)	207.48(163.21,281.02)	223.28(182.34,284.69)	66
78	DALYs (Disability-Adjusted Life Years)	Age-standardized	Japan	Hypertensive heart disease	Rate	139.07(132.13,143.92)	131.16(113.58,141.47)	137.70(123.13,145.91)	47.66(44.33,50.19)	32.62(26.10,37.02)	40.95(35.52,44.60)	67
79	DALYs (Disability-Adjusted Life Years)	Age-standardized	Tuvalu	Hypertensive heart disease	Rate	788.13(478.65,1156.81)	1134.75(517.54,1685.92)	996.41(572.42,1341.29)	594.48(359.36,871.54)	644.01(382.71,903.53)	626.31(423.12,819.49)	416
80	DALYs (Disability-Adjusted Life Years)	Age-standardized	Eswatini	Hypertensive heart disease	Rate	1317.62(656.96,1940.02)	1327.42(855.91,1834.71)	1342.57(860.32,1756.11)	1358.02(468.98,2270.13)	1194.76(649.28,1906.70)	1290.16(685.38,1912.51)	197
81	DALYs (Disability-Adjusted Life Years)	Age-standardized	Denmark	Hypertensive heart disease	Rate	49.26(45.06,53.33)	36.48(32.60,39.98)	42.78(39.28,45.89)	37.51(33.49,41.19)	26.55(22.50,29.54)	31.92(28.05,34.80)	78
82	DALYs (Disability-Adjusted Life Years)	Age-standardized	Palestine	Hypertensive heart disease	Rate	993.77(733.05,1412.52)	1033.05(559.18,1721.53)	1011.42(701.13,1420.17)	619.41(487.36,752.77)	611.38(461.37,778.52)	615.11(500.95,735.99)	149
83	DALYs (Disability-Adjusted Life Years)	Age-standardized	Slovakia	Hypertensive heart disease	Rate	246.96(180.26,370.53)	193.52(142.50,291.57)	219.21(162.19,319.05)	246.26(166.52,324.41)	171.34(116.44,232.58)	207.25(148.97,270.11)	54
84	DALYs (Disability-Adjusted Life Years)	Age-standardized	Liberia	Hypertensive heart disease	Rate	565.90(357.44,785.80)	1016.68(583.31,1413.13)	771.64(539.03,1016.51)	691.76(355.35,1054.61)	998.48(486.09,1604.48)	841.90(480.25,1233.52)	210
85	DALYs (Disability-Adjusted Life Years)	Age-standardized	Bangladesh	Hypertensive heart disease	Rate	361.92(207.48,598.30)	626.16(250.12,892.95)	474.08(320.71,668.95)	232.31(91.31,614.12)	459.87(304.92,941.09)	340.69(213.68,742.67)	161
86	DALYs (Disability-Adjusted Life Years)	Age-standardized	Finland	Hypertensive heart disease	Rate	115.48(107.83,122.92)	95.34(84.84,103.25)	106.99(98.41,113.90)	198.19(178.45,214.03)	157.45(127.79,177.65)	183.24(156.12,200.25)	79
87	DALYs (Disability-Adjusted Life Years)	Age-standardized	Guinea-Bissau	Hypertensive heart disease	Rate	856.73(424.49,1242.75)	1351.04(660.72,2072.03)	1113.99(570.91,1623.11)	874.59(513.22,1238.15)	1250.19(572.98,1947.87)	1087.65(584.77,1571.75)	209
88	DALYs (Disability-Adjusted Life Years)	Age-standardized	Paraguay	Hypertensive heart disease	Rate	327.74(261.05,407.63)	347.11(274.71,468.71)	338.42(289.00,407.00)	376.25(268.52,515.63)	292.99(214.05,399.98)	332.06(252.36,430.88)	136
89	DALYs (Disability-Adjusted Life Years)	Age-standardized	Haiti	Hypertensive heart disease	Rate	737.72(306.63,1191.63)	1088.47(420.41,1759.33)	925.61(404.04,1458.17)	537.87(314.59,936.32)	890.46(363.21,1418.11)	721.16(359.28,1098.48)	114
90	DALYs (Disability-Adjusted Life Years)	Age-standardized	Seychelles	Hypertensive heart disease	Rate	1828.67(1425.60,2107.30)	1568.80(1290.74,1849.91)	1706.17(1455.26,1901.32)	1003.73(827.02,1214.37)	962.10(808.16,1202.36)	1004.13(870.46,1205.84)	186
91	DALYs (Disability-Adjusted Life Years)	Age-standardized	Costa Rica	Hypertensive heart disease	Rate	211.55(195.82,227.68)	226.23(206.13,242.22)	219.28(201.94,233.65)	165.36(145.10,185.34)	145.89(126.85,163.70)	155.31(136.46,173.35)	126
92	DALYs (Disability-Adjusted Life Years)	Age-standardized	Somalia	Hypertensive heart disease	Rate	1103.05(655.49,1787.56)	1824.06(837.99,2741.30)	1493.57(841.34,2102.12)	702.06(392.82,1278.78)	1287.88(530.58,1990.17)	1069.49(529.29,1587.90)	187
93	DALYs (Disability-Adjusted Life Years)	Age-standardized	Norway	Hypertensive heart disease	Rate	46.32(43.66,48.43)	37.82(33.46,40.32)	42.46(38.68,44.75)	22.32(20.10,24.10)	29.94(24.79,33.08)	27.41(23.41,29.98)	90
94	DALYs (Disability-Adjusted Life Years)	Age-standardized	Mali	Hypertensive heart disease	Rate	319.06(227.94,438.88)	1109.15(304.56,1636.61)	714.54(332.88,981.51)	341.71(228.26,472.63)	875.95(290.03,1292.42)	601.78(314.77,846.23)	211
95	DALYs (Disability-Adjusted Life Years)	Age-standardized	Bosnia and Herzegovina	Hypertensive heart disease	Rate	224.04(175.86,294.29)	277.29(213.74,368.92)	257.63(207.32,328.75)	228.39(147.19,319.37)	223.18(147.39,290.83)	228.85(157.84,299.72)	44
96	DALYs (Disability-Adjusted Life Years)	Age-standardized	Oman	Hypertensive heart disease	Rate	779.25(459.65,1256.96)	1125.07(684.51,1716.17)	939.98(646.03,1361.82)	887.79(632.07,1158.00)	668.40(466.04,874.26)	761.65(566.68,962.16)	150
97	DALYs (Disability-Adjusted Life Years)	Age-standardized	Monaco	Hypertensive heart disease	Rate	107.17(79.24,149.51)	82.90(55.94,134.89)	94.16(69.10,135.99)	105.82(75.73,135.57)	95.67(63.71,133.09)	101.51(73.87,130.51)	367
98	DALYs (Disability-Adjusted Life Years)	Age-standardized	Slovenia	Hypertensive heart disease	Rate	276.32(255.46,298.27)	290.95(266.29,314.75)	290.02(272.57,306.85)	219.21(192.41,245.06)	227.52(185.00,263.54)	230.55(193.66,261.96)	55
99	DALYs (Disability-Adjusted Life Years)	Age-standardized	Benin	Hypertensive heart disease	Rate	447.71(295.70,577.46)	614.38(347.48,869.01)	533.74(352.08,703.91)	507.13(288.29,716.59)	506.53(305.46,706.29)	509.74(326.74,678.66)	200
100	DALYs (Disability-Adjusted Life Years)	Age-standardized	Timor-Leste	Hypertensive heart disease	Rate	678.00(378.29,954.23)	909.39(430.27,1371.63)	793.88(426.40,1126.93)	553.24(324.65,882.56)	738.92(446.03,1080.27)	648.06(421.25,884.44)	19
101	DALYs (Disability-Adjusted Life Years)	Age-standardized	United States Virgin Islands	Hypertensive heart disease	Rate	563.21(431.26,777.54)	567.14(424.78,760.12)	570.01(465.16,719.95)	428.62(301.29,579.37)	217.46(152.51,329.46)	310.43(232.81,413.67)	422
102	DALYs (Disability-Adjusted Life Years)	Age-standardized	Guatemala	Hypertensive heart disease	Rate	116.20(109.49,122.90)	188.89(177.64,199.98)	153.89(146.49,161.59)	63.08(53.26,75.76)	93.86(80.97,106.97)	80.26(69.05,91.88)	128
103	DALYs (Disability-Adjusted Life Years)	Age-standardized	Taiwan (Province of China)	Hypertensive heart disease	Rate	407.71(386.28,431.56)	388.82(358.13,414.00)	404.91(381.23,424.23)	251.63(226.02,276.17)	148.03(127.81,162.90)	198.02(177.78,214.35)	8
104	DALYs (Disability-Adjusted Life Years)	Age-standardized	Portugal	Hypertensive heart disease	Rate	116.40(108.80,123.47)	125.39(113.08,134.60)	124.82(114.74,132.67)	81.05(73.15,88.14)	86.31(71.14,96.75)	86.04(73.61,94.88)	91
105	DALYs (Disability-Adjusted Life Years)	Age-standardized	El Salvador	Hypertensive heart disease	Rate	135.76(108.94,161.82)	148.21(117.09,189.70)	142.62(120.45,167.18)	94.15(72.44,121.76)	95.69(71.43,129.61)	95.17(75.51,120.97)	127
106	DALYs (Disability-Adjusted Life Years)	Age-standardized	France	Hypertensive heart disease	Rate	96.55(90.92,102.37)	98.81(87.07,108.76)	101.23(91.99,109.05)	60.14(53.38,66.68)	60.41(50.06,68.35)	61.86(52.75,68.83)	80
107	DALYs (Disability-Adjusted Life Years)	Age-standardized	Armenia	Hypertensive heart disease	Rate	324.49(261.21,391.59)	323.02(275.20,372.74)	325.90(276.96,377.89)	223.59(162.75,335.53)	256.62(210.39,298.23)	245.31(196.27,312.95)	33
108	DALYs (Disability-Adjusted Life Years)	Age-standardized	Qatar	Hypertensive heart disease	Rate	593.85(454.45,753.01)	523.38(385.74,680.94)	564.53(458.30,688.19)	242.88(181.53,329.49)	209.30(146.08,286.30)	226.63(169.37,301.94)	151
109	DALYs (Disability-Adjusted Life Years)	Age-standardized	Singapore	Hypertensive heart disease	Rate	364.10(342.78,383.29)	241.95(221.34,257.77)	298.14(281.81,312.74)	168.32(146.94,184.77)	84.24(74.36,91.44)	126.13(113.45,136.56)	69
110	DALYs (Disability-Adjusted Life Years)	Age-standardized	Viet Nam	Hypertensive heart disease	Rate	579.90(344.56,928.57)	628.11(379.80,882.81)	616.68(413.74,850.44)	413.03(229.02,721.04)	393.00(240.62,578.69)	410.37(269.02,590.37)	20
111	DALYs (Disability-Adjusted Life Years)	Age-standardized	Algeria	Hypertensive heart disease	Rate	939.13(477.53,1347.26)	1300.36(640.18,1869.65)	1080.04(730.54,1444.87)	699.10(342.15,1021.28)	892.97(576.57,1321.64)	775.25(509.14,1028.05)	139
112	DALYs (Disability-Adjusted Life Years)	Age-standardized	Jamaica	Hypertensive heart disease	Rate	792.18(738.70,849.48)	758.76(706.08,806.28)	775.31(728.88,820.15)	694.66(526.11,911.49)	553.30(442.93,689.34)	622.36(495.23,795.61)	115
113	DALYs (Disability-Adjusted Life Years)	Age-standardized	India	Hypertensive heart disease	Rate	219.85(124.28,352.67)	417.49(177.74,601.12)	318.21(198.63,453.03)	186.64(94.31,337.97)	368.49(257.03,483.59)	283.98(213.77,364.72)	163
114	DALYs (Disability-Adjusted Life Years)	Age-standardized	Republic of Korea	Hypertensive heart disease	Rate	293.74(149.55,358.06)	264.55(169.15,319.76)	284.17(192.22,332.66)	60.08(48.03,89.77)	79.52(58.15,132.18)	75.36(58.54,119.53)	68
115	DALYs (Disability-Adjusted Life Years)	Age-standardized	Mauritania	Hypertensive heart disease	Rate	543.18(375.30,739.96)	1332.14(662.44,1979.05)	962.52(615.60,1335.62)	501.18(300.41,847.60)	987.51(512.15,1695.13)	743.36(446.01,1141.91)	212
116	DALYs (Disability-Adjusted Life Years)	Age-standardized	Germany	Hypertensive heart disease	Rate	242.39(227.18,255.05)	233.95(211.45,250.94)	244.94(227.09,258.42)	149.73(133.98,161.90)	157.60(126.69,176.74)	159.08(134.86,174.56)	81
117	DALYs (Disability-Adjusted Life Years)	Age-standardized	Burundi	Hypertensive heart disease	Rate	363.19(59.90,771.53)	1592.63(146.97,2623.52)	1043.97(115.12,1664.83)	357.81(153.55,693.14)	1060.66(511.41,1546.67)	710.08(366.37,975.34)	175
118	DALYs (Disability-Adjusted Life Years)	Age-standardized	Azerbaijan	Hypertensive heart disease	Rate	588.49(442.00,776.27)	469.72(334.81,694.00)	515.59(386.33,694.84)	447.96(266.48,663.77)	322.96(225.01,475.12)	375.71(261.31,520.97)	34
119	DALYs (Disability-Adjusted Life Years)	Age-standardized	Iran (Islamic Republic of)	Hypertensive heart disease	Rate	674.51(578.87,858.81)	805.24(539.81,1213.81)	745.60(616.36,981.97)	491.95(404.43,551.77)	502.84(402.65,657.38)	495.31(420.85,571.85)	142
120	DALYs (Disability-Adjusted Life Years)	Age-standardized	Saint Lucia	Hypertensive heart disease	Rate	757.75(703.83,814.92)	857.90(800.53,920.87)	826.85(781.24,876.33)	605.95(499.45,718.20)	533.43(447.36,627.49)	573.65(480.46,673.93)	116
121	DALYs (Disability-Adjusted Life Years)	Age-standardized	Bulgaria	Hypertensive heart disease	Rate	811.80(729.54,897.20)	635.79(569.34,706.56)	721.86(653.40,790.66)	2074.18(1762.85,2401.11)	1441.83(1225.89,1637.11)	1739.30(1493.98,1984.74)	45
122	DALYs (Disability-Adjusted Life Years)	Age-standardized	Croatia	Hypertensive heart disease	Rate	456.03(420.96,486.13)	449.27(401.38,504.12)	456.87(415.41,503.52)	202.34(178.22,226.50)	186.58(161.36,212.74)	199.28(174.69,226.22)	46
123	DALYs (Disability-Adjusted Life Years)	Age-standardized	Indonesia	Hypertensive heart disease	Rate	651.40(384.53,865.19)	706.77(373.47,972.99)	682.45(398.57,898.94)	661.40(373.80,913.20)	598.64(377.55,779.99)	632.28(405.35,817.56)	11
124	DALYs (Disability-Adjusted Life Years)	Age-standardized	Honduras	Hypertensive heart disease	Rate	526.31(402.56,785.90)	484.88(366.39,735.73)	501.33(407.31,725.65)	597.90(444.11,884.82)	534.73(390.15,743.26)	564.03(451.61,754.51)	129
125	DALYs (Disability-Adjusted Life Years)	Age-standardized	Nepal	Hypertensive heart disease	Rate	265.50(159.11,422.43)	540.82(191.26,823.42)	402.25(245.79,561.38)	278.32(186.69,433.38)	448.61(287.05,696.87)	369.47(270.40,507.10)	164
126	DALYs (Disability-Adjusted Life Years)	Age-standardized	Eritrea	Hypertensive heart disease	Rate	874.51(531.70,1611.05)	2186.83(1135.56,3047.08)	1699.56(970.04,2302.90)	487.31(270.77,927.15)	1494.40(871.05,2146.13)	1126.36(708.57,1569.54)	178
127	DALYs (Disability-Adjusted Life Years)	Age-standardized	Antigua and Barbuda	Hypertensive heart disease	Rate	738.56(672.10,788.10)	668.54(602.19,728.39)	706.00(653.59,755.57)	752.37(675.93,836.29)	864.08(799.62,915.62)	819.54(763.12,877.36)	105
128	DALYs (Disability-Adjusted Life Years)	Age-standardized	Belarus	Hypertensive heart disease	Rate	150.92(107.50,190.14)	79.33(68.67,106.59)	109.24(87.62,131.62)	36.78(30.58,45.50)	17.41(14.54,21.37)	25.00(20.70,31.05)	57
129	DALYs (Disability-Adjusted Life Years)	Age-standardized	Syrian Arab Republic	Hypertensive heart disease	Rate	795.48(567.26,1061.85)	934.49(696.72,1224.38)	859.06(648.53,1082.72)	601.72(453.25,826.54)	704.79(501.59,1001.47)	629.72(467.35,857.02)	153
130	DALYs (Disability-Adjusted Life Years)	Age-standardized	Comoros	Hypertensive heart disease	Rate	765.99(352.80,1248.94)	1591.51(736.02,2312.63)	1203.55(626.06,1779.74)	475.44(283.28,737.67)	1040.29(551.62,1722.19)	786.80(473.84,1208.57)	176
131	DALYs (Disability-Adjusted Life Years)	Age-standardized	Spain	Hypertensive heart disease	Rate	57.50(53.52,61.08)	89.27(77.87,97.30)	79.21(70.97,84.77)	78.68(70.18,85.29)	88.31(69.61,99.92)	86.79(71.53,95.95)	92
132	DALYs (Disability-Adjusted Life Years)	Age-standardized	Georgia	Hypertensive heart disease	Rate	301.18(227.64,403.15)	242.06(188.15,302.80)	267.63(223.14,317.13)	993.28(861.22,1135.07)	606.72(518.36,687.96)	759.17(664.66,856.73)	35
133	DALYs (Disability-Adjusted Life Years)	Age-standardized	Burkina Faso	Hypertensive heart disease	Rate	554.58(371.52,807.24)	947.64(527.41,1330.57)	761.68(502.59,1036.95)	703.00(391.73,1006.56)	979.87(520.52,1448.68)	854.88(485.69,1240.33)	201
134	DALYs (Disability-Adjusted Life Years)	Age-standardized	Estonia	Hypertensive heart disease	Rate	349.26(276.04,404.47)	222.29(200.09,264.13)	277.05(238.22,314.12)	1249.46(1091.27,1418.09)	842.36(718.85,952.08)	1037.77(900.20,1168.85)	58
135	DALYs (Disability-Adjusted Life Years)	Age-standardized	Bahamas	Hypertensive heart disease	Rate	1329.75(1198.25,1463.43)	1083.17(989.78,1174.77)	1202.93(1115.20,1295.80)	1526.00(1224.50,1892.72)	1071.63(883.55,1312.11)	1282.22(1053.71,1589.93)	106
136	DALYs (Disability-Adjusted Life Years)	Age-standardized	Cambodia	Hypertensive heart disease	Rate	1000.93(615.48,1394.62)	835.27(354.25,1213.40)	906.67(493.48,1269.49)	659.31(396.47,917.82)	607.01(346.25,841.62)	631.43(392.25,834.54)	10
137	DALYs (Disability-Adjusted Life Years)	Age-standardized	Greece	Hypertensive heart disease	Rate	100.71(94.02,106.52)	129.59(114.78,138.38)	118.61(107.63,125.15)	131.04(120.23,142.06)	129.00(110.03,141.13)	129.11(115.00,138.70)	82
138	DALYs (Disability-Adjusted Life Years)	Age-standardized	Kazakhstan	Hypertensive heart disease	Rate	264.94(230.53,300.25)	193.59(176.84,212.40)	222.74(201.88,244.71)	225.21(184.08,276.56)	141.64(113.46,171.94)	173.87(140.61,211.16)	36
139	DALYs (Disability-Adjusted Life Years)	Age-standardized	Switzerland	Hypertensive heart disease	Rate	113.73(97.61,131.94)	116.89(99.69,133.32)	118.64(103.76,132.46)	103.46(91.20,115.64)	110.76(86.24,126.30)	110.40(90.81,122.82)	94
140	DALYs (Disability-Adjusted Life Years)	Age-standardized	Australia	Hypertensive heart disease	Rate	52.03(48.98,54.87)	50.08(44.88,54.15)	53.01(48.54,56.07)	42.64(39.21,45.73)	34.84(29.20,38.87)	39.38(34.96,42.88)	71
141	DALYs (Disability-Adjusted Life Years)	Age-standardized	Sweden	Hypertensive heart disease	Rate	31.48(29.26,33.74)	28.32(24.98,31.42)	30.53(27.53,33.15)	77.31(66.58,87.97)	84.41(68.08,96.47)	83.31(70.52,93.91)	93
142	DALYs (Disability-Adjusted Life Years)	Age-standardized	Saudi Arabia	Hypertensive heart disease	Rate	1142.85(672.37,1690.86)	1145.43(539.80,1735.42)	1146.62(739.81,1590.56)	1038.41(514.72,1551.89)	759.94(482.42,1144.51)	927.30(526.71,1308.33)	152
143	DALYs (Disability-Adjusted Life Years)	Age-standardized	Bahrain	Hypertensive heart disease	Rate	630.89(484.49,777.51)	654.98(521.55,857.08)	640.59(538.17,777.68)	385.95(287.11,492.90)	398.67(282.55,536.84)	391.72(294.88,502.25)	140
144	DALYs (Disability-Adjusted Life Years)	Age-standardized	United Republic of Tanzania	Hypertensive heart disease	Rate	649.31(288.66,1024.31)	1256.40(380.73,1690.84)	974.07(510.20,1296.21)	404.11(177.44,676.21)	948.39(291.40,1460.02)	702.35(325.81,998.35)	189
145	DALYs (Disability-Adjusted Life Years)	Age-standardized	Hungary	Hypertensive heart disease	Rate	536.42(499.08,569.55)	495.51(439.12,560.74)	523.63(487.20,560.18)	569.78(488.26,651.35)	394.20(348.69,440.50)	478.99(429.39,525.32)	48
146	DALYs (Disability-Adjusted Life Years)	Age-standardized	Niue	Hypertensive heart disease	Rate	621.39(406.08,859.93)	639.03(389.49,865.07)	641.84(438.89,825.86)	578.67(349.72,745.78)	418.40(262.79,581.33)	496.24(326.08,642.51)	374
147	DALYs (Disability-Adjusted Life Years)	Age-standardized	Pakistan	Hypertensive heart disease	Rate	315.75(239.61,411.81)	523.45(228.53,774.43)	403.64(260.87,539.55)	340.78(249.32,464.25)	509.61(283.73,754.26)	420.98(304.73,575.19)	165
148	DALYs (Disability-Adjusted Life Years)	Age-standardized	Uganda	Hypertensive heart disease	Rate	516.80(152.07,1070.89)	900.57(221.72,1437.52)	724.83(249.38,1121.99)	369.80(152.50,728.66)	700.23(220.96,1241.24)	574.81(233.27,913.39)	190
149	DALYs (Disability-Adjusted Life Years)	Age-standardized	Jordan	Hypertensive heart disease	Rate	758.30(581.35,966.37)	1336.94(928.93,1845.72)	1045.01(786.88,1371.69)	567.73(424.72,704.61)	711.71(549.44,963.78)	631.49(490.75,792.33)	144
150	DALYs (Disability-Adjusted Life Years)	Age-standardized	Fiji	Hypertensive heart disease	Rate	610.38(421.73,889.76)	764.76(572.57,1003.53)	689.09(542.99,856.01)	557.08(393.66,727.14)	501.59(375.41,696.17)	527.04(400.75,686.66)	22
151	DALYs (Disability-Adjusted Life Years)	Age-standardized	Suriname	Hypertensive heart disease	Rate	484.26(381.86,574.80)	628.70(501.85,769.47)	560.67(479.60,637.86)	470.70(328.10,627.32)	408.60(307.80,561.56)	440.20(334.61,570.64)	118
152	DALYs (Disability-Adjusted Life Years)	Age-standardized	South Sudan	Hypertensive heart disease	Rate	783.63(340.90,1288.86)	1311.65(540.76,1942.95)	1020.93(521.51,1519.86)	585.38(248.47,969.74)	958.33(374.34,1373.93)	761.60(362.13,1123.05)	435
153	DALYs (Disability-Adjusted Life Years)	Age-standardized	Niger	Hypertensive heart disease	Rate	326.00(164.66,528.97)	899.84(276.39,1402.31)	608.39(261.89,905.14)	270.67(127.08,466.85)	807.96(225.62,1240.51)	547.15(214.16,825.84)	213
154	DALYs (Disability-Adjusted Life Years)	Age-standardized	Iceland	Hypertensive heart disease	Rate	54.98(50.12,59.44)	45.35(39.51,49.88)	50.26(45.26,53.99)	43.03(37.26,50.05)	44.35(36.13,50.93)	44.44(37.67,50.50)	83
155	DALYs (Disability-Adjusted Life Years)	Age-standardized	Czechia	Hypertensive heart disease	Rate	99.06(90.47,106.74)	61.49(57.23,66.58)	78.10(73.57,82.39)	177.16(154.80,203.67)	130.41(112.09,147.01)	154.86(136.23,174.49)	47
156	DALYs (Disability-Adjusted Life Years)	Age-standardized	Saint Vincent and the Grenadines	Hypertensive heart disease	Rate	763.94(704.93,829.08)	921.49(849.86,986.27)	856.62(796.22,911.69)	1102.11(980.46,1248.13)	979.53(855.39,1105.40)	1043.79(927.63,1173.11)	117
157	DALYs (Disability-Adjusted Life Years)	Age-standardized	Egypt	Hypertensive heart disease	Rate	1243.39(905.86,1780.42)	2282.35(1736.55,3275.41)	1697.27(1389.77,2342.46)	1012.35(789.08,1339.31)	1502.95(1208.11,2020.88)	1145.79(932.24,1485.88)	141
158	DALYs (Disability-Adjusted Life Years)	Age-standardized	Djibouti	Hypertensive heart disease	Rate	773.97(438.44,1392.49)	1597.54(976.89,2230.09)	1213.24(812.70,1675.17)	581.65(361.11,1030.81)	1057.65(604.71,1470.49)	823.16(534.05,1229.13)	177
159	DALYs (Disability-Adjusted Life Years)	Age-standardized	Tunisia	Hypertensive heart disease	Rate	737.36(404.64,1081.54)	805.83(566.89,1066.68)	772.14(546.28,1004.01)	696.63(326.55,1084.36)	592.91(312.53,1184.90)	640.99(349.99,1077.56)	154
160	DALYs (Disability-Adjusted Life Years)	Age-standardized	Kenya	Hypertensive heart disease	Rate	360.97(218.56,524.14)	945.44(623.14,1252.18)	659.30(497.70,809.40)	454.30(310.64,603.60)	836.90(481.48,1178.91)	682.62(454.84,875.07)	180
161	DALYs (Disability-Adjusted Life Years)	Age-standardized	Kiribati	Hypertensive heart disease	Rate	455.32(295.73,575.54)	346.25(210.67,456.41)	399.05(270.36,496.98)	393.15(255.49,530.07)	292.31(170.56,398.38)	340.00(228.56,449.44)	23
162	DALYs (Disability-Adjusted Life Years)	Age-standardized	Cameroon	Hypertensive heart disease	Rate	551.99(244.48,803.03)	958.35(463.87,1351.01)	761.45(390.14,1022.76)	596.43(215.53,995.13)	730.40(328.04,1144.18)	669.80(321.93,976.92)	202
163	DALYs (Disability-Adjusted Life Years)	Age-standardized	Barbados	Hypertensive heart disease	Rate	344.87(317.24,370.21)	341.07(312.94,367.47)	346.66(323.50,367.23)	316.92(250.32,386.39)	303.41(250.21,362.23)	310.82(252.46,369.27)	107
164	DALYs (Disability-Adjusted Life Years)	Age-standardized	Nauru	Hypertensive heart disease	Rate	986.97(461.38,1422.63)	938.38(468.25,1453.34)	959.22(493.24,1349.83)	899.99(462.72,1306.87)	681.12(345.53,1037.79)	784.18(424.05,1133.58)	369
165	DALYs (Disability-Adjusted Life Years)	Age-standardized	Mexico	Hypertensive heart disease	Rate	162.10(156.48,167.80)	275.91(263.50,283.98)	215.43(205.94,221.57)	108.93(84.06,152.23)	150.72(109.19,172.97)	131.67(102.54,156.77)	130
166	DALYs (Disability-Adjusted Life Years)	Age-standardized	New Zealand	Hypertensive heart disease	Rate	73.06(67.93,78.09)	69.40(62.43,74.61)	72.69(67.49,76.84)	34.39(31.61,37.31)	34.55(29.41,38.12)	35.27(31.41,38.09)	72
167	DALYs (Disability-Adjusted Life Years)	Age-standardized	Malaysia	Hypertensive heart disease	Rate	190.77(139.63,230.40)	192.51(117.15,245.95)	192.38(132.41,231.59)	131.31(105.32,158.84)	106.87(85.24,140.74)	118.92(101.16,140.71)	13
168	DALYs (Disability-Adjusted Life Years)	Age-standardized	Nigeria	Hypertensive heart disease	Rate	446.64(326.73,646.17)	944.74(569.67,1335.62)	705.64(509.99,918.87)	381.18(220.67,542.98)	571.95(316.98,845.23)	482.75(296.34,635.40)	214
169	DALYs (Disability-Adjusted Life Years)	Age-standardized	Cote d'Ivoire	Hypertensive heart disease	Rate	562.10(358.15,770.05)	729.08(305.02,1050.48)	643.59(372.38,846.70)	622.36(343.66,905.58)	737.79(415.93,1048.57)	682.60(430.23,950.93)	205
170	DALYs (Disability-Adjusted Life Years)	Age-standardized	Cabo Verde	Hypertensive heart disease	Rate	358.59(258.34,509.81)	707.75(447.03,965.31)	557.74(418.97,729.09)	435.45(303.28,575.24)	423.20(320.86,552.01)	433.47(334.14,554.43)	203
171	DALYs (Disability-Adjusted Life Years)	Age-standardized	Kyrgyzstan	Hypertensive heart disease	Rate	326.99(273.04,385.72)	183.85(158.16,225.40)	239.12(205.19,280.43)	446.12(367.03,540.62)	267.76(220.27,322.81)	344.05(289.61,409.47)	37
172	DALYs (Disability-Adjusted Life Years)	Age-standardized	Latvia	Hypertensive heart disease	Rate	90.97(78.31,103.52)	54.51(48.45,61.68)	68.83(61.12,76.15)	412.42(353.99,471.41)	273.95(234.99,312.30)	338.46(295.47,381.66)	59
173	DALYs (Disability-Adjusted Life Years)	Age-standardized	Ireland	Hypertensive heart disease	Rate	57.94(54.20,62.24)	50.35(45.77,54.22)	54.62(50.45,57.99)	32.78(28.08,37.79)	30.76(25.20,34.57)	32.04(27.53,35.38)	84
174	DALYs (Disability-Adjusted Life Years)	Age-standardized	Lithuania	Hypertensive heart disease	Rate	103.72(82.52,120.39)	60.63(54.21,70.35)	79.53(68.47,90.11)	265.30(229.34,311.51)	140.80(121.14,161.22)	196.46(170.73,224.46)	60
175	DALYs (Disability-Adjusted Life Years)	Age-standardized	Lao People's Democratic Republic	Hypertensive heart disease	Rate	1368.91(514.25,2126.42)	1056.87(171.32,1717.92)	1208.31(507.10,1800.12)	737.26(420.19,1013.25)	641.74(377.53,899.60)	690.35(427.31,933.09)	12
176	DALYs (Disability-Adjusted Life Years)	Age-standardized	Senegal	Hypertensive heart disease	Rate	488.67(356.27,676.53)	811.59(516.19,1127.97)	649.39(485.09,854.03)	556.35(373.08,789.06)	773.88(466.07,1087.46)	671.63(451.28,895.96)	216
177	DALYs (Disability-Adjusted Life Years)	Age-standardized	Botswana	Hypertensive heart disease	Rate	812.82(503.61,1227.66)	1398.97(925.38,2013.26)	1160.06(848.20,1568.59)	693.26(491.87,973.49)	891.22(637.41,1221.20)	823.73(633.53,1105.56)	193
178	DALYs (Disability-Adjusted Life Years)	Age-standardized	Belize	Hypertensive heart disease	Rate	357.60(329.82,388.31)	403.70(368.88,442.51)	381.23(356.12,411.38)	537.75(468.16,618.72)	514.42(457.44,577.02)	526.52(466.13,591.47)	108
179	DALYs (Disability-Adjusted Life Years)	Age-standardized	Palau	Hypertensive heart disease	Rate	227.08(160.38,320.37)	250.81(180.80,339.21)	241.55(185.50,322.50)	191.31(142.18,250.52)	179.13(131.47,246.63)	186.11(143.32,244.85)	380
180	DALYs (Disability-Adjusted Life Years)	Age-standardized	Zambia	Hypertensive heart disease	Rate	1027.78(718.21,1409.16)	1813.87(1110.96,2446.83)	1398.78(951.95,1771.00)	879.06(492.07,1293.11)	1289.37(593.84,1837.48)	1113.34(681.31,1527.59)	191
181	DALYs (Disability-Adjusted Life Years)	Age-standardized	Sao Tome and Principe	Hypertensive heart disease	Rate	252.71(200.74,314.09)	516.46(397.69,650.69)	395.88(320.35,473.92)	257.61(194.33,325.40)	467.24(333.72,668.68)	370.38(287.93,487.38)	215
182	DALYs (Disability-Adjusted Life Years)	Age-standardized	T眉rkiye	Hypertensive heart disease	Rate	671.08(416.36,899.55)	636.46(412.14,889.06)	658.14(453.35,856.88)	376.35(285.12,485.06)	390.03(292.18,498.98)	387.50(306.12,470.25)	155
183	DALYs (Disability-Adjusted Life Years)	Age-standardized	United Kingdom	Hypertensive heart disease	Rate	71.70(69.93,73.11)	52.18(48.90,54.02)	61.90(59.05,63.58)	71.69(67.45,76.58)	48.67(43.50,51.86)	60.37(55.81,64.02)	95
184	DALYs (Disability-Adjusted Life Years)	Age-standardized	Trinidad and Tobago	Hypertensive heart disease	Rate	767.52(720.07,816.62)	758.09(714.09,804.77)	767.69(724.70,803.33)	466.70(359.06,590.11)	331.60(262.60,413.19)	397.51(308.50,501.83)	119
185	DALYs (Disability-Adjusted Life Years)	Age-standardized	Venezuela (Bolivarian Republic of)	Hypertensive heart disease	Rate	647.80(604.59,689.60)	553.45(518.63,581.95)	599.01(564.23,627.48)	413.81(312.94,531.38)	315.42(243.46,405.89)	360.33(282.02,459.37)	133
186	DALYs (Disability-Adjusted Life Years)	Age-standardized	Micronesia (Federated States of)	Hypertensive heart disease	Rate	917.11(606.27,1270.54)	1044.51(497.80,1568.36)	993.97(613.26,1353.92)	783.67(506.61,1111.57)	725.29(415.50,1002.29)	761.57(484.88,1033.32)	25
187	DALYs (Disability-Adjusted Life Years)	Age-standardized	Chad	Hypertensive heart disease	Rate	372.80(240.43,566.45)	966.97(296.55,1423.24)	682.64(378.49,924.62)	504.67(324.76,781.62)	1019.62(328.59,1537.39)	741.26(406.76,1073.99)	204
188	DALYs (Disability-Adjusted Life Years)	Age-standardized	United Arab Emirates	Hypertensive heart disease	Rate	662.66(454.58,952.15)	714.65(441.51,1045.70)	694.33(493.72,932.01)	392.17(291.20,509.82)	1211.36(869.99,1626.29)	545.36(424.59,680.95)	156
189	DALYs (Disability-Adjusted Life Years)	Age-standardized	Angola	Hypertensive heart disease	Rate	1124.00(728.16,1628.53)	2102.39(1154.32,2933.02)	1633.37(1044.10,2221.31)	734.35(515.58,1068.52)	1494.79(893.82,2106.20)	1178.77(793.21,1610.76)	168
190	DALYs (Disability-Adjusted Life Years)	Age-standardized	Israel	Hypertensive heart disease	Rate	80.95(74.48,86.95)	85.77(76.61,92.22)	83.66(76.66,88.96)	34.34(30.95,37.33)	33.71(27.55,37.42)	34.55(30.05,37.67)	85
191	DALYs (Disability-Adjusted Life Years)	Age-standardized	Cuba	Hypertensive heart disease	Rate	120.52(113.56,126.89)	133.41(125.36,141.66)	127.09(120.55,133.12)	323.92(278.03,371.67)	253.80(219.20,288.88)	287.36(250.73,323.41)	109
192	DALYs (Disability-Adjusted Life Years)	Age-standardized	Marshall Islands	Hypertensive heart disease	Rate	746.61(451.96,1195.07)	1011.65(494.65,1473.30)	896.12(582.20,1245.43)	695.86(442.67,998.11)	810.24(394.34,1225.14)	751.09(467.94,1054.96)	24
193	DALYs (Disability-Adjusted Life Years)	Age-standardized	Panama	Hypertensive heart disease	Rate	119.46(108.01,131.49)	107.66(97.14,118.29)	113.44(104.19,121.47)	156.96(120.99,190.28)	120.00(95.88,140.73)	138.19(109.61,163.14)	132
194	DALYs (Disability-Adjusted Life Years)	Age-standardized	Maldives	Hypertensive heart disease	Rate	390.24(142.99,585.51)	469.75(198.57,738.69)	418.64(178.48,623.01)	162.24(121.17,206.09)	170.81(129.59,218.32)	167.30(134.14,205.89)	14
195	DALYs (Disability-Adjusted Life Years)	Age-standardized	Northern Mariana Islands	Hypertensive heart disease	Rate	147.88(98.29,193.96)	225.01(156.12,306.15)	183.50(134.79,234.63)	135.77(91.79,165.80)	154.08(118.20,198.33)	145.31(116.50,168.71)	376
196	DALYs (Disability-Adjusted Life Years)	Age-standardized	Republic of Moldova	Hypertensive heart disease	Rate	118.98(104.81,131.44)	108.34(98.56,118.71)	114.09(104.47,123.23)	617.08(553.65,687.88)	500.87(433.12,586.46)	552.88(491.89,622.25)	61
197	DALYs (Disability-Adjusted Life Years)	Age-standardized	Nicaragua	Hypertensive heart disease	Rate	260.70(220.65,313.39)	249.39(208.85,332.02)	250.93(219.84,302.44)	187.87(149.22,239.16)	178.55(138.13,236.91)	182.92(148.53,230.21)	131
198	DALYs (Disability-Adjusted Life Years)	Age-standardized	Sierra Leone	Hypertensive heart disease	Rate	425.53(286.14,623.48)	738.51(435.05,1023.83)	578.59(381.04,776.75)	438.77(277.62,640.11)	787.59(420.35,1167.24)	614.22(350.53,855.88)	217
199	DALYs (Disability-Adjusted Life Years)	Age-standardized	North Macedonia	Hypertensive heart disease	Rate	581.34(432.56,791.27)	685.45(523.58,889.23)	636.75(512.81,795.62)	585.01(393.82,832.82)	656.12(463.40,848.11)	635.86(471.77,823.30)	49
200	DALYs (Disability-Adjusted Life Years)	Age-standardized	Bolivia (Plurinational State of)	Hypertensive heart disease	Rate	320.42(124.26,491.52)	411.48(146.50,643.16)	371.25(164.59,536.99)	251.50(110.37,370.81)	277.76(121.42,423.15)	266.78(153.44,380.04)	121
201	DALYs (Disability-Adjusted Life Years)	Age-standardized	Mongolia	Hypertensive heart disease	Rate	307.32(191.68,462.15)	250.22(152.27,370.97)	273.93(170.81,401.72)	193.54(125.36,283.50)	147.22(98.65,221.90)	167.89(114.29,236.21)	38
202	DALYs (Disability-Adjusted Life Years)	Age-standardized	Ethiopia	Hypertensive heart disease	Rate	909.12(634.13,1236.12)	1824.71(821.79,2563.61)	1367.15(795.15,1779.25)	349.30(185.91,562.95)	859.33(553.44,1200.59)	600.44(437.24,803.68)	179
203	DALYs (Disability-Adjusted Life Years)	Age-standardized	Papua New Guinea	Hypertensive heart disease	Rate	388.81(157.99,872.45)	672.90(320.79,1055.58)	525.59(279.65,792.57)	335.62(131.72,797.89)	509.73(284.89,757.76)	417.20(233.58,680.00)	26
204	DALYs (Disability-Adjusted Life Years)	Age-standardized	Iraq	Hypertensive heart disease	Rate	757.39(400.10,1086.35)	695.90(462.26,955.38)	725.42(455.18,973.95)	621.30(452.05,797.78)	552.68(410.23,760.26)	585.55(444.35,740.25)	143
205	DALYs (Disability-Adjusted Life Years)	Age-standardized	Argentina	Hypertensive heart disease	Rate	376.46(357.31,395.90)	272.96(252.07,289.64)	321.15(303.86,335.81)	264.26(243.81,282.63)	197.90(175.05,214.28)	229.70(209.37,244.56)	97

## Sheet: 21 regions(male,female)
Age-standardized DALY rates for Global +5SDI +21 regions (total, male, female) in 1990 and 2021.
	measure_name	age_name	location_name	cause_name	metric_name	1990-Male	1990-Female	1990-Both	2021-Male	2021-Female	2021-Both	location_id
1	DALYs (Disability-Adjusted Life Years)	Age-standardized	Global	Hypertensive heart disease	Rate	402.85(317.39,456.01)	406.48(304.77,474.79)	406.51(328.94,452.24)	301.41(240.86,345.20)	299.26(235.38,336.07)	301.58(255.06,332.06)	1
2	DALYs (Disability-Adjusted Life Years)	Age-standardized	Tropical Latin America	Hypertensive heart disease	Rate	469.78(451.25,486.84)	439.22(411.84,459.56)	455.00(431.30,470.25)	252.41(230.59,279.32)	219.10(192.40,236.67)	234.81(213.32,255.22)	134
3	DALYs (Disability-Adjusted Life Years)	Age-standardized	South Asia	Hypertensive heart disease	Rate	247.26(153.17,367.53)	449.54(192.81,622.82)	345.08(226.27,463.85)	207.13(116.04,366.41)	386.80(271.30,490.60)	301.71(238.05,392.30)	159
4	DALYs (Disability-Adjusted Life Years)	Age-standardized	Middle SDI	Hypertensive heart disease	Rate	638.96(444.79,746.77)	644.69(445.55,749.05)	645.06(459.80,729.11)	385.55(271.45,464.21)	329.49(242.00,404.12)	355.67(273.61,414.56)	44639
5	DALYs (Disability-Adjusted Life Years)	Age-standardized	East Asia	Hypertensive heart disease	Rate	768.14(515.30,926.62)	657.60(430.27,794.60)	704.81(483.22,825.16)	360.31(240.24,472.81)	241.72(162.19,352.97)	292.61(210.37,371.85)	5
6	DALYs (Disability-Adjusted Life Years)	Age-standardized	High-income Asia Pacific	Hypertensive heart disease	Rate	162.02(143.20,171.09)	150.25(130.50,163.60)	159.13(141.74,169.77)	50.98(47.23,57.39)	40.74(32.28,51.37)	47.14(40.22,56.34)	65
7	DALYs (Disability-Adjusted Life Years)	Age-standardized	High-income North America	Hypertensive heart disease	Rate	175.89(169.62,181.35)	127.94(118.25,134.08)	152.14(144.01,157.76)	289.37(264.18,328.26)	183.78(162.23,195.49)	236.49(214.90,259.50)	100
8	DALYs (Disability-Adjusted Life Years)	Age-standardized	Central Latin America	Hypertensive heart disease	Rate	298.99(285.50,311.21)	346.21(327.58,359.99)	323.85(308.78,335.84)	162.82(135.98,204.06)	167.00(136.58,190.55)	165.67(141.03,193.20)	124
9	DALYs (Disability-Adjusted Life Years)	Age-standardized	Central Europe	Hypertensive heart disease	Rate	437.35(419.27,461.67)	387.07(364.22,412.05)	413.11(394.83,432.64)	480.95(437.34,524.82)	356.97(320.74,388.34)	418.09(380.52,451.92)	42
10	DALYs (Disability-Adjusted Life Years)	Age-standardized	Southeast Asia	Hypertensive heart disease	Rate	622.41(436.37,756.88)	595.29(373.04,755.62)	611.53(426.61,743.70)	505.28(343.00,606.37)	422.70(294.04,499.44)	464.82(339.68,536.92)	9
11	DALYs (Disability-Adjusted Life Years)	Age-standardized	Western Sub-Saharan Africa	Hypertensive heart disease	Rate	457.70(355.68,601.79)	957.22(609.90,1273.34)	712.75(522.26,889.54)	468.42(286.16,598.65)	698.34(409.34,885.78)	590.83(378.81,726.06)	199
12	DALYs (Disability-Adjusted Life Years)	Age-standardized	High-middle SDI	Hypertensive heart disease	Rate	359.47(302.44,406.62)	281.86(238.67,327.29)	315.23(278.30,350.96)	258.41(225.50,296.10)	201.74(170.71,243.24)	228.02(201.54,258.50)	44634
13	DALYs (Disability-Adjusted Life Years)	Age-standardized	Central Asia	Hypertensive heart disease	Rate	380.41(311.24,444.00)	284.61(254.94,324.73)	323.93(284.08,368.10)	441.78(372.76,542.25)	326.83(276.85,380.28)	376.11(320.94,441.92)	32
14	DALYs (Disability-Adjusted Life Years)	Age-standardized	Caribbean	Hypertensive heart disease	Rate	387.12(328.82,454.49)	431.85(342.77,529.35)	411.49(340.51,485.41)	431.09(362.66,503.48)	388.15(309.64,474.56)	408.76(340.51,486.35)	104
15	DALYs (Disability-Adjusted Life Years)	Age-standardized	Eastern Sub-Saharan Africa	Hypertensive heart disease	Rate	755.11(518.79,1120.48)	1523.31(817.36,1934.08)	1151.61(741.13,1457.21)	492.82(336.64,734.34)	1025.44(599.58,1388.61)	786.16(549.70,992.18)	174
16	DALYs (Disability-Adjusted Life Years)	Age-standardized	Eastern Europe	Hypertensive heart disease	Rate	120.76(108.81,129.57)	86.58(81.95,91.13)	101.62(96.24,106.63)	170.95(151.21,191.77)	114.84(101.82,128.13)	139.74(128.15,152.79)	56
17	DALYs (Disability-Adjusted Life Years)	Age-standardized	North Africa and Middle East	Hypertensive heart disease	Rate	946.40(742.87,1170.18)	1097.86(715.27,1418.31)	1025.93(781.23,1223.48)	682.82(479.20,827.03)	698.58(537.56,862.46)	692.12(548.96,810.45)	138
18	DALYs (Disability-Adjusted Life Years)	Age-standardized	Australasia	Hypertensive heart disease	Rate	55.49(52.54,58.32)	53.29(48.07,57.30)	56.26(51.83,59.29)	41.36(38.09,44.24)	34.83(29.38,38.78)	38.76(34.46,42.03)	70
19	DALYs (Disability-Adjusted Life Years)	Age-standardized	High SDI	Hypertensive heart disease	Rate	166.91(158.37,173.89)	140.64(129.38,149.46)	155.64(145.29,162.29)	173.34(156.29,192.49)	122.09(106.32,134.61)	149.35(134.50,162.92)	44635
20	DALYs (Disability-Adjusted Life Years)	Age-standardized	Oceania	Hypertensive heart disease	Rate	472.61(269.15,832.12)	696.05(401.68,977.75)	583.65(371.23,789.67)	380.29(210.80,729.45)	491.34(311.11,676.16)	434.63(296.51,627.55)	21
21	DALYs (Disability-Adjusted Life Years)	Age-standardized	Central Sub-Saharan Africa	Hypertensive heart disease	Rate	934.68(489.40,1449.88)	1675.32(861.93,2347.54)	1326.85(764.06,1844.61)	695.82(485.71,1094.62)	1572.77(872.24,2304.09)	1213.12(774.02,1694.91)	167
22	DALYs (Disability-Adjusted Life Years)	Age-standardized	Low-middle SDI	Hypertensive heart disease	Rate	442.23(357.31,536.86)	646.55(383.25,820.43)	545.44(390.96,652.79)	375.38(293.17,472.96)	491.59(368.65,579.42)	438.48(364.14,503.27)	44636
23	DALYs (Disability-Adjusted Life Years)	Age-standardized	Andean Latin America	Hypertensive heart disease	Rate	239.08(195.52,279.78)	292.16(247.04,341.96)	267.14(230.82,301.79)	146.97(113.49,186.02)	153.47(121.91,187.91)	150.96(122.10,184.68)	120
24	DALYs (Disability-Adjusted Life Years)	Age-standardized	Southern Sub-Saharan Africa	Hypertensive heart disease	Rate	616.34(511.51,793.13)	856.37(735.49,1133.20)	758.91(665.03,944.82)	760.08(648.16,888.43)	957.25(783.67,1152.35)	889.11(785.13,1034.16)	192
25	DALYs (Disability-Adjusted Life Years)	Age-standardized	Low SDI	Hypertensive heart disease	Rate	584.30(423.16,829.55)	1046.27(626.60,1364.23)	817.25(545.80,1035.65)	424.37(306.85,598.59)	837.27(544.38,1035.17)	640.71(451.46,786.79)	44637
26	DALYs (Disability-Adjusted Life Years)	Age-standardized	Southern Latin America	Hypertensive heart disease	Rate	332.45(318.19,346.56)	251.38(234.60,264.48)	289.43(274.80,301.39)	238.75(220.62,253.19)	188.09(165.34,201.80)	213.17(193.34,226.44)	96
27	DALYs (Disability-Adjusted Life Years)	Age-standardized	Western Europe	Hypertensive heart disease	Rate	128.83(122.93,133.52)	132.68(120.56,140.41)	134.86(124.63,141.19)	108.69(99.02,115.30)	107.84(88.46,119.39)	111.10(95.08,120.73)	73

## Sheet: 204(male,female)
DALYs for Global + 204 countries (total, male, female) in 1990 and 2021
	measure_name	age_name	location_name	cause_name	metric_name	1990-Male	1990-Female	1990-Both	2021-Male	2021-Female	2021-Both	location_id
1	DALYs (Disability-Adjusted Life Years)	All ages	Russian Federation	Hypertensive heart disease	Number	72890.38(69768.33,76252.72)	88164.72(84934.88,91228.67)	161055.10(156322.71,165958.86)	130466.35(116014.03,144354.46)	153514.03(137429.91,168039.18)	283980.38(262211.77,304772.68)	62
2	DALYs (Disability-Adjusted Life Years)	All ages	Montenegro	Hypertensive heart disease	Number	470.29(355.95,651.12)	475.98(356.13,691.82)	946.27(749.16,1259.17)	846.89(570.00,1181.63)	888.06(618.36,1251.59)	1734.94(1308.56,2282.11)	50
3	DALYs (Disability-Adjusted Life Years)	All ages	Yemen	Hypertensive heart disease	Number	28664.17(12007.36,46464.81)	39373.74(13021.17,60627.83)	68037.90(37405.62,97753.22)	62095.24(18097.90,117787.90)	92528.35(37940.79,161439.65)	154623.59(87034.96,250891.88)	157
4	DALYs (Disability-Adjusted Life Years)	All ages	American Samoa	Hypertensive heart disease	Number	55.70(40.86,72.64)	37.97(22.64,47.56)	93.66(68.80,114.05)	92.42(68.11,119.50)	50.07(38.26,68.65)	142.50(114.77,178.77)	298
5	DALYs (Disability-Adjusted Life Years)	All ages	Global	Hypertensive heart disease	Number	7008357.01(5503296.52,7983999.74)	8465473.06(6330282.50,9939344.50)	15473830.07(12310724.90,17311822.15)	11638566.68(9333223.07,13404664.24)	13823618.03(10900327.11,15529128.53)	25462184.71(21493311.53,28047521.03)	1
6	DALYs (Disability-Adjusted Life Years)	All ages	Andorra	Hypertensive heart disease	Number	22.92(12.72,33.55)	58.22(37.44,88.81)	81.15(52.35,118.19)	37.39(26.49,48.41)	143.09(99.82,199.59)	180.49(128.83,242.45)	74
7	DALYs (Disability-Adjusted Life Years)	All ages	Puerto Rico	Hypertensive heart disease	Number	5525.82(5172.92,5890.32)	4398.04(4118.94,4685.66)	9923.86(9443.59,10401.96)	8800.76(7361.87,10257.17)	7096.96(5828.44,8208.55)	15897.71(13394.68,18270.50)	385
8	DALYs (Disability-Adjusted Life Years)	All ages	Myanmar	Hypertensive heart disease	Number	125839.38(41041.10,189205.65)	102201.46(33636.64,161100.32)	228040.84(85899.96,340404.13)	143597.65(57811.47,223977.88)	126710.22(52511.78,179708.52)	270307.87(141519.15,395142.04)	15
9	DALYs (Disability-Adjusted Life Years)	All ages	Lesotho	Hypertensive heart disease	Number	2501.92(1625.95,3912.63)	6012.27(3985.88,8670.97)	8514.19(6064.94,11424.72)	5593.63(2495.70,8515.48)	9966.22(5232.35,14849.30)	15559.86(8326.33,22374.96)	194
10	DALYs (Disability-Adjusted Life Years)	All ages	Gambia	Hypertensive heart disease	Number	913.05(615.58,1470.76)	1424.94(894.44,2060.44)	2337.98(1638.09,3224.08)	3646.72(2304.47,5631.81)	4755.56(2497.49,7037.86)	8402.28(5155.83,11942.79)	206
11	DALYs (Disability-Adjusted Life Years)	All ages	Madagascar	Hypertensive heart disease	Number	28373.54(19458.83,46475.82)	57357.15(34229.20,74404.31)	85730.70(58533.51,112010.13)	47213.09(25265.12,84138.99)	116922.65(65311.30,169682.05)	164135.74(106339.92,227692.65)	181
12	DALYs (Disability-Adjusted Life Years)	All ages	Togo	Hypertensive heart disease	Number	2527.34(1735.79,4071.97)	6262.31(3548.43,8850.83)	8789.65(5890.61,12156.22)	10088.10(6081.60,16608.41)	19415.55(9422.36,29773.82)	29503.65(16274.85,44117.31)	218
13	DALYs (Disability-Adjusted Life Years)	All ages	Kuwait	Hypertensive heart disease	Number	2340.12(2097.53,2628.03)	2076.36(1860.58,2258.10)	4416.48(4079.69,4779.22)	3898.84(2926.85,5425.58)	3312.00(2806.17,3826.16)	7210.84(5801.58,9109.50)	145
14	DALYs (Disability-Adjusted Life Years)	All ages	Tajikistan	Hypertensive heart disease	Number	10248.61(6917.88,14453.91)	11147.29(7400.76,16195.91)	21395.90(14832.74,29864.72)	15540.35(10369.27,22498.75)	14261.91(9428.60,21132.66)	29802.26(20176.19,42225.60)	39
15	DALYs (Disability-Adjusted Life Years)	All ages	Central African Republic	Hypertensive heart disease	Number	6304.48(1962.63,11474.51)	10720.59(3374.59,17583.52)	17025.08(6063.23,26667.91)	9820.85(3606.90,17401.25)	18047.08(6438.85,29885.49)	27867.93(11813.77,44222.54)	169
16	DALYs (Disability-Adjusted Life Years)	All ages	Italy	Hypertensive heart disease	Number	67977.44(64198.31,70638.44)	116317.44(103038.78,124243.15)	184294.89(167527.08,194485.67)	141597.64(125812.16,150985.91)	242240.01(187376.23,273217.82)	383837.65(314585.85,423769.93)	86
17	DALYs (Disability-Adjusted Life Years)	All ages	Samoa	Hypertensive heart disease	Number	338.04(216.01,444.49)	298.80(180.89,401.74)	636.84(424.56,815.22)	413.23(273.12,564.98)	433.30(264.06,587.54)	846.53(567.61,1087.71)	27
18	DALYs (Disability-Adjusted Life Years)	All ages	Dominica	Hypertensive heart disease	Number	241.27(193.56,288.85)	359.92(294.97,441.91)	601.19(513.80,693.36)	372.87(269.04,484.67)	363.89(289.39,466.33)	736.76(596.91,919.58)	110
19	DALYs (Disability-Adjusted Life Years)	All ages	Ukraine	Hypertensive heart disease	Number	35982.22(28645.17,43069.71)	50584.58(44548.07,56612.22)	86566.80(77959.38,95804.68)	50178.71(30008.21,74385.68)	57457.26(39183.56,79194.72)	107635.97(79815.07,141419.59)	63
20	DALYs (Disability-Adjusted Life Years)	All ages	Poland	Hypertensive heart disease	Number	47242.83(45934.67,48371.12)	63291.42(59922.32,65610.03)	110534.25(106210.41,113712.55)	85137.04(75464.81,96263.50)	95514.30(82417.88,105598.98)	180651.34(160600.83,197673.06)	51
21	DALYs (Disability-Adjusted Life Years)	All ages	Bermuda	Hypertensive heart disease	Number	57.50(53.19,62.13)	56.73(51.63,62.30)	114.24(107.40,121.68)	126.83(109.13,151.31)	100.14(82.10,122.96)	226.97(195.68,275.06)	305
22	DALYs (Disability-Adjusted Life Years)	All ages	Saint Kitts and Nevis	Hypertensive heart disease	Number	97.71(89.71,106.77)	116.43(106.21,126.98)	214.14(200.34,227.26)	201.94(162.43,247.48)	151.50(125.81,174.22)	353.45(292.01,413.98)	393
23	DALYs (Disability-Adjusted Life Years)	All ages	Chile	Hypertensive heart disease	Number	10752.30(10226.92,11278.67)	11752.64(11006.20,12512.78)	22504.95(21465.49,23618.51)	21349.44(19493.12,23734.03)	26555.74(22684.55,29105.17)	47905.18(42353.44,51648.97)	98
24	DALYs (Disability-Adjusted Life Years)	All ages	Lebanon	Hypertensive heart disease	Number	5255.06(1896.08,7965.26)	5519.66(2088.44,9076.67)	10774.71(4089.19,16256.46)	6491.23(5117.19,8114.17)	6444.46(5016.44,8367.20)	12935.70(10639.66,15658.54)	146
25	DALYs (Disability-Adjusted Life Years)	All ages	Austria	Hypertensive heart disease	Number	7304.45(6871.75,7677.44)	12053.50(10864.05,13073.28)	19357.95(18013.33,20529.59)	12228.89(11070.97,13264.86)	21907.06(17543.38,24393.85)	34135.96(28864.98,37448.51)	75
26	DALYs (Disability-Adjusted Life Years)	All ages	Uruguay	Hypertensive heart disease	Number	2928.20(2765.23,3100.37)	3501.09(3201.47,3737.61)	6429.29(6060.09,6769.14)	4779.56(4426.20,5122.89)	6840.76(5794.29,7453.75)	11620.32(10437.08,12494.99)	99
27	DALYs (Disability-Adjusted Life Years)	All ages	Solomon Islands	Hypertensive heart disease	Number	417.77(183.03,758.40)	363.38(144.57,569.56)	781.15(389.14,1265.85)	902.57(500.82,1573.28)	877.41(433.60,1288.18)	1779.98(1092.28,2643.75)	28
28	DALYs (Disability-Adjusted Life Years)	All ages	Ecuador	Hypertensive heart disease	Number	9442.06(8848.70,10042.22)	12537.76(11838.30,13309.13)	21979.82(20928.46,23074.50)	14294.91(10835.04,19939.81)	18230.08(13855.25,22336.18)	32524.99(25544.84,41376.23)	122
29	DALYs (Disability-Adjusted Life Years)	All ages	Peru	Hypertensive heart disease	Number	9355.99(7253.83,11420.90)	10920.11(8518.39,13635.82)	20276.10(16663.13,24349.74)	15849.76(11248.74,21516.59)	16842.57(12289.80,23180.71)	32692.33(25669.57,41777.56)	123
30	DALYs (Disability-Adjusted Life Years)	All ages	Romania	Hypertensive heart disease	Number	82401.23(77058.66,87204.03)	104061.96(95711.58,112705.31)	186463.19(176033.79,196147.04)	102438.59(90243.69,117823.51)	125493.89(110240.10,142769.89)	227932.48(203666.51,254480.51)	52
31	DALYs (Disability-Adjusted Life Years)	All ages	Malawi	Hypertensive heart disease	Number	10409.19(3997.97,15781.91)	18839.03(6041.43,27418.08)	29248.22(13297.31,40443.85)	20228.71(9009.90,32178.47)	32794.65(14588.73,50792.17)	53023.36(29514.42,73412.58)	182
32	DALYs (Disability-Adjusted Life Years)	All ages	Belgium	Hypertensive heart disease	Number	1866.08(1717.92,2009.34)	4318.95(3778.95,4701.40)	6185.03(5534.97,6613.34)	2780.46(2481.64,3030.99)	5802.93(4395.55,6653.80)	8583.39(6890.58,9544.87)	76
33	DALYs (Disability-Adjusted Life Years)	All ages	Tonga	Hypertensive heart disease	Number	54.12(36.05,83.78)	49.68(35.40,66.18)	103.80(79.32,137.38)	79.23(58.00,107.26)	53.55(38.64,75.72)	132.78(100.72,175.25)	29
34	DALYs (Disability-Adjusted Life Years)	All ages	Turkmenistan	Hypertensive heart disease	Number	3216.15(2189.67,4587.79)	3245.81(2473.04,4113.42)	6461.96(4694.21,8324.03)	8354.17(5394.49,13161.03)	7929.60(5770.34,11344.48)	16283.77(11701.37,23606.08)	40
35	DALYs (Disability-Adjusted Life Years)	All ages	Philippines	Hypertensive heart disease	Number	117322.32(96951.63,139881.32)	91348.67(74889.67,116845.48)	208671.00(184715.89,242040.28)	339386.00(257098.04,434669.86)	258472.07(202794.47,329472.00)	597858.07(494704.72,708971.73)	16
36	DALYs (Disability-Adjusted Life Years)	All ages	Congo	Hypertensive heart disease	Number	6401.65(2624.74,9409.49)	11767.74(5091.64,18432.41)	18169.39(9636.34,26811.28)	10554.45(6226.97,15312.07)	21503.62(10924.96,33451.34)	32058.07(19233.46,46694.84)	170
37	DALYs (Disability-Adjusted Life Years)	All ages	Cook Islands	Hypertensive heart disease	Number	146.10(116.63,191.77)	136.14(97.84,177.06)	282.25(225.47,351.98)	181.03(137.76,225.71)	115.75(86.90,155.09)	296.79(235.88,370.80)	320
38	DALYs (Disability-Adjusted Life Years)	All ages	Namibia	Hypertensive heart disease	Number	2284.73(1474.69,3497.47)	4617.70(3008.95,6127.46)	6902.43(5275.63,9111.39)	4460.22(2746.49,7497.71)	8549.61(5322.67,12581.95)	13009.83(8606.75,18167.63)	195
39	DALYs (Disability-Adjusted Life Years)	All ages	Luxembourg	Hypertensive heart disease	Number	152.91(142.96,165.02)	317.69(288.21,342.49)	470.60(435.30,501.26)	261.14(229.00,294.90)	591.54(493.93,671.87)	852.68(730.58,956.75)	87
40	DALYs (Disability-Adjusted Life Years)	All ages	Uzbekistan	Hypertensive heart disease	Number	16917.84(10217.99,24134.70)	16699.72(13953.68,21133.94)	33617.57(24584.16,44476.88)	49608.37(31831.43,77673.58)	47294.65(35268.09,63095.03)	96903.02(70461.72,130772.62)	41
41	DALYs (Disability-Adjusted Life Years)	All ages	Dominican Republic	Hypertensive heart disease	Number	7509.84(6144.37,9702.79)	7793.30(6357.53,10201.03)	15303.14(12955.24,18895.10)	20467.00(13383.36,29049.34)	16019.82(11233.16,24968.27)	36486.82(27498.01,49294.84)	111
42	DALYs (Disability-Adjusted Life Years)	All ages	San Marino	Hypertensive heart disease	Number	16.20(12.53,22.37)	29.05(20.80,41.72)	45.25(35.79,62.42)	24.82(17.13,34.01)	47.21(30.91,67.36)	72.03(50.20,98.16)	396
43	DALYs (Disability-Adjusted Life Years)	All ages	Mauritius	Hypertensive heart disease	Number	3189.02(2963.92,3435.43)	3197.33(2941.81,3447.70)	6386.35(6004.91,6785.90)	4454.26(4093.45,4753.84)	4534.93(4068.58,4882.07)	8989.19(8209.96,9478.01)	183
44	DALYs (Disability-Adjusted Life Years)	All ages	Afghanistan	Hypertensive heart disease	Number	79850.67(40751.75,137434.55)	51107.65(11301.42,84705.29)	130958.33(54851.72,214070.39)	68664.13(34211.81,108494.51)	71091.50(18302.67,117387.37)	139755.62(69845.82,216041.40)	160
45	DALYs (Disability-Adjusted Life Years)	All ages	Libya	Hypertensive heart disease	Number	5589.95(2913.23,9193.80)	5165.50(2985.90,7482.49)	10755.45(6431.81,15701.76)	18246.07(8927.32,32456.69)	15343.84(8789.30,23391.12)	33589.91(20077.57,53557.38)	147
46	DALYs (Disability-Adjusted Life Years)	All ages	Ghana	Hypertensive heart disease	Number	16245.44(11692.44,22471.94)	38670.80(22780.42,52497.42)	54916.24(37498.74,71491.38)	47305.62(25180.79,69196.82)	68535.86(40097.03,99037.85)	115841.48(70734.39,159408.63)	207
47	DALYs (Disability-Adjusted Life Years)	All ages	Sudan	Hypertensive heart disease	Number	52298.19(26270.27,74327.04)	59343.58(20185.31,92055.98)	111641.76(62107.35,158466.05)	96182.99(49083.87,149644.57)	76873.45(38021.72,122251.50)	173056.44(102962.64,255186.00)	522
48	DALYs (Disability-Adjusted Life Years)	All ages	Mozambique	Hypertensive heart disease	Number	22693.43(14753.13,34530.86)	43680.54(23881.15,57325.02)	66373.97(42545.58,86945.01)	49788.16(26442.67,81480.35)	76921.66(42718.19,117581.63)	126709.82(77387.86,187034.96)	184
49	DALYs (Disability-Adjusted Life Years)	All ages	Democratic Republic of the Congo	Hypertensive heart disease	Number	56935.56(25532.11,97647.31)	109771.06(44279.88,165628.08)	166706.62(76871.70,246496.22)	101438.49(60134.51,181721.23)	279700.05(140746.79,430229.14)	381138.54(226561.44,557194.02)	171
50	DALYs (Disability-Adjusted Life Years)	All ages	Brazil	Hypertensive heart disease	Number	193143.28(187006.15,199281.22)	200846.93(190900.35,209582.96)	393990.21(378604.68,405804.48)	272102.88(250354.67,303061.05)	302994.83(264648.21,327011.03)	575097.72(523244.34,624523.90)	135
51	DALYs (Disability-Adjusted Life Years)	All ages	China	Hypertensive heart disease	Number	2513856.80(1606792.38,3089648.08)	2457475.57(1550642.08,3032082.17)	4971332.37(3273139.07,5916486.29)	3062086.50(2015110.82,4093958.75)	2527200.21(1653125.44,3757256.52)	5589286.70(3973271.47,7160215.49)	6
52	DALYs (Disability-Adjusted Life Years)	All ages	Serbia	Hypertensive heart disease	Number	21440.04(15505.69,29223.87)	28329.69(20911.92,40284.96)	49769.73(38838.71,65164.80)	27809.45(20259.37,36013.16)	38854.56(26507.41,51803.98)	66664.01(50141.94,83374.34)	53
53	DALYs (Disability-Adjusted Life Years)	All ages	Grenada	Hypertensive heart disease	Number	158.42(143.76,174.86)	256.21(234.11,279.36)	414.62(380.56,449.20)	350.03(297.47,405.48)	357.47(313.52,395.39)	707.50(614.79,795.89)	112
54	DALYs (Disability-Adjusted Life Years)	All ages	Tokelau	Hypertensive heart disease	Number	3.37(1.84,5.68)	6.59(3.67,9.32)	9.96(6.72,13.45)	2.87(1.67,4.84)	3.87(2.33,5.44)	6.75(4.41,9.13)	413
55	DALYs (Disability-Adjusted Life Years)	All ages	Malta	Hypertensive heart disease	Number	183.67(170.25,198.65)	237.80(213.08,259.44)	421.46(387.16,455.38)	329.01(289.50,372.46)	538.57(436.40,607.67)	867.58(728.55,962.80)	88
56	DALYs (Disability-Adjusted Life Years)	All ages	Gabon	Hypertensive heart disease	Number	2852.33(1453.44,4046.88)	5148.42(2917.31,7503.88)	8000.75(5144.21,11024.53)	4490.01(2393.78,6574.92)	6304.97(3383.40,11161.61)	10794.98(6657.98,15644.83)	173
57	DALYs (Disability-Adjusted Life Years)	All ages	Sri Lanka	Hypertensive heart disease	Number	36465.97(26539.19,44016.65)	26590.85(19164.88,32702.70)	63056.82(49499.62,73411.33)	40147.35(24901.87,66468.78)	38542.31(24464.15,66048.04)	78689.66(49988.79,121122.68)	17
58	DALYs (Disability-Adjusted Life Years)	All ages	Vanuatu	Hypertensive heart disease	Number	201.08(109.15,354.37)	190.89(99.57,293.98)	391.97(234.23,591.01)	525.27(317.47,785.85)	480.02(296.97,679.45)	1005.29(690.85,1345.99)	30
59	DALYs (Disability-Adjusted Life Years)	All ages	Guinea	Hypertensive heart disease	Number	6268.72(4478.04,8687.46)	16575.89(8303.59,24784.79)	22844.61(13813.09,32385.99)	15140.11(8775.46,21593.71)	26047.66(12921.10,37450.23)	41187.78(24552.79,57293.39)	208
60	DALYs (Disability-Adjusted Life Years)	All ages	Cyprus	Hypertensive heart disease	Number	754.55(369.32,1135.36)	1357.87(650.99,2121.49)	2112.42(1077.24,2973.10)	1025.04(820.25,1290.80)	1832.05(1417.76,2326.03)	2857.10(2351.72,3445.15)	77
61	DALYs (Disability-Adjusted Life Years)	All ages	South Africa	Hypertensive heart disease	Number	54564.81(44369.37,71638.25)	97051.29(81009.46,123371.26)	151616.11(130825.39,191597.32)	141529.25(118483.38,172606.85)	232443.98(187594.43,292648.21)	373973.23(319740.07,442812.56)	196
62	DALYs (Disability-Adjusted Life Years)	All ages	Rwanda	Hypertensive heart disease	Number	9638.02(1962.66,17083.86)	33139.61(6940.58,47754.02)	42777.63(9169.46,60803.82)	7582.34(2899.51,16277.34)	31268.08(8074.28,48527.88)	38850.42(11976.24,55907.25)	185
63	DALYs (Disability-Adjusted Life Years)	All ages	Albania	Hypertensive heart disease	Number	2093.35(1499.22,2950.60)	2273.06(1613.39,3218.84)	4366.41(3177.98,5910.63)	3372.80(2123.99,5046.74)	3410.37(2224.13,5146.07)	6783.17(4594.18,9941.92)	43
64	DALYs (Disability-Adjusted Life Years)	All ages	Zimbabwe	Hypertensive heart disease	Number	9847.55(7433.38,14149.72)	16552.60(12538.01,21560.11)	26400.15(21266.21,33774.76)	21569.94(15290.26,32221.33)	41387.19(24906.73,60555.31)	62957.13(42020.06,90040.90)	198
65	DALYs (Disability-Adjusted Life Years)	All ages	Morocco	Hypertensive heart disease	Number	64354.14(34852.20,107745.46)	73203.45(35091.56,104252.68)	137557.59(79023.19,196931.93)	140289.59(70707.21,228350.55)	134051.35(86075.84,186052.92)	274340.94(169776.03,385207.59)	148
66	DALYs (Disability-Adjusted Life Years)	All ages	Thailand	Hypertensive heart disease	Number	15635.66(11000.21,20925.64)	16175.61(10505.36,23012.29)	31811.27(22326.26,40702.22)	35405.34(25869.90,47452.47)	37352.76(27786.38,50480.55)	72758.10(56726.38,91612.34)	18
67	DALYs (Disability-Adjusted Life Years)	All ages	Canada	Hypertensive heart disease	Number	5591.61(5277.76,5943.25)	6700.50(6091.47,7227.69)	12292.11(11464.60,13047.34)	20943.71(19506.93,22553.36)	20531.75(17581.56,22886.32)	41475.46(37568.58,45050.70)	101
68	DALYs (Disability-Adjusted Life Years)	All ages	Equatorial Guinea	Hypertensive heart disease	Number	1126.24(584.97,1710.93)	2061.28(966.05,3210.71)	3187.52(1856.83,4733.04)	1587.59(850.43,2407.68)	2715.96(1253.75,5194.84)	4303.55(2413.34,6912.17)	172
69	DALYs (Disability-Adjusted Life Years)	All ages	Greenland	Hypertensive heart disease	Number	42.60(33.56,59.81)	48.02(37.56,62.37)	90.62(75.02,115.22)	55.15(38.09,73.94)	43.75(31.88,56.03)	98.90(75.30,124.30)	349
70	DALYs (Disability-Adjusted Life Years)	All ages	Colombia	Hypertensive heart disease	Number	40741.19(38030.43,43304.81)	43645.07(40887.88,46077.30)	84386.26(80301.97,87981.55)	32913.70(26575.01,41740.05)	38458.75(31416.18,45120.98)	71372.45(59473.03,85304.35)	125
71	DALYs (Disability-Adjusted Life Years)	All ages	Guyana	Hypertensive heart disease	Number	3142.26(2756.42,3574.69)	3269.36(2890.09,3687.88)	6411.62(5824.02,7033.57)	4364.98(3310.38,5567.03)	4111.71(3205.31,5181.88)	8476.68(6560.57,10748.38)	113
72	DALYs (Disability-Adjusted Life Years)	All ages	Netherlands	Hypertensive heart disease	Number	2952.60(2764.92,3149.35)	4617.30(4073.25,4994.15)	7569.90(6866.29,8025.80)	5369.41(4812.08,5843.51)	9870.67(8031.72,10971.77)	15240.08(12909.20,16730.16)	89
73	DALYs (Disability-Adjusted Life Years)	All ages	United States of America	Hypertensive heart disease	Number	251452.23(243051.48,259146.48)	251826.29(228295.32,265642.54)	503278.51(473962.64,522725.71)	743150.93(675300.85,848354.19)	620014.88(534463.93,666349.48)	1363165.82(1227011.62,1502149.94)	102
74	DALYs (Disability-Adjusted Life Years)	All ages	Guam	Hypertensive heart disease	Number	351.37(230.16,448.67)	307.11(159.04,369.09)	658.48(415.78,798.61)	397.59(315.31,565.78)	198.53(161.40,313.69)	596.12(489.42,853.40)	351
75	DALYs (Disability-Adjusted Life Years)	All ages	Bhutan	Hypertensive heart disease	Number	380.40(240.26,551.23)	587.11(197.21,949.47)	967.51(505.96,1399.29)	738.18(500.08,1011.10)	1084.56(596.77,1566.78)	1822.74(1218.11,2375.45)	162
76	DALYs (Disability-Adjusted Life Years)	All ages	Democratic People's Republic of Korea	Hypertensive heart disease	Number	26731.16(14189.14,38761.64)	41333.33(22701.65,63444.15)	68064.49(40910.52,97437.66)	53712.39(34074.92,87676.94)	88516.88(51710.86,130699.26)	142229.27(101840.48,187747.66)	7
77	DALYs (Disability-Adjusted Life Years)	All ages	Brunei Darussalam	Hypertensive heart disease	Number	210.90(149.19,274.41)	148.42(109.52,195.37)	359.32(267.02,438.01)	350.56(279.67,457.86)	272.36(210.51,384.09)	622.91(507.90,808.14)	66
78	DALYs (Disability-Adjusted Life Years)	All ages	Japan	Hypertensive heart disease	Number	88879.19(85172.48,91651.57)	121923.06(106230.15,131378.17)	210802.26(190712.25,222341.17)	75623.71(68938.97,80345.81)	117974.41(86603.07,138155.67)	193598.13(156852.59,218427.05)	67
79	DALYs (Disability-Adjusted Life Years)	All ages	Tuvalu	Hypertensive heart disease	Number	23.40(14.12,34.79)	41.89(18.64,62.96)	65.29(37.25,89.80)	29.83(18.10,44.53)	34.54(20.23,48.81)	64.38(42.78,85.03)	416
80	DALYs (Disability-Adjusted Life Years)	All ages	Eswatini	Hypertensive heart disease	Number	1630.40(797.72,2417.80)	2013.22(1305.73,2741.45)	3643.62(2304.25,4782.72)	3288.08(1086.18,5706.42)	3702.05(1921.90,6048.72)	6990.14(3631.54,10859.31)	197
81	DALYs (Disability-Adjusted Life Years)	All ages	Denmark	Hypertensive heart disease	Number	1688.03(1544.17,1830.92)	1941.26(1716.55,2141.39)	3629.29(3325.05,3905.07)	2037.41(1814.75,2240.19)	2145.07(1766.77,2398.45)	4182.49(3647.91,4571.98)	78
82	DALYs (Disability-Adjusted Life Years)	All ages	Palestine	Hypertensive heart disease	Number	3414.96(2477.98,4971.77)	4448.42(2352.21,7548.64)	7863.38(5435.01,11165.47)	5933.54(4524.40,7397.10)	6622.98(5026.89,8413.33)	12556.53(10159.81,15312.26)	149
83	DALYs (Disability-Adjusted Life Years)	All ages	Slovakia	Hypertensive heart disease	Number	6142.39(4474.89,9106.60)	6759.21(4941.25,10252.65)	12901.60(9545.31,18736.96)	9510.36(6353.50,12632.55)	10171.36(6886.11,13827.50)	19681.72(14134.57,25740.58)	54
84	DALYs (Disability-Adjusted Life Years)	All ages	Liberia	Hypertensive heart disease	Number	3518.98(2191.77,4896.77)	5287.88(2975.77,7422.38)	8806.86(6045.95,11783.29)	8356.41(4116.44,13437.95)	10589.95(4929.50,17056.30)	18946.36(10406.39,27835.71)	210
85	DALYs (Disability-Adjusted Life Years)	All ages	Bangladesh	Hypertensive heart disease	Number	91454.84(51873.36,151950.39)	116717.25(43541.97,166514.27)	208172.09(138543.05,293339.94)	149414.10(56742.40,403429.96)	273047.57(178098.90,568231.27)	422461.67(265203.99,930838.40)	161
86	DALYs (Disability-Adjusted Life Years)	All ages	Finland	Hypertensive heart disease	Number	3065.50(2866.13,3254.57)	4594.73(4027.46,5036.33)	7660.23(7064.77,8188.68)	10926.22(9735.65,11866.40)	15902.60(12442.43,18094.46)	26828.82(22202.61,29680.78)	79
87	DALYs (Disability-Adjusted Life Years)	All ages	Guinea-Bissau	Hypertensive heart disease	Number	1725.92(824.30,2539.69)	2836.22(1299.81,4358.30)	4562.14(2216.93,6789.33)	3272.64(1889.97,4721.64)	5115.43(2212.11,8044.36)	8388.07(4452.31,12359.81)	209
88	DALYs (Disability-Adjusted Life Years)	All ages	Haiti	Hypertensive heart disease	Number	11200.22(4355.48,18542.30)	17510.26(6207.36,28658.78)	28710.48(11623.35,45810.34)	18199.97(10283.27,32432.44)	32428.57(12512.78,52033.96)	50628.54(24116.10,77835.39)	114
89	DALYs (Disability-Adjusted Life Years)	All ages	Paraguay	Hypertensive heart disease	Number	3313.71(2634.60,4119.80)	3999.99(3162.78,5387.89)	7313.70(6245.18,8843.58)	9766.26(6967.86,13637.11)	8895.11(6528.01,12110.27)	18661.37(14136.80,24328.61)	136
90	DALYs (Disability-Adjusted Life Years)	All ages	Seychelles	Hypertensive heart disease	Number	448.22(348.80,516.59)	515.21(426.79,609.00)	963.43(822.25,1072.63)	550.99(451.33,670.94)	560.61(472.57,701.39)	1111.60(964.66,1337.04)	186
91	DALYs (Disability-Adjusted Life Years)	All ages	Costa Rica	Hypertensive heart disease	Number	1730.92(1605.67,1861.61)	1979.15(1812.75,2114.41)	3710.06(3438.25,3943.03)	4095.24(3588.96,4589.97)	4571.93(3925.80,5133.63)	8667.18(7597.26,9676.46)	126
92	DALYs (Disability-Adjusted Life Years)	All ages	Somalia	Hypertensive heart disease	Number	13453.19(7447.71,22792.33)	21228.37(8428.96,33646.81)	34681.57(17683.80,51379.10)	19487.32(9888.12,34920.95)	39859.40(15252.78,63238.00)	59346.72(28540.69,91889.46)	187
93	DALYs (Disability-Adjusted Life Years)	All ages	Norway	Hypertensive heart disease	Number	1351.27(1278.25,1414.55)	1788.04(1567.18,1915.05)	3139.31(2841.75,3318.30)	1062.58(954.82,1150.02)	2224.59(1785.14,2480.70)	3287.17(2735.88,3615.09)	90
94	DALYs (Disability-Adjusted Life Years)	All ages	Mali	Hypertensive heart disease	Number	6247.36(4404.36,8648.94)	22267.24(5818.20,33488.82)	28514.60(12979.04,40030.38)	15785.41(10295.02,21893.07)	39526.85(13259.40,59169.62)	55312.26(28600.81,79285.60)	211
95	DALYs (Disability-Adjusted Life Years)	All ages	Bosnia and Herzegovina	Hypertensive heart disease	Number	3717.49(2942.56,4888.52)	5832.52(4457.55,7747.94)	9550.01(7580.96,12238.66)	6133.38(3939.36,8553.64)	8411.20(5584.34,11008.98)	14544.58(10097.23,19092.96)	44
96	DALYs (Disability-Adjusted Life Years)	All ages	Oman	Hypertensive heart disease	Number	2667.07(1554.74,4380.30)	3281.82(1990.17,5006.75)	5948.89(3976.78,8585.13)	7814.90(5317.71,10557.64)	5100.95(3503.25,6750.29)	12915.85(9265.95,16856.20)	150
97	DALYs (Disability-Adjusted Life Years)	All ages	Monaco	Hypertensive heart disease	Number	30.78(22.80,43.18)	42.27(28.49,69.76)	73.05(53.11,105.45)	48.78(35.08,62.95)	68.79(45.00,96.53)	117.56(84.95,151.83)	367
98	DALYs (Disability-Adjusted Life Years)	All ages	Slovenia	Hypertensive heart disease	Number	2624.39(2432.57,2835.87)	4495.84(4112.69,4870.44)	7120.23(6672.77,7561.18)	4090.79(3599.38,4584.97)	8413.63(6719.32,9742.29)	12504.43(10389.81,14217.45)	55
99	DALYs (Disability-Adjusted Life Years)	All ages	Benin	Hypertensive heart disease	Number	4360.93(2858.59,5634.60)	6269.21(3464.96,8971.56)	10630.15(7040.56,14059.37)	12821.87(7394.85,18280.94)	13792.82(8183.45,19224.22)	26614.68(16745.23,36593.79)	200
100	DALYs (Disability-Adjusted Life Years)	All ages	Timor-Leste	Hypertensive heart disease	Number	960.82(513.08,1408.09)	1135.14(502.28,1781.38)	2095.96(1077.81,3000.91)	2293.60(1316.60,3785.60)	3062.40(1844.49,4541.88)	5356.00(3413.50,7371.59)	19
101	DALYs (Disability-Adjusted Life Years)	All ages	United States Virgin Islands	Hypertensive heart disease	Number	210.82(161.02,288.61)	241.86(181.19,323.58)	452.68(363.85,581.64)	307.44(208.56,419.99)	209.48(148.24,316.58)	516.92(385.75,684.97)	422
102	DALYs (Disability-Adjusted Life Years)	All ages	Guatemala	Hypertensive heart disease	Number	1699.09(1585.70,1802.53)	2909.93(2734.63,3080.96)	4609.02(4401.52,4831.50)	2891.03(2413.62,3499.04)	5020.01(4300.90,5738.46)	7911.04(6766.08,9104.91)	128
103	DALYs (Disability-Adjusted Life Years)	All ages	Taiwan (Province of China)	Hypertensive heart disease	Number	30753.99(29108.38,32510.49)	24470.64(22724.19,26018.62)	55224.63(52722.00,57861.32)	48609.68(43636.38,53262.30)	35959.13(30873.42,39753.71)	84568.81(75170.46,91762.05)	8
104	DALYs (Disability-Adjusted Life Years)	All ages	Portugal	Hypertensive heart disease	Number	5860.10(5441.28,6264.24)	9761.91(8857.62,10483.58)	15622.00(14539.60,16607.30)	9080.46(8127.26,9938.08)	17347.66(13845.73,19670.17)	26428.12(22078.52,29383.16)	91
105	DALYs (Disability-Adjusted Life Years)	All ages	El Salvador	Hypertensive heart disease	Number	1845.94(1479.38,2194.67)	2321.10(1845.56,2947.56)	4167.05(3510.52,4818.02)	2507.70(1933.09,3241.93)	3668.12(2721.60,4946.45)	6175.82(4905.36,7838.58)	127
106	DALYs (Disability-Adjusted Life Years)	All ages	France	Hypertensive heart disease	Number	30493.82(28618.74,32243.30)	58766.24(51325.70,65157.13)	89260.06(80672.26,96308.21)	39673.68(34797.37,44255.99)	78437.75(62736.75,88843.77)	118111.43(98054.13,132718.80)	80
107	DALYs (Disability-Adjusted Life Years)	All ages	Armenia	Hypertensive heart disease	Number	3250.31(2623.65,3913.63)	4649.60(3954.21,5364.48)	7899.91(6709.82,9180.55)	3949.83(2860.46,5964.11)	6673.98(5496.05,7757.14)	10623.81(8513.65,13529.82)	33
108	DALYs (Disability-Adjusted Life Years)	All ages	Qatar	Hypertensive heart disease	Number	308.93(233.11,387.64)	135.29(102.22,176.43)	444.23(361.78,543.17)	1130.28(823.02,1666.79)	429.11(305.45,625.76)	1559.39(1141.96,2237.95)	151
109	DALYs (Disability-Adjusted Life Years)	All ages	Singapore	Hypertensive heart disease	Number	3625.21(3408.56,3831.33)	2682.16(2495.13,2849.99)	6307.38(5996.37,6614.10)	6886.76(6019.16,7557.13)	3842.07(3361.84,4187.43)	10728.83(9654.32,11604.77)	69
110	DALYs (Disability-Adjusted Life Years)	All ages	Viet Nam	Hypertensive heart disease	Number	94446.81(54902.68,154397.01)	142684.75(85528.23,200764.62)	237131.56(155824.08,331695.33)	169120.61(91329.40,299703.01)	208291.96(126562.72,312246.25)	377412.57(243729.96,557095.46)	20
111	DALYs (Disability-Adjusted Life Years)	All ages	Algeria	Hypertensive heart disease	Number	48589.16(24002.91,74086.86)	59136.76(31403.41,97844.40)	107725.92(73660.74,152283.87)	109686.13(52017.82,161091.92)	121115.97(78933.82,190749.80)	230802.10(149618.49,310698.68)	139
112	DALYs (Disability-Adjusted Life Years)	All ages	Jamaica	Hypertensive heart disease	Number	6558.09(6130.20,7054.85)	7567.50(7014.57,8044.17)	14125.60(13263.33,14957.17)	10255.07(7746.38,13460.70)	9536.55(7630.79,11856.17)	19791.63(15779.25,25222.46)	115
113	DALYs (Disability-Adjusted Life Years)	All ages	India	Hypertensive heart disease	Number	508099.70(289155.62,809664.72)	854916.08(352082.23,1245003.63)	1363015.78(850009.94,1939925.96)	1019775.91(510373.32,1850362.49)	2139810.23(1482389.18,2824758.48)	3159586.15(2355442.60,4063496.51)	163
114	DALYs (Disability-Adjusted Life Years)	All ages	Republic of Korea	Hypertensive heart disease	Number	31923.64(16429.34,39141.46)	36574.38(21808.97,44571.58)	68498.02(42624.02,79448.16)	20945.17(16737.75,31964.39)	45646.63(32848.37,74772.43)	66591.80(51733.57,107310.43)	68
115	DALYs (Disability-Adjusted Life Years)	All ages	Mauritania	Hypertensive heart disease	Number	2586.55(1784.65,3528.36)	6909.58(3335.44,10328.73)	9496.13(5955.74,13225.17)	5342.16(3140.51,9107.58)	10495.57(5283.08,18029.67)	15837.73(9346.41,24546.65)	212
116	DALYs (Disability-Adjusted Life Years)	All ages	Germany	Hypertensive heart disease	Number	112748.77(106011.19,118844.29)	208762.27(186031.11,224827.69)	321511.04(297734.64,340427.51)	135781.33(121439.06,147379.57)	249670.81(195836.68,282717.46)	385452.14(319588.58,426753.87)	81
117	DALYs (Disability-Adjusted Life Years)	All ages	Burundi	Hypertensive heart disease	Number	3838.37(592.92,8272.57)	19173.73(1652.04,32043.92)	23012.10(2428.62,37421.11)	8865.94(3730.66,17333.85)	22865.51(10977.58,32616.08)	31731.46(16812.99,43876.12)	175
118	DALYs (Disability-Adjusted Life Years)	All ages	Azerbaijan	Hypertensive heart disease	Number	10818.59(7877.88,14708.69)	13248.94(9494.97,19367.54)	24067.52(18127.13,32799.05)	18050.38(10938.44,27460.25)	16471.95(11377.03,24410.49)	34522.33(23854.65,47618.32)	34
119	DALYs (Disability-Adjusted Life Years)	All ages	Iran (Islamic Republic of)	Hypertensive heart disease	Number	82829.26(69369.33,103757.02)	84095.11(55253.80,124118.33)	166924.37(139207.39,214500.04)	182329.00(148027.71,204438.00)	172098.96(137946.42,224768.22)	354427.97(302036.44,404641.74)	142
120	DALYs (Disability-Adjusted Life Years)	All ages	Saint Lucia	Hypertensive heart disease	Number	267.95(247.38,289.19)	394.44(366.31,423.31)	662.39(622.85,704.58)	657.54(535.59,782.13)	690.57(578.67,811.18)	1348.11(1128.43,1587.54)	116
121	DALYs (Disability-Adjusted Life Years)	All ages	Bulgaria	Hypertensive heart disease	Number	42536.14(38089.23,47223.04)	37908.90(33710.53,42328.33)	80445.04(72497.10,88518.88)	118607.15(100181.32,137856.60)	126409.62(107553.29,143893.99)	245016.77(209985.28,279334.32)	45
122	DALYs (Disability-Adjusted Life Years)	All ages	Croatia	Hypertensive heart disease	Number	9082.58(8340.41,9733.99)	15356.66(13696.81,17259.24)	24439.25(22228.63,26890.26)	7386.17(6482.31,8289.01)	11372.77(9807.36,12971.29)	18758.94(16386.18,21212.80)	46
123	DALYs (Disability-Adjusted Life Years)	All ages	Indonesia	Hypertensive heart disease	Number	306677.45(182802.26,407214.26)	345466.11(182842.24,476546.79)	652143.56(376782.57,858214.79)	735964.87(407259.24,1022378.60)	670716.21(411645.05,888831.95)	1406681.07(886661.23,1835951.63)	11
124	DALYs (Disability-Adjusted Life Years)	All ages	Honduras	Hypertensive heart disease	Number	4921.96(3771.35,6985.04)	5005.40(3812.34,7310.21)	9927.36(8182.44,13359.71)	16253.84(11951.40,23281.51)	16736.51(12175.45,22951.63)	32990.35(26280.29,43722.87)	129
125	DALYs (Disability-Adjusted Life Years)	All ages	Nepal	Hypertensive heart disease	Number	11860.59(6946.16,18904.98)	21754.85(6992.30,33374.75)	33615.44(19692.01,47512.00)	28013.59(18660.03,43546.90)	49019.72(30995.80,77033.28)	77033.31(56095.42,105727.75)	164
126	DALYs (Disability-Adjusted Life Years)	All ages	Eritrea	Hypertensive heart disease	Number	4727.97(2647.07,9145.52)	12743.81(5670.54,18544.40)	17471.78(8708.45,25400.50)	5767.22(3193.46,11253.58)	20905.01(11278.20,30763.84)	26672.23(15999.70,39016.34)	178
127	DALYs (Disability-Adjusted Life Years)	All ages	Antigua and Barbuda	Hypertensive heart disease	Number	169.07(153.72,180.97)	216.01(195.81,235.35)	385.08(357.08,411.37)	357.08(318.19,399.22)	469.19(434.81,497.80)	826.27(767.66,888.69)	105
128	DALYs (Disability-Adjusted Life Years)	All ages	Belarus	Hypertensive heart disease	Number	7607.65(5361.36,9628.32)	6544.28(5635.11,8801.23)	14151.94(11340.34,17112.26)	2132.23(1758.51,2652.75)	1685.21(1412.75,2053.08)	3817.44(3169.68,4702.15)	57
129	DALYs (Disability-Adjusted Life Years)	All ages	Syrian Arab Republic	Hypertensive heart disease	Number	20860.67(14459.37,27976.98)	20635.64(14885.67,27279.13)	41496.31(31061.99,53559.73)	35985.32(26471.38,49672.97)	33664.43(22833.58,49466.57)	69649.75(50602.91,96766.35)	153
130	DALYs (Disability-Adjusted Life Years)	All ages	Comoros	Hypertensive heart disease	Number	720.98(313.70,1211.06)	1505.03(666.55,2226.13)	2226.02(1114.59,3377.37)	1028.77(608.09,1598.89)	2531.51(1318.49,4121.66)	3560.28(2114.26,5432.71)	176
131	DALYs (Disability-Adjusted Life Years)	All ages	Spain	Hypertensive heart disease	Number	12365.48(11560.09,13118.99)	29690.70(25893.98,32469.13)	42056.18(37789.04,44964.75)	36745.72(32509.06,39923.86)	76968.06(59039.61,87863.21)	113713.78(91511.28,126696.07)	92
132	DALYs (Disability-Adjusted Life Years)	All ages	Georgia	Hypertensive heart disease	Number	7132.06(5384.01,9700.94)	9121.06(7090.60,11404.01)	16253.12(13541.58,19290.01)	22367.85(19323.23,25586.42)	24717.86(20951.87,28045.20)	47085.70(41241.77,53133.47)	35
133	DALYs (Disability-Adjusted Life Years)	All ages	Burkina Faso	Hypertensive heart disease	Number	11142.30(7432.77,16423.21)	21123.20(11300.78,30117.54)	32265.50(21091.13,44505.28)	30938.02(17218.33,44684.47)	46377.20(23719.29,70010.73)	77315.22(42901.34,114267.59)	201
134	DALYs (Disability-Adjusted Life Years)	All ages	Estonia	Hypertensive heart disease	Number	2694.59(2095.79,3150.10)	2784.06(2510.09,3268.13)	5478.65(4725.03,6192.78)	12353.97(10752.68,14088.10)	19266.28(16193.78,21775.37)	31620.25(27247.81,35555.05)	58
135	DALYs (Disability-Adjusted Life Years)	All ages	Bahamas	Hypertensive heart disease	Number	950.92(855.16,1049.27)	950.86(869.51,1034.25)	1901.77(1756.67,2048.39)	2844.28(2240.31,3579.72)	2340.45(1925.63,2884.03)	5184.73(4244.14,6485.11)	106
136	DALYs (Disability-Adjusted Life Years)	All ages	Cambodia	Hypertensive heart disease	Number	18943.30(11193.03,26307.81)	20827.11(8319.14,31186.76)	39770.42(21163.43,56009.89)	32570.28(19277.51,46496.71)	40865.03(22696.55,57924.76)	73435.31(45646.43,99542.28)	10
137	DALYs (Disability-Adjusted Life Years)	All ages	Greece	Hypertensive heart disease	Number	6409.00(6008.68,6781.25)	10607.04(9466.28,11404.50)	17016.04(15584.77,17961.11)	16445.47(14708.43,18025.83)	23825.26(19554.06,26405.06)	40270.73(35041.78,43715.41)	82
138	DALYs (Disability-Adjusted Life Years)	All ages	Kazakhstan	Hypertensive heart disease	Number	13382.66(11604.51,15145.59)	14914.02(13596.83,16355.97)	28296.68(25647.07,31014.92)	15062.79(12114.67,18880.43)	13968.79(11069.85,17099.77)	29031.58(23222.33,35564.18)	36
139	DALYs (Disability-Adjusted Life Years)	All ages	Switzerland	Hypertensive heart disease	Number	4668.75(4027.52,5431.17)	8529.79(7213.76,9809.62)	13198.53(11524.65,14776.99)	9195.24(8021.58,10333.85)	17038.02(12899.89,19646.67)	26233.25(20947.23,29506.52)	94
140	DALYs (Disability-Adjusted Life Years)	All ages	Australia	Hypertensive heart disease	Number	4249.70(4003.92,4492.46)	5650.26(5053.37,6122.55)	9899.97(9123.50,10456.33)	8755.02(7989.33,9397.83)	10461.58(8553.67,11840.55)	19216.59(16781.96,21092.29)	71
141	DALYs (Disability-Adjusted Life Years)	All ages	Sweden	Hypertensive heart disease	Number	2038.36(1886.91,2193.48)	3011.54(2638.71,3352.39)	5049.89(4545.02,5509.35)	8491.13(7289.07,9696.04)	14332.62(11323.66,16460.54)	22823.75(19048.20,25780.04)	93
142	DALYs (Disability-Adjusted Life Years)	All ages	Saudi Arabia	Hypertensive heart disease	Number	35931.83(20717.36,54399.08)	26159.30(11822.43,39652.46)	62091.13(38778.27,87991.40)	120090.53(55837.04,191719.09)	51483.86(29486.66,79412.28)	171574.39(94255.90,255973.07)	152
143	DALYs (Disability-Adjusted Life Years)	All ages	Bahrain	Hypertensive heart disease	Number	431.86(331.84,535.90)	394.30(312.95,509.51)	826.15(691.38,996.02)	1337.00(958.65,1828.04)	1016.98(716.44,1453.48)	2353.98(1733.10,3144.68)	140
144	DALYs (Disability-Adjusted Life Years)	All ages	United Republic of Tanzania	Hypertensive heart disease	Number	33029.46(14442.23,53181.19)	62641.05(18760.46,85446.34)	95670.50(49319.03,129926.36)	46948.44(20945.78,77859.57)	114426.61(33895.23,175113.52)	161375.05(77635.94,229767.62)	189
145	DALYs (Disability-Adjusted Life Years)	All ages	Hungary	Hypertensive heart disease	Number	30985.16(28864.48,32960.74)	43352.88(38145.68,49255.88)	74338.04(69147.59,79637.49)	43616.46(37255.36,49781.78)	53290.39(46907.76,59595.42)	96906.85(86183.29,106010.82)	48
146	DALYs (Disability-Adjusted Life Years)	All ages	Niue	Hypertensive heart disease	Number	5.80(3.79,8.04)	8.48(5.21,11.33)	14.28(9.73,18.33)	5.69(3.45,7.35)	4.82(3.05,6.60)	10.51(6.93,13.59)	374
147	DALYs (Disability-Adjusted Life Years)	All ages	Pakistan	Hypertensive heart disease	Number	94223.98(72020.58,123997.10)	117090.99(47424.46,173100.89)	211314.97(134457.42,279292.90)	205887.53(146454.09,284209.01)	256258.97(136632.13,395171.41)	462146.50(330161.41,621471.84)	165
148	DALYs (Disability-Adjusted Life Years)	All ages	Uganda	Hypertensive heart disease	Number	15767.82(4427.49,33165.13)	26984.87(6706.62,42448.15)	42752.69(14776.73,69084.92)	23434.80(9415.76,46193.75)	52764.21(16718.05,92611.71)	76199.02(32404.36,120808.83)	190
149	DALYs (Disability-Adjusted Life Years)	All ages	Jordan	Hypertensive heart disease	Number	4866.72(3680.20,6218.09)	7645.57(5321.56,10473.22)	12512.29(9362.62,16228.91)	20257.40(15202.91,25384.85)	19804.60(15058.81,26972.63)	40062.00(31037.19,50647.06)	144
150	DALYs (Disability-Adjusted Life Years)	All ages	Fiji	Hypertensive heart disease	Number	1142.92(781.67,1653.85)	1442.53(1050.67,1929.62)	2585.45(2033.49,3235.12)	1975.24(1341.74,2648.84)	1979.25(1440.32,2794.72)	3954.49(2898.57,5284.00)	22
151	DALYs (Disability-Adjusted Life Years)	All ages	Suriname	Hypertensive heart disease	Number	598.09(467.56,704.56)	812.93(651.03,996.24)	1411.02(1203.49,1602.90)	1373.60(957.45,1839.24)	1388.76(1041.78,1905.47)	2762.35(2096.96,3610.87)	118
152	DALYs (Disability-Adjusted Life Years)	All ages	South Sudan	Hypertensive heart disease	Number	11446.89(4726.83,19294.63)	13312.95(5529.84,19948.04)	24759.84(12095.10,38000.44)	11535.09(4614.48,19568.73)	15964.45(5761.27,23505.73)	27499.55(12837.37,41649.76)	435
153	DALYs (Disability-Adjusted Life Years)	All ages	Niger	Hypertensive heart disease	Number	4715.57(2311.67,7716.14)	11740.30(3564.35,18142.40)	16455.87(6969.50,24400.29)	10649.23(4927.54,18901.34)	33892.38(9396.21,53514.98)	44541.60(17660.04,68323.87)	213
154	DALYs (Disability-Adjusted Life Years)	All ages	Iceland	Hypertensive heart disease	Number	70.77(64.67,76.41)	80.27(69.09,88.75)	151.04(134.98,162.61)	121.13(103.82,141.04)	176.42(139.50,204.26)	297.55(247.60,340.50)	83
155	DALYs (Disability-Adjusted Life Years)	All ages	Saint Vincent and the Grenadines	Hypertensive heart disease	Number	229.28(210.99,249.34)	363.62(335.38,389.53)	592.89(552.57,631.87)	748.42(662.23,852.48)	666.63(582.51,753.57)	1415.05(1248.96,1594.95)	117
156	DALYs (Disability-Adjusted Life Years)	All ages	Egypt	Hypertensive heart disease	Number	166753.18(123618.77,228727.41)	223980.54(161342.66,317474.63)	390733.71(317265.02,523699.07)	323213.18(250400.93,418122.45)	294510.12(231954.83,393086.25)	617723.31(491897.21,778557.47)	141
157	DALYs (Disability-Adjusted Life Years)	All ages	Djibouti	Hypertensive heart disease	Number	544.26(300.79,985.19)	953.32(549.20,1360.71)	1497.57(988.29,2091.05)	1897.32(1141.14,3486.28)	2624.00(1479.51,3687.19)	4521.31(2883.84,6981.27)	177
158	DALYs (Disability-Adjusted Life Years)	All ages	Tunisia	Hypertensive heart disease	Number	16780.04(9157.79,24492.66)	17248.20(12024.13,23078.35)	34028.24(23780.18,44866.21)	40554.29(18474.51,64886.44)	38915.09(20428.67,77665.21)	79469.38(42861.96,132888.62)	154
159	DALYs (Disability-Adjusted Life Years)	All ages	Kenya	Hypertensive heart disease	Number	14094.76(8509.27,20429.61)	36506.72(23473.41,48312.07)	50601.48(37992.00,61751.12)	45054.47(30314.25,60551.78)	89897.33(50730.60,126083.74)	134951.80(91478.79,172726.58)	180
160	DALYs (Disability-Adjusted Life Years)	All ages	Kiribati	Hypertensive heart disease	Number	83.43(53.39,106.89)	70.86(41.72,93.38)	154.29(102.33,191.05)	140.40(87.57,194.39)	118.58(68.11,164.46)	258.99(168.61,349.51)	23
161	DALYs (Disability-Adjusted Life Years)	All ages	Cameroon	Hypertensive heart disease	Number	12095.99(5294.55,17684.91)	21704.01(10315.51,30756.96)	33800.01(17416.80,45609.54)	38874.29(14508.12,66697.72)	47917.53(22127.08,75692.09)	86791.82(41805.76,128436.81)	202
162	DALYs (Disability-Adjusted Life Years)	All ages	Barbados	Hypertensive heart disease	Number	411.36(378.17,441.36)	603.59(550.77,653.66)	1014.95(944.64,1079.78)	715.11(561.32,878.40)	867.09(717.31,1029.52)	1582.20(1289.81,1877.80)	107
163	DALYs (Disability-Adjusted Life Years)	All ages	Nauru	Hypertensive heart disease	Number	28.12(12.68,41.82)	19.16(9.06,30.22)	47.28(23.25,68.07)	26.76(12.82,40.91)	22.17(11.23,34.38)	48.93(25.53,71.71)	369
164	DALYs (Disability-Adjusted Life Years)	All ages	Mexico	Hypertensive heart disease	Number	29873.64(28928.86,30821.51)	49148.73(47119.58,50569.60)	79022.38(76157.85,81233.78)	60169.44(46205.29,84865.14)	95158.25(68240.33,109608.18)	155327.69(119875.38,186057.31)	130
165	DALYs (Disability-Adjusted Life Years)	All ages	New Zealand	Hypertensive heart disease	Number	1216.55(1130.96,1303.63)	1546.99(1387.46,1668.48)	2763.54(2576.51,2918.01)	1301.53(1194.42,1412.63)	1766.42(1469.70,1959.98)	3067.95(2698.31,3324.66)	72
166	DALYs (Disability-Adjusted Life Years)	All ages	Malaysia	Hypertensive heart disease	Number	8646.22(6256.59,10528.25)	8781.33(5344.96,11122.64)	17427.55(12080.68,20968.15)	18805.55(14750.18,22673.63)	13978.04(11165.49,18402.97)	32783.60(27717.32,38925.29)	13
167	DALYs (Disability-Adjusted Life Years)	All ages	Nigeria	Hypertensive heart disease	Number	103586.23(74860.67,147536.13)	198014.19(119414.06,281595.93)	301600.42(214949.12,395417.29)	168031.10(93721.94,242303.43)	268524.67(139618.53,406398.82)	436555.78(256322.14,582964.46)	214
168	DALYs (Disability-Adjusted Life Years)	All ages	Cote d'Ivoire	Hypertensive heart disease	Number	12684.95(7730.60,17495.69)	13063.30(5575.55,19128.38)	25748.25(15135.94,34323.20)	39406.57(20753.30,59067.17)	39366.35(20973.47,57176.70)	78772.92(46914.22,111365.06)	205
169	DALYs (Disability-Adjusted Life Years)	All ages	Cabo Verde	Hypertensive heart disease	Number	341.95(246.31,484.39)	935.72(602.97,1279.40)	1277.67(960.49,1672.62)	837.85(600.38,1118.08)	1085.63(825.52,1419.99)	1923.47(1500.64,2463.65)	203
170	DALYs (Disability-Adjusted Life Years)	All ages	Kyrgyzstan	Hypertensive heart disease	Number	3730.18(3146.23,4400.32)	3253.43(2798.50,3976.78)	6983.61(5978.70,8125.48)	8812.64(7208.63,10852.61)	6777.98(5573.89,8161.54)	15590.62(13020.80,18651.29)	37
171	DALYs (Disability-Adjusted Life Years)	All ages	Latvia	Hypertensive heart disease	Number	1199.22(1020.94,1375.52)	1196.65(1062.34,1347.55)	2395.88(2127.79,2649.76)	5800.96(4959.10,6643.99)	8388.47(7129.54,9577.63)	14189.42(12340.50,16035.66)	59
172	DALYs (Disability-Adjusted Life Years)	All ages	Ireland	Hypertensive heart disease	Number	962.95(902.61,1038.41)	1171.58(1069.00,1260.99)	2134.53(1981.75,2267.15)	1173.29(1000.05,1354.22)	1495.79(1201.93,1696.08)	2669.09(2269.54,2950.84)	84
173	DALYs (Disability-Adjusted Life Years)	All ages	Czechia	Hypertensive heart disease	Number	5480.89(4991.16,5921.67)	5078.86(4716.46,5516.40)	10559.75(9940.74,11148.17)	16244.10(14144.90,18690.78)	18675.05(16081.34,21020.82)	34919.15(30704.55,39155.26)	47
174	DALYs (Disability-Adjusted Life Years)	All ages	Lithuania	Hypertensive heart disease	Number	1860.60(1471.54,2166.29)	1676.80(1501.58,1937.15)	3537.40(3045.06,3998.81)	5467.61(4717.39,6420.71)	6030.67(5130.39,6926.68)	11498.28(9998.39,13137.97)	60
175	DALYs (Disability-Adjusted Life Years)	All ages	Lao People's Democratic Republic	Hypertensive heart disease	Number	13559.83(4924.90,21243.29)	11001.38(1685.52,17863.03)	24561.21(9884.10,37506.35)	16233.43(9151.75,22431.19)	14485.97(8440.28,20496.28)	30719.39(19173.55,41814.72)	12
176	DALYs (Disability-Adjusted Life Years)	All ages	Senegal	Hypertensive heart disease	Number	8044.21(5842.99,11336.11)	13006.51(8197.39,18227.65)	21050.72(15514.84,27822.36)	20960.81(13768.51,30227.91)	30954.60(18276.34,43765.55)	51915.42(34324.12,70272.85)	216
177	DALYs (Disability-Adjusted Life Years)	All ages	Botswana	Hypertensive heart disease	Number	1957.35(1201.00,2980.63)	3950.03(2601.96,5750.73)	5907.39(4235.98,8015.34)	4231.93(2885.83,6469.01)	6748.36(4762.70,9482.71)	10980.29(8203.95,15464.47)	193
178	DALYs (Disability-Adjusted Life Years)	All ages	Belize	Hypertensive heart disease	Number	168.08(154.86,182.63)	192.22(175.11,210.40)	360.30(336.46,388.88)	818.87(708.62,943.90)	752.32(667.15,844.77)	1571.19(1391.18,1767.23)	108
179	DALYs (Disability-Adjusted Life Years)	All ages	Palau	Hypertensive heart disease	Number	11.55(8.00,16.60)	11.96(8.55,16.42)	23.52(17.87,31.71)	24.99(18.18,33.36)	16.41(11.69,23.60)	41.40(30.72,54.78)	380
180	DALYs (Disability-Adjusted Life Years)	All ages	Zambia	Hypertensive heart disease	Number	14817.78(10183.82,20385.86)	23092.83(12939.25,32184.01)	37910.62(24951.43,49297.05)	28213.09(14130.56,42827.06)	41339.33(17867.53,61038.68)	69552.42(37232.63,99622.93)	191
181	DALYs (Disability-Adjusted Life Years)	All ages	Sao Tome and Principe	Hypertensive heart disease	Number	70.15(54.51,87.92)	179.92(137.56,225.10)	250.07(200.54,299.71)	142.35(104.37,186.49)	274.76(193.19,394.13)	417.11(317.56,560.44)	215
182	DALYs (Disability-Adjusted Life Years)	All ages	T眉rkiye	Hypertensive heart disease	Number	93027.89(55852.93,126718.69)	102492.27(65457.23,144682.79)	195520.17(132162.09,260816.07)	145013.45(111141.47,188508.29)	183368.28(138148.21,236196.04)	328381.73(261451.02,398247.71)	155
183	DALYs (Disability-Adjusted Life Years)	All ages	United Kingdom	Hypertensive heart disease	Number	26245.89(25612.47,26723.46)	28720.85(26652.85,29825.31)	54966.73(52268.28,56510.63)	40147.64(37565.66,42893.74)	37989.72(32969.18,40890.47)	78137.36(70996.32,83059.73)	95
184	DALYs (Disability-Adjusted Life Years)	All ages	Trinidad and Tobago	Hypertensive heart disease	Number	2873.11(2676.39,3057.43)	3158.82(2976.83,3358.48)	6031.93(5707.14,6331.62)	4140.01(3150.58,5249.50)	3309.26(2628.17,4099.07)	7449.27(5771.23,9425.05)	119
185	DALYs (Disability-Adjusted Life Years)	All ages	Venezuela (Bolivarian Republic of)	Hypertensive heart disease	Number	28607.32(26721.47,30393.39)	27065.21(25487.47,28391.44)	55672.53(53019.37,58227.92)	52975.32(39844.01,68853.61)	50789.58(39232.10,65402.34)	103764.90(80606.82,132906.42)	133
186	DALYs (Disability-Adjusted Life Years)	All ages	Micronesia (Federated States of)	Hypertensive heart disease	Number	225.87(146.65,313.77)	256.05(122.56,390.42)	481.93(291.07,665.45)	303.05(190.35,430.76)	275.33(154.36,388.02)	578.39(364.55,804.11)	25
187	DALYs (Disability-Adjusted Life Years)	All ages	Chad	Hypertensive heart disease	Number	5067.45(3245.36,7668.46)	13945.63(4281.10,20675.37)	19013.08(10579.66,25380.61)	16293.85(10365.84,25476.15)	27567.71(8609.69,43074.21)	43861.56(23424.45,65914.73)	204
188	DALYs (Disability-Adjusted Life Years)	All ages	United Arab Emirates	Hypertensive heart disease	Number	1782.11(1230.64,2729.42)	927.62(574.94,1392.74)	2709.73(1944.46,3861.38)	10481.52(7618.30,14247.98)	3567.34(2659.07,4931.05)	14048.87(10554.50,18483.89)	156
189	DALYs (Disability-Adjusted Life Years)	All ages	Angola	Hypertensive heart disease	Number	21462.97(13461.47,32534.01)	36810.83(18363.38,53347.05)	58273.80(34695.35,81625.58)	36541.80(24864.28,53341.06)	83988.58(48070.66,122477.94)	120530.38(79364.64,171996.69)	168
190	DALYs (Disability-Adjusted Life Years)	All ages	Israel	Hypertensive heart disease	Number	1750.96(1606.46,1882.88)	2144.58(1926.98,2307.12)	3895.54(3597.74,4144.29)	1975.94(1770.22,2153.83)	2746.20(2199.14,3074.54)	4722.14(4031.32,5176.39)	85
191	DALYs (Disability-Adjusted Life Years)	All ages	Cuba	Hypertensive heart disease	Number	6021.24(5667.38,6342.08)	6846.90(6428.31,7277.41)	12868.14(12217.22,13485.66)	29365.51(25239.25,33713.66)	27755.33(23967.21,31673.58)	57120.85(49789.73,64212.53)	109
192	DALYs (Disability-Adjusted Life Years)	All ages	Marshall Islands	Hypertensive heart disease	Number	63.49(38.23,102.86)	83.25(39.94,122.61)	146.73(94.97,206.98)	137.61(86.48,199.37)	144.58(66.59,228.32)	282.19(172.92,409.10)	24
193	DALYs (Disability-Adjusted Life Years)	All ages	Panama	Hypertensive heart disease	Number	851.10(767.84,933.29)	786.49(711.26,860.97)	1637.59(1507.53,1750.01)	3307.86(2547.30,4016.26)	2901.82(2309.15,3412.27)	6209.68(4936.72,7329.21)	132
194	DALYs (Disability-Adjusted Life Years)	All ages	Maldives	Hypertensive heart disease	Number	193.55(70.60,292.35)	157.41(57.79,259.03)	350.97(137.85,527.70)	304.22(229.65,392.14)	233.85(176.64,298.43)	538.07(425.43,673.17)	14
195	DALYs (Disability-Adjusted Life Years)	All ages	Northern Mariana Islands	Hypertensive heart disease	Number	19.36(12.03,26.36)	16.64(11.12,23.33)	36.00(25.43,47.69)	37.91(25.01,46.57)	36.66(27.61,47.74)	74.57(59.52,87.01)	376
196	DALYs (Disability-Adjusted Life Years)	All ages	Republic of Moldova	Hypertensive heart disease	Number	2219.24(1959.32,2469.00)	2740.04(2485.27,3015.21)	4959.28(4540.34,5375.97)	14517.15(12974.74,16296.65)	18884.99(16284.98,22111.86)	33402.14(29661.50,37574.51)	61
197	DALYs (Disability-Adjusted Life Years)	All ages	Nicaragua	Hypertensive heart disease	Number	1619.12(1361.71,1938.67)	1995.05(1663.46,2625.92)	3614.18(3175.97,4284.12)	3764.63(3019.30,4872.96)	4528.90(3495.54,6078.24)	8293.53(6727.78,10457.00)	131
198	DALYs (Disability-Adjusted Life Years)	All ages	Sierra Leone	Hypertensive heart disease	Number	4534.29(3017.78,6711.31)	7221.22(4194.82,10152.91)	11755.51(7642.51,16025.51)	8803.85(5344.15,13048.75)	15070.72(7578.75,22767.66)	23874.57(13127.00,34085.44)	217
199	DALYs (Disability-Adjusted Life Years)	All ages	North Macedonia	Hypertensive heart disease	Number	4525.51(3419.90,6189.96)	5940.33(4553.64,7749.69)	10465.83(8448.13,13284.63)	7405.07(5054.07,10561.45)	9262.76(6682.76,12071.93)	16667.82(12387.98,21945.18)	49
200	DALYs (Disability-Adjusted Life Years)	All ages	Bolivia (Plurinational State of)	Hypertensive heart disease	Number	4517.87(1740.71,6987.66)	6560.00(2340.89,10453.79)	11077.88(4817.11,16172.94)	10013.00(4518.50,14839.64)	12169.38(5416.29,18638.52)	22182.38(12522.55,31885.53)	121
201	DALYs (Disability-Adjusted Life Years)	All ages	Mongolia	Hypertensive heart disease	Number	1346.86(840.58,2031.55)	1396.70(844.24,2076.60)	2743.55(1714.99,4032.93)	1821.89(1183.77,2642.62)	1682.84(1130.45,2530.30)	3504.73(2405.96,4942.76)	38
202	DALYs (Disability-Adjusted Life Years)	All ages	Ethiopia	Hypertensive heart disease	Number	95400.11(64882.42,132774.82)	162666.97(61767.59,233533.28)	258067.09(140730.25,340614.82)	75216.53(39295.37,121412.69)	172152.68(109687.22,241113.92)	247369.22(177566.29,330242.31)	179
203	DALYs (Disability-Adjusted Life Years)	All ages	Papua New Guinea	Hypertensive heart disease	Number	3931.43(1530.32,9000.23)	6247.61(2761.05,10170.74)	10179.04(5109.88,15559.95)	9955.57(3807.18,24487.80)	13434.78(7242.73,20542.45)	23390.35(12756.18,38912.50)	26
204	DALYs (Disability-Adjusted Life Years)	All ages	Iraq	Hypertensive heart disease	Number	28553.53(14804.56,41196.39)	27853.27(18478.07,38203.42)	56406.80(35212.87,75400.07)	61988.02(43851.74,80081.01)	58741.17(42421.84,81308.73)	120729.18(90411.25,155436.25)	143
205	DALYs (Disability-Adjusted Life Years)	All ages	Argentina	Hypertensive heart disease	Number	51511.48(48805.08,54256.50)	48640.23(45105.35,51759.02)	100151.71(94926.04,104771.66)	62295.82(57568.07,66511.19)	69946.94(60932.59,75995.57)	132242.76(120140.02,140836.18)	97

## Sheet: 21(male,female)
Global +5SDI +21 regions' DALYs (total, male, female) for 1990 and 2021
	measure_name	age_name	location_name	cause_name	metric_name	1990-Male	1990-Female	1990-Both	2021-Male	2021-Female	2021-Both	location_id
1	DALYs (Disability-Adjusted Life Years)	All ages	Global	Hypertensive heart disease	Number	7008357.01(5503296.52,7983999.74)	8465473.06(6330282.50,9939344.50)	15473830.07(12310724.90,17311822.15)	11638566.68(9333223.07,13404664.24)	13823618.03(10900327.11,15529128.53)	25462184.71(21493311.53,28047521.03)	1
2	DALYs (Disability-Adjusted Life Years)	All ages	Tropical Latin America	Hypertensive heart disease	Number	196457.00(190135.61,202771.98)	204846.92(194645.19,213335.41)	401303.91(385288.11,413172.96)	281869.14(258283.30,312054.30)	311889.95(273234.16,337043.68)	593759.09(541161.35,645011.98)	134
3	DALYs (Disability-Adjusted Life Years)	All ages	South Asia	Hypertensive heart disease	Number	706019.50(438065.26,1055685.58)	1111066.29(453002.88,1554060.88)	1817085.79(1179625.26,2449771.08)	1403829.31(781572.20,2491583.45)	2719221.05(1882421.47,3493046.46)	4123050.36(3221045.83,5404917.53)	159
4	DALYs (Disability-Adjusted Life Years)	All ages	Middle SDI	Hypertensive heart disease	Number	2892765.57(1993935.13,3400691.53)	3110171.35(2120378.20,3638824.13)	6002936.92(4223842.61,6811307.49)	4488769.29(3168690.92,5420837.07)	4441723.73(3273208.77,5454514.44)	8930493.02(6909201.08,10413694.36)	44639
5	DALYs (Disability-Adjusted Life Years)	All ages	East Asia	Hypertensive heart disease	Number	2571341.95(1657311.18,3150048.66)	2523279.54(1606972.13,3098959.56)	5094621.48(3390116.54,6059526.23)	3164408.57(2113309.89,4206549.52)	2651676.21(1779324.00,3871048.18)	5816084.78(4174234.19,7400720.00)	5
6	DALYs (Disability-Adjusted Life Years)	All ages	High-income Asia Pacific	Hypertensive heart disease	Number	124638.95(108187.15,132043.19)	161328.03(141388.90,174904.66)	285966.98(256364.80,304070.06)	103806.20(94952.52,115865.03)	167735.47(125267.75,199484.24)	271541.66(221082.71,316519.07)	65
7	DALYs (Disability-Adjusted Life Years)	All ages	High-income North America	Hypertensive heart disease	Number	257092.33(248445.46,265007.49)	258580.74(234533.43,272795.34)	515673.07(485610.65,535499.94)	764161.78(695363.89,869527.18)	640600.43(554403.87,689096.07)	1404762.21(1266197.04,1545160.89)	100
8	DALYs (Disability-Adjusted Life Years)	All ages	Central Latin America	Hypertensive heart disease	Number	111890.29(107514.63,116145.21)	134856.12(128683.97,139956.88)	246746.42(237067.53,254869.20)	178878.76(148655.54,225369.47)	221833.87(181242.46,253157.75)	400712.63(340190.61,468739.82)	124
9	DALYs (Disability-Adjusted Life Years)	All ages	Central Europe	Hypertensive heart disease	Number	262947.31(252196.80,275872.06)	328409.20(309374.42,348764.09)	591356.50(566986.15,618798.32)	438987.87(399044.37,479772.53)	517703.31(463051.86,562126.31)	956691.18(873566.77,1033374.85)	42
10	DALYs (Disability-Adjusted Life Years)	All ages	Southeast Asia	Hypertensive heart disease	Number	743403.96(514836.76,909636.36)	771197.98(475440.97,981319.51)	1514601.93(1050905.02,1853653.15)	1540983.50(1031900.20,1861300.00)	1419786.64(981520.25,1688695.13)	2960770.14(2139788.60,3454907.85)	9
11	DALYs (Disability-Adjusted Life Years)	All ages	Western Sub-Saharan Africa	Hypertensive heart disease	Number	206684.21(157686.98,269681.44)	407451.53(255122.81,544014.72)	614135.74(448611.60,771928.24)	456702.28(271958.91,582345.59)	709315.08(398834.91,922493.58)	1166017.36(722290.12,1453815.47)	199
12	DALYs (Disability-Adjusted Life Years)	All ages	High-middle SDI	Hypertensive heart disease	Number	1378581.60(1156504.91,1561762.71)	1513085.03(1289816.84,1769277.55)	2891666.64(2552952.84,3233034.87)	2095579.50(1848758.59,2399011.17)	2294165.41(1939310.54,2766369.18)	4389744.91(3890114.67,4989433.57)	44634
13	DALYs (Disability-Adjusted Life Years)	All ages	Central Asia	Hypertensive heart disease	Number	70043.26(57631.01,79954.88)	77676.55(69555.52,88317.77)	147719.81(130145.45,166387.36)	143568.28(117601.54,180886.98)	139779.54(118361.26,163372.41)	283347.82(241619.64,334738.43)	32
14	DALYs (Disability-Adjusted Life Years)	All ages	Caribbean	Hypertensive heart disease	Number	48016.97(40417.81,56631.45)	57040.45(44760.79,70191.91)	105057.41(86185.97,124660.09)	108126.42(90681.75,126786.19)	112420.10(90618.65,136741.13)	220546.52(183991.23,262109.67)	104
15	DALYs (Disability-Adjusted Life Years)	All ages	Eastern Sub-Saharan Africa	Hypertensive heart disease	Number	279155.28(190582.15,417277.37)	534207.79(271604.86,693448.31)	813363.07(498148.00,1044829.43)	392603.10(267207.31,586727.75)	833963.13(473283.42,1105932.88)	1226566.23(838033.76,1554381.51)	174
16	DALYs (Disability-Adjusted Life Years)	All ages	Eastern Europe	Hypertensive heart disease	Number	124453.91(111741.94,133283.27)	153691.14(145313.41,161770.51)	278145.05(263673.27,291844.75)	220916.98(194590.98,248784.09)	265226.90(234702.17,294544.63)	486143.88(446186.34,530864.28)	56
17	DALYs (Disability-Adjusted Life Years)	All ages	North Africa and Middle East	Hypertensive heart disease	Number	745557.34(581455.12,921137.74)	814669.72(502757.25,1047883.86)	1560227.06(1166916.31,1870658.03)	1463047.26(1024148.95,1780482.54)	1391382.54(1061072.41,1731641.57)	2854429.79(2223168.06,3367199.18)	138
18	DALYs (Disability-Adjusted Life Years)	All ages	Australasia	Hypertensive heart disease	Number	5466.25(5174.56,5752.91)	7197.25(6497.40,7737.50)	12663.50(11731.59,13303.54)	10056.55(9207.20,10768.22)	12228.00(10005.79,13789.25)	22284.54(19483.99,24367.30)	70
19	DALYs (Disability-Adjusted Life Years)	All ages	High SDI	Hypertensive heart disease	Number	756347.34(721536.91,786641.31)	939614.43(857344.14,998740.62)	1695961.77(1583911.57,1767114.40)	1516742.94(1367840.26,1689711.96)	1581924.22(1329700.78,1745522.56)	3098667.16(2717717.55,3397623.54)	44635
20	DALYs (Disability-Adjusted Life Years)	All ages	Oceania	Hypertensive heart disease	Number	7586.92(4181.00,13511.34)	10242.41(5523.81,14996.50)	17829.33(10920.85,24839.07)	15947.27(8640.93,31001.46)	19138.92(11686.13,27078.99)	35086.19(23181.14,51352.76)	21
21	DALYs (Disability-Adjusted Life Years)	All ages	Central Sub-Saharan Africa	Hypertensive heart disease	Number	95083.23(46813.19,152331.48)	176279.93(85164.69,254703.26)	271363.16(146934.95,388905.78)	164433.18(110833.34,269073.34)	412260.26(225856.07,613727.17)	576693.44(363693.48,812009.55)	167
22	DALYs (Disability-Adjusted Life Years)	All ages	Low-middle SDI	Hypertensive heart disease	Number	1315477.00(1064769.06,1605164.17)	1796121.62(1014275.19,2299831.64)	3111598.63(2200759.40,3753608.42)	2482451.11(1931351.44,3112625.44)	3472950.82(2580946.38,4104084.44)	5955401.93(4908448.19,6812461.40)	44636
23	DALYs (Disability-Adjusted Life Years)	All ages	Andean Latin America	Hypertensive heart disease	Number	23315.93(19112.82,27320.75)	30017.87(25320.31,35132.87)	53333.79(45900.48,60206.17)	40157.67(30972.83,51157.14)	47242.03(37647.15,57804.95)	87399.70(70637.54,106993.81)	120
24	DALYs (Disability-Adjusted Life Years)	All ages	Southern Sub-Saharan Africa	Hypertensive heart disease	Number	72786.76(60422.81,92756.78)	130197.12(112271.82,171005.73)	202983.87(179665.23,249009.54)	180673.07(154441.30,213289.57)	302797.41(248070.06,367552.58)	483470.48(427106.95,568061.72)	192
25	DALYs (Disability-Adjusted Life Years)	All ages	Low SDI	Hypertensive heart disease	Number	656932.63(463186.92,948783.67)	1096259.80(616190.31,1447128.42)	1753192.43(1128631.45,2257732.40)	1039961.23(747368.16,1480116.03)	2015901.12(1259348.20,2516002.31)	3055862.34(2148435.78,3826137.05)	44637
26	DALYs (Disability-Adjusted Life Years)	All ages	Southern Latin America	Hypertensive heart disease	Number	65195.08(62464.38,67897.07)	63896.99(59737.52,67318.88)	129092.07(122998.22,134160.62)	88429.70(81853.06,93617.05)	103349.15(89642.25,111462.13)	191778.85(173311.11,203910.25)	96
27	DALYs (Disability-Adjusted Life Years)	All ages	Western Europe	Hypertensive heart disease	Number	291220.58(278591.32,301793.52)	509339.51(459793.42,539731.20)	800560.09(740059.16,838839.71)	476979.80(430184.91,507419.76)	824068.06(656251.15,923566.24)	1301047.86(1089765.56,1426439.87)	73
