# Supplementary material for: Unveiling the global impact of hypertensive heart disease among individuals aged ≥ 65 years: metabolic risk factors and future projections for 2050
Source: Front Nutr. 2025 Nov 6;12:1611078. doi: 10.3389/fnut.2025.1611078 (PMC12635822; doi:10.3389/fnut.2025.1611078)
Supplement: Supplementary file 4 [file Table_4.xlsx]

## Sheet: Prevalence in 2050actual number
Prevalence in 2050 (actual numbers)
	val	sd	Time	group	low_50	up_50	low_60	up_60	low_70	up_70	low_80	up_80	low_95	up_95
1	6358357.463612749	3970.935120037841	1990	Number	6355681.053341844	6361033.873883654	6355017.907176797	6361697.020048701	6354243.57482839	6362471.352397108	6353266.72478886	6363448.202436638	6350574.430777475	6366140.496448023
2	6504389.184652064	3999.975628282795	1991	Number	6501693.201078601	6507085.168225527	6501025.205148678	6507753.16415545	6500245.209901163	6508533.159402965	6499261.215896606	6509517.153407522	6496549.23242063	6512229.136883498
3	6650681.471225798	4030.511822167393	1992	Number	6647964.906257657	6653398.036193939	6647291.810783355	6654071.131668241	6646505.860978032	6654857.081473564	6645514.35506978	6655848.587381816	6642781.66805435	6658581.274397247
4	6796794.769657807	4061.486679581632	1993	Number	6794057.32763577	6799532.211679845	6793379.05936028	6800210.479955335	6792587.069457761	6801002.469857854	6791587.943734583	6802001.595581031	6788834.255765827	6804755.283549787
5	6939421.232368274	4091.097602689489	1994	Number	6936663.832584061	6942178.632152487	6935980.619284412	6942861.845452135	6935182.855251888	6943659.60948466	6934176.445241625	6944666.019494922	6931402.681067002	6947439.783669545
6	7079276.780620813	4119.674997831821	1995	Number	7076500.119672275	7082053.441569352	7075812.133947637	7082741.42729399	7075008.797323059	7083544.763918567	7073995.357273593	7084558.203968034	7071202.217625063	7087351.343616564
7	7224079.339947024	4149.247874546513	1996	Number	7221282.74687958	7226875.933014468	7220589.822484531	7227568.857409518	7219780.719148994	7228377.960745054	7218760.004171856	7229398.675722193	7215946.814112913	7232211.865781136
8	7381238.473285354	4182.473408656836	1997	Number	7378419.486207919	7384057.460362788	7377721.013148673	7384755.933422035	7376905.430833985	7385571.515736722	7375876.542375456	7386600.404195252	7373040.825404386	7389436.121166321
9	7544697.552245223	4217.600653478577	1998	Number	7541854.889404778	7547540.215085668	7541150.550095648	7548244.554394798	7540328.117968219	7549066.986522227	7539290.588207464	7550104.516282982	7536431.054964405	7552964.049526041
10	7708058.344805572	4251.975456135562	1999	Number	7705192.513348137	7710924.176263007	7704482.433446962	7711634.256164182	7703653.298233015	7712463.391378129	7702607.312270806	7713509.377340338	7699724.472911547	7716392.216699597
11	7865134.462180112	4283.455160244477	2000	Number	7862247.413402107	7868021.510958117	7861532.076390346	7868736.847969878	7860696.802634099	7869572.121726125	7859643.072664678	7870625.851695545	7856738.890066032	7873530.034294191
12	8021563.498771624	4314.640940402041	2001	Number	8018655.430777793	8024471.566765455	8017934.885740746	8025192.111802502	8017093.530757368	8026033.46678588	8016032.129086028	8027094.86845722	8013106.802528435	8030020.195014812
13	8187074.542967261	4349.092446035256	2002	Number	8184143.254658633	8190005.831275889	8183416.956220145	8190732.129714376	8182568.883193168	8191580.202741354	8181499.006451444	8192650.079483078	8178550.321773032	8195598.76416149
14	8361671.2810401	4386.330213835879	2003	Number	8358714.894475975	8364627.667604226	8357982.377330264	8365360.184749937	8357127.042938567	8366215.519141634	8356048.005705963	8367294.556374238	8353074.073820982	8370268.488259219
15	8547352.339250742	4424.582731127551	2004	Number	8544370.170489961	8550334.508011522	8543631.265173864	8551073.41332762	8542768.471541293	8551936.20696019	8541680.024189437	8553024.654312046	8538680.15709773	8556024.521403752
16	8749379.72274237	4463.624388285856	2005	Number	8746371.239904664	8752388.205580074	8745625.814631822	8753133.630852917	8744755.407876106	8754004.037608633	8743657.356276587	8755102.089208152	8740631.01894133	8758128.426543409
17	8964720.703468516	4502.579338368791	2006	Number	8961685.964994457	8967755.441942576	8960934.034244949	8968507.372692084	8960056.031273967	8969385.375663066	8958948.396756727	8970493.010180306	8955895.647965314	8973545.75897172
18	9182444.752895558	4539.347837838331	2007	Number	9179385.232452855	9185504.273338262	9178627.161363937	9186262.34442718	9177741.988535557	9187147.51725556	9176625.308967449	9188264.196823668	9173547.631133394	9191341.874657722
19	9403448.485891623	4576.324718596922	2008	Number	9400364.043031288	9406532.928751959	9399599.796803283	9407297.174979964	9398707.413483158	9408189.55830009	9397581.637602381	9409315.334180865	9394478.889443174	9412418.082340073
20	9626751.461931849	4611.995037044422	2009	Number	9623642.97727688	9629859.946586818	9622872.774105694	9630630.149758004	9621973.43507347	9631529.488790227	9620838.884294357	9632664.03956934	9617711.951659242	9635790.972204456
21	9846331.347034672	4645.059041448043	2010	Number	9843200.577240737	9849462.116828607	9842424.852380814	9850237.84168853	9841519.065867731	9851143.628201613	9840376.381343536	9852286.312725808	9837227.031313434	9855435.66275591
22	10073959.00561213	4677.802258047145	2011	Number	10070806.1668902	10077111.84433405	10070024.97391311	10077893.03731114	10069112.80247279	10078805.20875146	10067962.06311731	10079955.94810694	10064790.51318635	10083127.4980379
23	10309456.57247243	4709.543406995342	2012	Number	10306282.34021612	10312630.80472875	10305495.84646715	10313417.29847771	10304577.48550279	10314335.65944208	10303418.93782466	10315494.2071202	10300225.86739472	10318687.27755014
24	10552330.5024089	4743.064671087372	2013	Number	10549133.67682059	10555527.32799721	10548341.58502052	10556319.41979729	10547416.68740965	10557244.31740815	10546249.89350057	10558411.11131724	10543034.09565357	10561626.90916423
25	10800761.31825163	4776.761202710281	2014	Number	10797541.781201	10803980.85530225	10796744.06208015	10804778.57442311	10795812.59364562	10805710.04285763	10794637.51038975	10806885.1261135	10791398.86629432	10810123.77020894
26	11034070.5927474	4808.109845282845	2015	Number	11030829.92671168	11037311.25878312	11030026.97236751	11038114.21312728	11029089.39094768	11039051.79454711	11027906.59592574	11040234.58956905	11024646.69745064	11043494.48804415
27	11269197.44862676	4836.98214713671	2016	Number	11265937.32265959	11272457.57459394	11265129.54664102	11273265.35061251	11264186.33512233	11274208.5621312	11262996.43751414	11275398.45973939	11259716.96361838	11278677.93363515
28	11503608.60072584	4863.580988740056	2017	Number	11500330.54713943	11506886.65431225	11499518.32911431	11507698.87233737	11498569.93082151	11508647.27063018	11497373.48989828	11509843.71155341	11494075.98198791	11513141.21946377
29	11736611.53509941	4889.93750242493	2018	Number	11733315.71722278	11739907.35297605	11732499.09765987	11740723.97253895	11731545.5598469	11741677.51035193	11730342.6352213	11742880.43497752	11727027.25759466	11746195.81260417
30	11964297.12726622	4914.081974300188	2019	Number	11960985.03601554	11967609.21851689	11960164.38432583	11968429.8702066	11959206.13834084	11969388.11619159	11957997.27417516	11970596.98035727	11954665.52659659	11973928.72793584
31	12061994.6471795	4915.44822541584	2020	Number	12058681.63507557	12065307.65928343	12057860.75522193	12066128.53913708	12056902.24281797	12067087.05154103	12055693.04255452	12068296.25180449	12052360.36865769	12071628.92570132
32	12307531.48477595	4950.371156023295	2021	Number	12304194.93461679	12310868.03493511	12303368.22263374	12311694.74691817	12302402.90025831	12312660.06929359	12301185.10895393	12313877.86059797	12297828.75731014	12317234.21224176
33	12518251.26350382	130950.8305271727	2022	Number	12429990.40372851	12606512.12327914	12408121.61503047	12628380.91197717	12382586.20307767	12653916.32392997	12350372.29876799	12686130.22823966	12261587.63567056	12774914.89133708
34	12745938.91295323	153912.4476742392	2023	Number	12642201.92322079	12849675.90268567	12616498.5444592	12875379.28144727	12586485.61716272	12905392.20874374	12548623.15503486	12943254.67087161	12444270.51551172	13047607.31039474
35	12977777.20628957	176127.2942125007	2024	Number	12859067.40999035	13096487.0025888	12829654.15185686	13125900.26072229	12795309.32948542	13160245.08309372	12751982.01510915	1.32036e+07	12632567.70963307	13322986.70294607
36	13213118.61024158	198026.9566853578	2025	Number	13079648.44143565	13346588.77904751	13046577.93966919	13379659.28081396	13007962.68311555	13418274.53736761	12959248.05177095	13466989.16871221	12824985.77513828	13601251.44534488
37	13452569.49006066	219919.8244559696	2026	Number	13304343.52837734	13600795.45174398	13267616.91769319	13637522.06242813	13224732.55192428	13680406.42819704	13170632.27510811	13734506.70501321	13021526.63412696	13883612.34599436
38	13694752.50973527	241991.117744774	2027	Number	13531650.49637529	13857854.52309524	13491237.97971191	13898267.03975862	13444049.71175168	13945455.30771885	13384519.89678647	14004985.12268407	13220449.91895551	14169055.10051502
39	13939755.15134078	264221.7332839018	2028	Number	13761669.70310743	14117840.59957413	13717544.67364901	14161965.62903254	13666021.43565865	14213488.8670229	13601022.88927081	14278487.41341074	13421880.55410433	14457629.74857722
40	14187280.61181856	286665.3573154171	2029	Number	13994068.16098797	14380493.06264915	13946195.04631629	14428366.17732082	13890295.30163979	14484265.92199733	13819775.62374019	14554785.59989692	13625416.51148034	14749144.71215678
41	14436393.45458719	309398.9301185408	2030	Number	14227858.5756873	14644928.33348709	14176188.9543575	14696597.95481689	14115856.16298438	1.47569e+07	14039744.02617522	14833042.88299916	13829971.55155485	15042815.35761953
42	14687805.85979597	332534.1748251732	2031	Number	14463677.82596381	14911933.89362814	14408144.618768	14967467.10082394	14343300.45467709	15032311.26491485	14261497.0476701	15114114.67192185	14036038.87713863	15339572.84245331
43	14941561.22191103	356168.8481409241	2032	Number	14701503.41826404	15181619.02555801	14642023.22062451	15241099.22319755	14572570.29523703	15310552.14858503	14484952.75859436	15398169.68522769	14243470.27955482	15639652.16426724
44	15191088.22782573	380062.6394234155	2033	Number	14934926.00885435	15447250.44679712	14871455.54807064	15510720.90758082	14797343.33338307	15584833.12226839	14703847.92408491	15678328.53156655	14446165.45455584	15936011.00109563
45	15440755.37426878	404311.1312184052	2034	Number	15168249.67182757	15713261.07670998	15100729.7129141	15780781.03562346	15021889.04232651	15859621.70621105	14922428.50404678	15959082.24449077	14648305.5570807	16233205.19145685
46	15690880.37442679	428968.6876128596	2035	Number	15401755.47897573	15980005.26987786	15330117.70814438	16051643.04070921	15246468.81405987	16135291.93479372	15140942.51690711	16240818.23194648	14850101.74670559	16531659.002148
47	15943080.82704791	454141.9611068678	2036	Number	15636989.14526189	16249172.50883394	15561147.43775704	16325014.21633879	15472589.7553412	16413571.89875463	15360870.83290891	16525290.82118692	15052962.58327845	16833199.07081737
48	16197042.23469518	479905.753834561	2037	Number	15873585.75661068	16520498.71277967	15793441.49572031	16600642.97367004	15699859.87372257	16694224.59566778	15581803.05827927	16812281.41111109	15256426.95717944	17137657.51221092
49	16451497.90680011	506138.9910551792	2038	Number	16110360.22682892	16792635.5867713	16025835.0153227	16877160.79827751	15927137.91206694	16975857.90153327	15802627.72026737	17100368.09333285	15459465.48433195	17443530.32926826
50	16705211.31313442	532788.5485682088	2039	Number	16346111.83139944	17064310.79486939	16257136.14378855	17153286.48248028	16153242.37681775	17257180.24945108	16022176.39386997	17388246.23239886	15660945.75794073	17749476.86832811
51	16958139.16252581	559884.0590357635	2040	Number	16580777.30673571	17335501.01831592	16487276.66887674	17429001.65617489	16378099.27736476	17538179.04768686	16240367.79884196	17675910.52620966	15860766.40681572	18055511.91823591
52	17212420.38391347	587547.6892687487	2041	Number	16816413.24134633	17608427.5264806	16718292.77723845	17706547.99058849	16603720.97783105	17821119.78999589	16459184.24627093	17965656.521556	16060826.91294672	18364013.85488022
53	17468164.11873636	615865.3274922395	2042	Number	17053070.88800659	17883257.34946613	16950221.37831538	17986106.85915733	16830127.63945439	18106200.59801832	16678624.7688913	18257703.46858141	16261068.07685157	18675260.16062115
54	17723589.39691028	644692.8710425829	2043	Number	17289066.40182758	18158112.39199298	17181402.69236347	18265776.10145709	17055687.58251017	18391491.21131039	16897093.13623369	18550085.65758687	16459991.36966682	18987187.42415374
55	17977051.62704471	673950.9159561349	2044	Number	17522808.70969028	18431294.54439915	17410258.9067256	18543844.34736383	17278838.47811416	18675264.77597527	17113046.55278895	18841056.70130048	16656107.83177069	19297995.42231874
56	18228469.87221429	703664.0139022834	2045	Number	17754200.32684416	18702739.41758443	17636688.43652248	18820251.30790611	17499473.95381153	18957465.79061706	17326372.60639157	19130567.13803702	16849288.40496582	19607651.33946277
57	18479680.87722138	733953.45669298	2046	Number	17984996.24741031	18974365.50703245	17862426.02014259	19096935.73430017	17719305.09608745	19240056.65835531	17538752.54574098	19420609.20870178	17041132.10210314	19918229.65233962
58	18730969.94038284	764913.7241947233	2047	Number	18215418.0902756	19246521.79049009	18087677.49833508	19374262.38243061	17938519.32211711	19523420.55864858	17750350.54596521	19711589.33480048	17231739.04096118	20230200.8398045
59	18979853.64469849	796365.0093951452	2048	Number	18443103.62836616	19516603.66103082	18310110.67179717	19649596.61759981	18154819.49496512	19804887.79443186	17958913.70265391	20000793.58674306	17418978.226284	20540729.06311297
60	19224455.75859278	828212.5092349157	2049	Number	18666240.52736845	19782670.98981711	18527929.03832621	19920982.47885935	18366427.59902541	20082483.91816015	18162687.32175362	20286224.19543194	17601159.24049235	20847752.27669321
61	19464300.6763327	860469.4079224353	2050	Number	18884344.29539298	20044257.05727243	18740645.90426994	20187955.44839547	18572854.36972506	20355746.98294035	18361178.89537614	20567422.45728927	17777780.63680473	21150820.71586068

## Sheet: Prevalence by age group in 2050
Prevalence by age group in 2050
	val	sd	Time	group	low_50	up_50	low_60	up_60	low_70	up_70	low_80	up_80	low	up
1	3.076472897141327	0.02306386256434692	1990	15-19 years	3.060927853772958	3.092017940509697	3.057076188724712	3.095869605557943	3.052578735524664	3.100367058757991	3.046905025333835	3.10604076894882	3.031267726515207	3.121678067767447
2	3.119856081434488	0.02324741433168089	1991	15-19 years	3.104187324174935	3.135524838694042	3.100305005981545	3.139407156887432	3.095771760186867	3.14394040268211	3.090052896261274	3.149659266607703	3.074291149344394	3.165421013524583
3	3.161613220563675	0.02343533044048837	1992	15-19 years	3.145817807846786	3.177408633280565	3.141904107663225	3.181322333464126	3.137334218227329	3.185892222900021	3.131569126938969	3.191657314188381	3.115679972900318	3.207546468227032
4	3.199898107799512	0.02358916277802016	1993	15-19 years	3.183999012087126	3.215797203511897	3.180059621903197	3.219736593695826	3.175459735161483	3.224336480437541	3.16965680111809	3.230139414480933	3.153663348754592	3.246132866844431
5	3.232965055189254	0.02368249520211615	1994	15-19 years	3.217003053423027	3.24892705695548	3.213048076724274	3.252882033654233	3.208429990159861	3.257500120218646	3.202604096340141	3.263326014038367	3.186547364593106	3.279382745785401
6	3.261264746018858	0.02370667616202753	1995	15-19 years	3.245286446285651	3.277243045752064	3.241327431366592	3.281202060671123	3.236704629514997	3.285824862522718	3.230872787179138	3.291656704858577	3.214799660741284	3.307729831296431
7	3.282242111196176	0.02366422519641887	1996	15-19 years	3.26629242341379	3.298191798978562	3.262340497805988	3.302143724586364	3.257725973892686	3.306758248499666	3.251904574494367	3.312579647897985	3.235860229811195	3.328623992581157
8	3.294685430927337	0.02356128192002791	1997	15-19 years	3.278805126913238	3.310565734941436	3.274870392832594	3.31450046902208	3.270275942858188	3.319094918996486	3.264479867505861	3.324890994348813	3.248505318364082	3.340865543490592
9	3.301802003165925	0.02341042748113215	1998	15-19 years	3.286023375043642	3.317580631288208	3.282113833654293	3.321490172677557	3.277548800295472	3.326055206036377	3.271789835135113	3.331814171196736	3.255917565302906	3.347686441028944
10	3.307302566863631	0.02323194577644628	1999	15-19 years	3.291644235410306	3.322960898316956	3.28776450046564	3.326840633261622	3.283234271039233	3.33137086268803	3.277519212378227	3.337085921349035	3.261767953141796	3.352837180585466
11	3.315268556447528	0.02304537964612213	2000	15-19 years	3.299735970566042	3.330801142329014	3.295887392165139	3.334649720729917	3.291393543134145	3.339143569760911	3.285724379741199	3.344812733153857	3.270099612341129	3.360437500553927
12	3.342294884470482	0.02290895952402729	2001	15-19 years	3.326854245751288	3.357735523189676	3.323028449510775	3.361561319430189	3.31856120240359	3.366028566537374	3.312925598360679	3.371664170580285	3.297393323803389	3.387196445137576
13	3.394791376833155	0.02286688078657347	2002	15-19 years	3.379379099183005	3.410203654483306	3.375560330091647	3.414022423574664	3.371101288338265	3.418481465328046	3.365476035664768	3.424106718001543	3.349972290491471	3.439610463174839
14	3.460737666919325	0.02289922404223958	2003	15-19 years	3.445303589914855	3.476171743923794	3.441479419499801	3.479995914338848	3.437014070811564	3.484461263027085	3.431380861697173	3.490094472141476	3.415855187796535	3.505620146042114
15	3.524531057688044	0.02296657050027563	2004	15-19 years	3.509051589170858	3.54001052620523	3.505216171897312	3.543845943478776	3.500737690649759	3.54832442472633	3.495087914306691	3.553974201069398	3.479516579507504	3.569545535868584
16	3.568641311766787	0.02302035484996806	2005	15-19 years	3.553125592597908	3.584157030935665	3.549281193337964	3.58800143019561	3.54479222414222	3.592490399391354	3.539129216849128	3.598153406684446	3.523521416260849	3.613761207272724
17	3.596952967896983	0.02308867426035116	2006	15-19 years	3.581391201445506	3.61251473434846	3.577535392844028	3.616370542949938	3.573033101363259	3.620872834430707	3.567353287495213	3.626552648298753	3.551699166346695	3.642206769447271
18	3.625129748767824	0.02320949999819628	2007	15-19 years	3.60948654576904	3.640772951766608	3.605610559269341	3.644648938266307	3.601084706769693	3.649174790765955	3.595375169770136	3.654884327765512	3.579639128771359	3.670620368764289
19	3.652026475958912	0.02336033226849036	2008	15-19 years	3.63628161200995	3.667771339907875	3.632380436521112	3.671672515396713	3.627825171728757	3.676227780189068	3.622078529990708	3.681974421927117	3.606240224712671	3.697812727205154
20	3.676796799580937	0.02352318929412303	2009	15-19 years	3.660942169996698	3.692651429165176	3.657013797384579	3.696579801777294	3.652426775472225	3.701166823689648	3.646640070905871	3.706953528256002	3.630691348564455	3.722902250597418
21	3.699127525520283	0.02368708766794382	2010	15-19 years	3.683162428432089	3.715092622608477	3.679206684791542	3.719048366249024	3.674587702696293	3.723667348344273	3.668760679129979	3.729494371910587	3.652700833691113	3.745554217349453
22	3.725605380162331	0.02384599880235246	2011	15-19 years	3.709533176969545	3.741677583355116	3.705550895169552	3.745659865155109	3.700900925403094	3.750309834921568	3.695034809697715	3.756175950626947	3.67886722250972	3.772343537814942
23	3.757074739883235	0.02399570301308153	2012	15-19 years	3.740901636052418	3.773247843714052	3.736894353649234	3.777255126117237	3.732215191561683	3.781934288204788	3.726312248620465	3.787837231146006	3.710043161977596	3.804106317788875
24	3.788532306067399	0.02412855181805608	2013	15-19 years	3.772269662142029	3.804794949992769	3.768240193988414	3.808824418146384	3.763535126383893	3.813529485750905	3.757599502636651	3.819465109498147	3.741240344504009	3.835824267630789
25	3.815762657099863	0.0242350864578118	2014	15-19 years	3.799428208827298	3.832097105372429	3.795380949388844	3.836144364810883	3.79065510752957	3.840870206670156	3.784693276260949	3.846832037938778	3.768261887642552	3.863263426557174
26	3.832092094293925	0.0242893698252534	2015	15-19 years	3.815721059031704	3.848463129556146	3.811664734270887	3.852519454316963	3.806928307154962	3.857255881432887	3.80095312217795	3.8632310664099	3.784484929436428	3.879699259151422
27	3.827711667039126	0.02426273247955407	2016	15-19 years	3.811358585347907	3.844064748730346	3.807306709023822	3.848116625054431	3.802575476190309	3.852847857887944	3.796606844000338	3.858816490077915	3.7801567113792	3.875266622699053
28	3.807477969834352	0.02417210779509176	2017	15-19 years	3.79118596918046	3.823769970488244	3.78714922717868	3.827806712490025	3.782435666158637	3.832520273510068	3.776489327641045	3.83846661202766	3.760100638555973	3.854855301112732
29	3.786402205586294	0.02406730996789783	2018	15-19 years	3.770180838667931	3.802623572504658	3.766161597903293	3.806642813269296	3.761468472459552	3.811335938713037	3.755547914207449	3.81725649696514	3.739230278049215	3.833574133123374
30	3.779192462292237	0.02400554235966263	2019	15-19 years	3.763012726741825	3.79537219784265	3.759003801167761	3.799381123416714	3.754322720407627	3.804062204176848	3.74841735698715	3.809967567597325	3.732141599267299	3.826243325317176
31	3.79252875395686	0.02403023613611659	2020	15-19 years	3.776332374801117	3.808725133112603	3.772319325366386	3.812738182547334	3.767633429319843	3.817424078593877	3.761721991230358	3.823335516683362	3.745429491130071	3.839628016783649
32	3.659012831577029	0.02360562016404983	2021	15-19 years	3.643102643586459	3.674923019567598	3.639160505019063	3.678865158134994	3.634557409087073	3.683468254066984	3.628750426526717	3.689275236627341	3.612745816055491	3.705279847098566
33	3.735727032552757	0.1096100140449624	2022	15-19 years	3.661849883086452	3.809604182019061	3.643545010740943	3.82790905436457	3.622171058002176	3.849283007103338	3.595206994547115	3.876247070558398	3.52089140502463	3.950562660080883
34	3.739333243070725	0.12371963698786	2023	15-19 years	3.655946207740907	3.822720278400543	3.635285028363934	3.843381457777515	3.611159699151302	3.867506786990148	3.580724668452288	3.897941817689161	3.496842754574519	3.98182373156693
35	3.74309892359146	0.1408300603885922	2024	15-19 years	3.648179462889549	3.838018384293372	3.624660842804655	3.861537004378266	3.597198981028879	3.888998866154042	3.562554786173285	3.923643061009636	3.46707200522982	4.019125841953101
36	3.747065315563816	0.1606815323171036	2025	15-19 years	3.638765962782088	3.855364668345544	3.611932146885132	3.8821984842425	3.580599248083296	3.913531383044335	3.541071591133289	3.953059039994343	3.432129512222293	4.062001118905338
37	3.751249889289645	0.1830049411407036	2026	15-19 years	3.627904558960811	3.874595219618479	3.597342733790313	3.905157044788977	3.561656770267876	3.940843008311414	3.516637554747263	3.985862223832027	3.392560204653866	4.109939573925424
38	3.755694172636665	0.2075634624758078	2027	15-19 years	3.61579639892797	3.895591946345359	3.58113330069451	3.930255044578819	3.540658425511728	3.970729919761602	3.489597813742679	4.02179053153065	3.348869786184081	4.162518559089248
39	3.760415832380544	0.2341614669868904	2028	15-19 years	3.60259100363138	3.918240661129708	3.563486038644569	3.957345626116518	3.517824552582125	4.003007112178962	3.46022083170335	4.060610833057737	3.301459357086238	4.219372307674849
40	3.765456706188109	0.2626452845635167	2029	15-19 years	3.588433784392298	3.942479627983919	3.544572021870191	3.986341390506026	3.493356191380306	4.037557220995912	3.42874545137768	4.102167960998537	3.250671948443616	4.280241463932601
41	3.770834820745201	0.2928944283250418	2030	15-19 years	3.573423976054123	3.968245665436279	3.524510606523841	4.017159034966562	3.467396193000458	4.074273448489945	3.395344163632498	4.146325477857905	3.196761741228119	4.344907900262283
42	3.776592514217658	0.3248184203750082	2031	15-19 years	3.557664898884902	3.995520129550413	3.503420222682276	4.04976480575304	3.440080630709149	4.113104397726167	3.360175299296897	4.193009729138418	3.139948410282642	4.413236618152673
43	3.782748292315141	0.3583477982645148	2032	15-19 years	3.541221876284858	4.024274708345423	3.481377793974684	4.084118790655598	3.411499973313104	4.153996611317178	3.323346414940032	4.242150169690249	3.080386607716692	4.48510997691359
44	3.789345115912687	0.3934337490372978	2033	15-19 years	3.524170769061548	4.054519462763826	3.45846733297232	4.120222898853055	3.381747751910047	4.196942479915328	3.284963049646872	4.293727182178503	3.018214967799584	4.560475264025791
45	3.796402111262486	0.4300405006557817	2034	15-19 years	3.50655481382049	4.086249408704483	3.434738050210974	4.158066172313998	3.350880152583096	4.241924069941876	3.245090189421774	4.347714033103198	2.953522729977154	4.639281492547818
46	3.803963018170432	0.4681476729146914	2035	15-19 years	3.48843148662593	4.119494549714934	3.410250825249176	4.197675211091688	3.318962029030812	4.288964007310052	3.203797701493798	4.404128334847067	2.886393579257637	4.721532457083227
47	3.812047736201923	0.5077432539301281	2036	15-19 years	3.469828783053017	4.15426668935083	3.385035659646686	4.239059812757161	3.28602572513031	4.338069747273536	3.161120884663499	4.462974587740347	2.816870958498872	4.807224513904974
48	3.820700958413394	0.5488279987811984	2037	15-19 years	3.450790887234866	4.190611029591922	3.359136611438406	4.282265305388382	3.252115151676073	4.389286765150716	3.117103463975898	4.524298452850891	2.744998080802246	4.896403836024543
49	3.829943530361374	0.5914082823791506	2038	15-19 years	3.431334348037827	4.228552712684922	3.332569164880509	4.32731789584224	3.217244549816574	4.442642510906174	3.071758112351303	4.588128948371446	2.670783296898239	4.989103763824509
50	3.839821296529183	0.6355021380418604	2039	15-19 years	3.411492855488969	4.268149737569397	3.305363998435978	4.374278594622387	3.181441081517815	4.49820151154055	3.025107555559518	4.654535037498848	2.594237105967136	5.085405487091229
51	3.850356245013626	0.6811315491820058	2040	15-19 years	3.391273580864953	4.309438909162298	3.277524612151558	4.423187877875693	3.144703960061067	4.556008529966183	2.977145598962294	4.723566891064957	2.515338408616894	5.185374081410357
52	3.861595596839792	0.7283299423725249	2041	15-19 years	3.37070121568071	4.352489977998873	3.249070115304498	4.474121078375085	3.107045776541856	4.616145417137727	2.927876610718215	4.795314582961368	2.434068909789643	5.289122283889941
53	3.873562705766487	0.7771336508015096	2042	15-19 years	3.349774625126269	4.397350786406705	3.219993305442417	4.527132106090557	3.068452243536123	4.678673167996851	2.877277365438951	4.869848046094022	2.350380750195528	5.396744661337445
54	3.886306424099984	0.8275908040114321	2043	15-19 years	3.328510222196279	4.444102626003689	3.19030255792637	4.582310290273599	3.02892235114414	4.743690497055828	2.825335013357328	4.94727783484264	2.264228448237577	5.508384399962391
55	3.899851723616612	0.8797517861665338	2044	15-19 years	3.306899019740368	4.492804427492856	3.159980471450557	4.639722975782667	2.988428873148083	4.811274574085141	2.772009933751115	5.027693513482109	2.175538222730205	5.624165224503018
56	3.91424937524778	0.933679534699756	2045	15-19 years	3.284949368860144	4.543549381635415	3.129024886565285	4.699473863930274	2.946957377298832	4.881541373196727	2.717272211762693	5.111226538732867	2.084237487236258	5.744261263259301
57	3.929526253586769	0.989438861876834	2046	15-19 years	3.262644460681783	4.596408046491755	3.097408170748352	4.761644336425187	2.904467592682369	4.95458491449117	2.661065632660668	5.19798687451287	1.990226084308174	5.868826422865363
58	3.945735371536871	1.047108215135129	2047	15-19 years	3.239984434535794	4.651486308537947	3.065117362608228	4.826353380465513	2.860931260656877	5.030539482416864	2.603342639733636	5.288128103340105	1.893403269872019	5.998067473201722
59	3.962905822549716	1.106767751050505	2048	15-19 years	3.216944358341676	4.708867286757756	3.032114143916242	4.89369750118319	2.816294432461393	5.109517212638039	2.544029565702969	5.381782079396463	1.793641030490727	6.132170614608705
60	3.981093229881592	1.1685126409069	2049	15-19 years	3.193515709910342	4.768670749852842	2.998374098878889	4.963812360884295	2.770514133902044	5.19167232586114	2.483060024238946	5.479126435524238	1.690808453704069	6.271378006059115
61	4.00032608566611	1.23243881913562	2050	15-19 years	3.169662321568702	4.830989849763518	2.963845038773053	5.036807132559167	2.723519469041607	5.277132702290613	2.420339519534245	5.580312651797975	1.584746000160294	6.415906171171926
62	7.901814902093163	0.03916143343696049	1990	20-24 years	7.875420095956652	7.928209708229674	7.868880136572679	7.934749667613646	7.861243657052472	7.942386147133853	7.851609944426979	7.952019859759346	7.82505849255672	7.978571311629605
63	8.007449368404503	0.03923429510227149	1991	20-24 years	7.981005453505571	8.033893283303433	7.974453326223492	8.040445410585512	7.96680263867855	8.048096098130456	7.957151002083391	8.057747734725615	7.93055015000405	8.084348586804955
64	8.106711088255603	0.03934737823032172	1992	20-24 years	8.080190955328366	8.13323122118284	8.073619943163902	8.139802233347304	8.065947204408989	8.147474972102216	8.05626774936433	8.157154427146875	8.029590226924173	8.183831949587033
65	8.192678964990186	0.03946900377795323	1993	20-24 years	8.166076856443846	8.219281073536527	8.159485532812928	8.225872397167445	8.151789077076227	8.233568852904146	8.14207970214685	8.243278227833523	8.115319717585399	8.270038212394974
66	8.263162101379182	0.03960115756640029	1994	20-24 years	8.236470921179428	8.289853281578935	8.229857527865839	8.296466674892525	8.22213530214039	8.304188900617973	8.212393417379056	8.313930785379307	8.185543832549037	8.340780370209327
67	8.32093215882554	0.03973819399991776	1995	20-24 years	8.294148616069595	8.347715701581485	8.28751233767161	8.354351979979471	8.279763389841625	8.362100927809456	8.269987794117645	8.371876523533436	8.243045298585702	8.398819019065378
68	8.363354310570733	0.03986474462172233	1996	20-24 years	8.336485472695692	8.390223148445774	8.329828060343864	8.396880560797602	8.322054435142629	8.404654185998837	8.312247707965685	8.41446091317578	8.285219411112157	8.441489210029308
69	8.398273185278377	0.03997690153102697	1997	20-24 years	8.371328753646464	8.42521761691029	8.364652611090783	8.431893759465972	8.356857115292232	8.439689255264522	8.347022797515601	8.449523573041153	8.319918458277565	8.47662791227919
70	8.438559574691832	0.04006110267501078	1998	20-24 years	8.411558391488875	8.465560757894789	8.404868187342148	8.472250962041516	8.39705627232052	8.480062877063142	8.387201241062467	8.489917908321196	8.360039813448811	8.517079335934852
71	8.491989180680367	0.04009719150116198	1999	20-24 years	8.464963673608583	8.51901468775215	8.45826744262789	8.525710918732845	8.450448490285163	8.53352987107557	8.440584581175877	8.543393780184857	8.41339868533809	8.570579676022644
72	8.566084610375551	0.04009659235740698	2000	20-24 years	8.539059507126659	8.593109713624443	8.532363376202971	8.599805844548131	8.524544540693277	8.607624680057825	8.514680778973355	8.617488441777747	8.487495289355033	8.644673931396069
73	8.694917041349896	0.04016695577364874	2001	20-24 years	8.667844513158457	8.721989569541336	8.661136631544258	8.728697451155535	8.653304075168396	8.736530007531396	8.643423004048078	8.746411078651715	8.616189808033544	8.773644274666248
74	8.877386763781248	0.04030775983763326	2002	20-24 years	8.850219333650683	8.904554193911812	8.843487937757798	8.911285589804697	8.83562792458946	8.919145602973035	8.825712215669402	8.929061311893093	8.798383554499486	8.95638997306301
75	9.07054559441352	0.04041408161805805	2003	20-24 years	9.043306503402949	9.097784685424092	9.036557351772734	9.104533837054307	9.028676605857212	9.112414582969828	9.01873474177917	9.12235644704787	8.991333994442126	9.149757194384915
76	9.238407110748444	0.04040921795818508	2004	20-24 years	9.211171297844627	9.26564292365226	9.20442295844561	9.272391263051277	9.196543160943763	9.280271060553124	9.18660249332605	9.290211728170837	9.1592050435504	9.317609177946487
77	9.345925688985453	0.04022193579257958	2005	20-24 years	9.318816104261254	9.373035273709652	9.312099040983894	9.379752336987012	9.30425576350434	9.387595614466566	9.294361167299366	9.39749021067154	9.267090694831998	9.424760683138908
78	9.416657424447147	0.03990777856525007	2006	20-24 years	9.389759581694168	9.443555267200125	9.383094982673772	9.450219866220522	9.375312965853547	9.458001883040746	9.365495652326496	9.467819196567797	9.338438178459256	9.494876670435037
79	9.492206154735555	0.03960860057500287	2007	20-24 years	9.465509957948003	9.518902351523108	9.458895321651978	9.525516987819133	9.451171644539853	9.533240664931258	9.4414279287984	9.54298438067271	9.41457329760855	9.56983901186256
80	9.569555635401812	0.03935916462598589	2008	20-24 years	9.543027558443898	9.596083712359727	9.536454577951359	9.602656692852266	9.52877954084929	9.610331729954334	9.5190971863513	9.620014084452325	9.49241167273488	9.646699598068745
81	9.644820019267438	0.03919246061281511	2009	20-24 years	9.618404300814401	9.671235737720476	9.611859159892061	9.677780878642816	9.604216630072562	9.685423408462315	9.59457528476181	9.695064753773067	9.56800279646632	9.721637242068557
82	9.71182583990768	0.03914730278366173	2010	20-24 years	9.685440557831493	9.738211121983868	9.67890295826662	9.74474872154874	9.671269234223807	9.752382445591554	9.661638997739026	9.762012682076335	9.635097126451704	9.788554553363657
83	9.789149159158972	0.03927440209350939	2011	20-24 years	9.762678212147947	9.815620106169998	9.75611938699833	9.822178931319614	9.748460878590096	9.829837439727848	9.738799375675093	9.839498942642852	9.712171331055695	9.86612698726225
84	9.879594769312698	0.03952612832724892	2012	20-24 years	9.852954158820133	9.906235379805263	9.846353295389482	9.912836243235914	9.838645700365667	9.920543838259729	9.828922272797165	9.930267265828231	9.80212355779129	9.957065980834106
85	9.965552980800476	0.03982936743738937	2013	20-24 years	9.938707987147676	9.992397974453276	9.932056482785631	9.999049478815321	9.924289756135341	10.00681620546561	9.914491731745743	10.01661422985521	9.887487420623193	10.04361854097776
86	10.03103443280669	0.04012008058999521	2014	20-24 years	10.00399349848903	10.05807536712435	9.997293445030504	10.06477542058288	9.989470029315456	10.07259883629792	9.979600489490316	10.08246837612306	9.9523990748503	10.10966979076308
87	10.05687440617194	0.0403262094441947	2015	20-24 years	10.02969454100656	10.08405427133733	10.02296006402938	10.09078874831451	10.01509645318776	10.09865235915613	10.00517620566449	10.1085726066794	9.977835035661323	10.13591377668257
88	10.0220085700746	0.04035607427412696	2016	20-24 years	9.994808576013837	10.04920856413536	9.988069111610058	10.05594802853914	9.980199677126603	10.06381746302259	9.970272082855168	10.07374505729403	9.94291066449731	10.10110647565189
89	9.942367933776392	0.0402441689833099	2017	20-24 years	9.915243363881642	9.969492503671143	9.908522587661428	9.976213279891356	9.900674974709682	9.984060892843102	9.89077490913979	9.993960958412995	9.863489362569105	10.02124650498368
90	9.861168723905676	0.04010013664754428	2018	20-24 years	9.834141231805232	9.88819621600612	9.827444508985092	9.89489293882626	9.81962498233882	9.902712465472533	9.809760348723524	9.912577099087828	9.782572456076489	9.939764991734863
91	9.81854974360172	0.04001384000645695	2019	20-24 years	9.791580415437368	9.845519071766072	9.784898104156289	9.85220138304715	9.77709540535503	9.860004081848409	9.767252000713443	9.869847486489997	9.740122617189064	9.896976870014376
92	9.823825814501507	0.04000180730472645	2020	20-24 years	9.796864596378121	9.850787032624893	9.790184294558232	9.857467334444783	9.78238394213381	9.865267686869204	9.772543497536848	9.875108131466167	9.745422272184243	9.902229356818772
93	9.443063337809523	0.0391824816946556	2021	20-24 years	9.416654345147325	9.46947233047172	9.410110870704317	9.476015804914729	9.402470286773859	9.483656388845187	9.392831396276975	9.493295279342071	9.366265673687998	9.519861001931048
94	9.95322169898433	0.2456593214726007	2022	20-24 years	9.787647316311796	10.11879608165686	9.746622209625873	10.15982118834279	9.698718641938715	10.20772475602994	9.638286448856455	10.2681569491122	9.471729428898032	10.43471396907063
95	9.97365682480926	0.2560132227645048	2023	20-24 years	9.801103912665983	10.14620973695254	9.75834970446431	10.18896394515421	9.708427126025232	10.23888652359329	9.645447873225164	10.30186577639335	9.47187090819083	10.47544274142769
96	9.989624324771587	0.268111567699225	2024	20-24 years	9.808917128142308	10.17033152140086	9.764142496336538	10.21510615320664	9.71186074063519	10.26738790890798	9.64590529498118	10.33334335456199	9.464125652081105	10.51512299746207
97	10.00155886439082	0.2835689209159134	2025	20-24 years	9.81043341169349	10.19268431708814	9.763077401900533	10.2400403268811	9.707781462321929	10.2953362664597	9.638023507776616	10.36509422100502	9.445763779395627	10.55735394938601
98	10.01064158831911	0.3044949738978714	2026	20-24 years	9.805411975911948	10.21587120072628	9.754561315271005	10.26672186136722	9.69518479536092	10.32609838127731	9.620279031782044	10.40100414485618	9.413831439479287	10.60745173715894
99	10.02002934436486	0.3327832249461413	2027	20-24 years	9.795733450751163	10.24432523797856	9.740158652185158	10.29990003654457	9.67526592332066	10.36479276540907	9.59340124998391	10.44665743874582	9.367774223470427	10.6722844652593
100	10.029766951111	0.368876305167164	2028	20-24 years	9.781144321428334	10.27838958079367	9.719541978465417	10.33999192375659	9.64761109895782	10.41192280326418	9.556867527886698	10.50266637433531	9.30676939298336	10.75276450923864
101	10.03996416354639	0.4126598481729492	2029	20-24 years	9.76183142587782	10.31809690121495	9.692917231232936	10.38701109585984	9.612448560839212	10.46747976625356	9.510934238188666	10.56899408890411	9.231150861127405	10.84877746596537
102	10.05066740487283	0.463698098806596	2030	20-24 years	9.738134886277184	10.36319992346847	9.660697303776482	10.44063750596918	9.570276174509196	10.53105863523646	9.456206442202774	10.64512836754288	9.141819131211902	10.95951567853376
103	10.06198773450671	0.5214383867178511	2031	20-24 years	9.710538261858874	10.41343720715454	9.623458051276993	10.50051741773642	9.521777565867012	10.6021979031464	9.39350372273442	10.73047174627899	9.039968496539718	11.08400697247369
104	10.07397234238433	0.5853279363989644	2032	20-24 years	9.679461313251426	10.46848337151723	9.5817115478728	10.56623313689586	9.467572600275002	10.68037208449365	9.323581927920856	10.8243627568478	8.926729587042358	11.2212150977263
105	10.08673310063719	0.6548782335305606	2033	20-24 years	9.645345171237594	10.52812103003679	9.53598050623799	10.63748569503639	9.40827925069953	10.76518695057485	9.247179205251014	10.92628699602337	8.803171762917293	11.37029443835709
106	10.10031789705723	0.7296764173913852	2034	20-24 years	9.608515991735437	10.59211980237902	9.486660030031075	10.71397576408339	9.344373128639756	10.85626266547471	9.164872729961475	11.03576306415299	8.670152118970115	11.53048367514435
107	10.11483969886349	0.8093923749898517	2035	20-24 years	9.569309238120326	10.66037015960665	9.43414071149702	10.79553868622995	9.27631	10.95337019935297	9.077198674126496	11.15248072360048	8.528430643883377	11.7012487538436
108	10.13034752223543	0.8937614890069301	2036	20-24 years	9.527952278644761	10.7327427658261	9.378694109980604	10.88200093449026	9.204410619624253	11.05628442484661	8.984545293328548	11.27614975114232	8.37857500378185	11.88212004068902
109	10.14695577180932	0.9825843472834497	2037	20-24 years	9.484693921740273	10.80921762187836	9.320602335743938	10.9733092078747	9.128998388023664	11.16491315559497	8.887282638591936	11.4066289050267	8.221090451133758	12.07282109248488
110	10.16471491508495	1.075706523742209	2038	20-24 years	9.439688718082701	10.8897411120872	9.260045728617753	11.06938410155215	9.050282956488022	11.27914687368188	8.785659151647438	11.54377067852246	8.056330128550222	12.27309970161968
111	10.18374122040334	1.173022660220741	2039	20-24 years	9.393123947414562	10.97435849339212	9.197229163157697	11.17025327764899	8.968489744414654	11.39899269639203	8.679926170000352	11.68755627080633	7.884616806370689	12.48286563443599
112	10.20408701256575	1.274457120743202	2040	20-24 years	9.345102913184832	11.06307111194667	9.132268574020717	11.27590545111078	8.883749435475794	11.52442458965571	8.570232983772966	11.83794104135854	7.706151055909075	12.70202296922243
113	10.22587087487649	1.379973431527519	2041	20-24 years	9.295768782026938	11.15597296772603	9.065313218961842	11.38642853079113	8.796218399813977	11.655523349939	8.456744935658207	11.99499681409477	7.52112294908255	12.93061880067042
114	10.2491474312806	1.489555043533243	2042	20-24 years	9.245187331939196	11.25310753062201	8.996431639669144	11.50186322289206	8.705968406180162	11.79232645638104	8.339537865470984	12.15875699709022	7.329619545955445	13.16867531660576
115	10.27403808290678	1.603219435226473	2043	20-24 years	9.193468183564132	11.35460798224942	8.925730537881313	11.62234562793224	8.61310274801215	11.9349734178014	8.218710766946437	12.32936539886711	7.13172798986289	13.41634817595066
116	10.30060024998077	1.720997860566691	2044	20-24 years	9.14064769195882	11.46055280800272	8.853241049244183	11.74795945071736	8.517646466433678	12.08355403352786	8.094280992734273	12.50691950722727	6.927444443270057	13.67375605669148
117	10.32895872023168	1.842953549311891	2045	20-24 years	9.086808027995463	11.57110941246789	8.779034785260379	11.87888265520298	8.41965884314456	12.2382585973188	7.966292270013835	12.69162517044952	6.716769763580372	13.94114767688299
118	10.35917427358569	1.969159609739173	2046	20-24 years	9.031960696621491	11.6863878505499	8.703111041795049	12.01523750537634	8.31912491789591	12.39922362927548	7.834711653900074	12.88363689327131	6.499621438496916	14.21872710867447
119	10.39137572787461	2.099721059927384	2047	20-24 years	8.976163733483551	11.80658772226566	8.625510316475678	12.15724113927354	8.216064709789837	12.56668674595938	7.699533329047701	13.08321812670151	6.275922450416935	14.50682900533228
120	10.42562784757425	2.234750309078478	2048	20-24 years	8.91940613925535	11.93184955589314	8.546202837639246	12.30505285750925	8.110426527368942	12.74082916777955	7.560677951335636	13.29057774381286	6.045517241780428	14.80573845336806
121	10.46206421974775	2.374392976275504	2049	20-24 years	8.861723353738055	12.06240508575743	8.465199726700046	12.45892871279544	8.002193096326323	12.92193534316917	7.418092424162549	13.50603601533294	5.808253986247758	15.11587445324773
122	10.50074596103168	2.518798536095826	2050	20-24 years	8.803075747703092	12.19841617436027	8.382436392175089	12.61905552988827	7.891270677636403	13.11022124442696	7.27164623775683	13.72984568430653	5.56390083028386	15.4375910917795
123	12.571539645765	0.05244283528221518	1990	25-29 years	12.53619317478479	12.60688611674521	12.52743522129266	12.61564407023734	12.51720886841263	12.62587042311737	12.5043079309332	12.6387713605968	12.46875168861186	12.67432760291814
124	12.74216885095744	0.05205257589099608	1991	25-29 years	12.70708541480691	12.77725228710797	12.69839263463311	12.78594506728177	12.68824238233437	12.79609531958051	12.67543744866518	12.80890025324969	12.64014580221109	12.84419189970379
125	12.90005447896543	0.05176773741386526	1992	25-29 years	12.86516302394848	12.93494593398237	12.85651781180037	12.94359114613049	12.84642310300466	12.95368585492619	12.83368823960085	12.9664	12.79858971363425	13.0015192442966
126	13.04154760364721	0.05163736289802974	1993	25-29 years	13.00674402105394	13.07635118624049	12.99812058144997	13.08497462584446	12.98805129568485	13.09504391160957	12.97534850441194	13.10774670288249	12.94033837236707	13.14275683492735
127	13.16158360383094	0.05158867698468918	1994	25-29 years	13.12681283554326	13.19635437211862	13.11819752648681	13.20496968117506	13.1081377344748	13.21502947318707	13.09544691993657	13.22772028772531	13.06046979694095	13.26269741072093
128	13.25621648975587	0.05155245368697662	1995	25-29 years	13.22147013597085	13.29096284354089	13.21286087620512	13.29957210330662	13.20280814773616	13.30962483177558	13.19012624412916	13.32230673538257	13.15517368052939	13.35725929898234
129	13.31572779712113	0.05144192883452773	1996	25-29 years	13.28105593708666	13.3503996571556	13.27246513497129	13.35899045927096	13.26243395884856	13.3690216353937	13.24977924435526	13.38167634988699	13.21490161660545	13.4165539776368
130	13.34797147825921	0.05132065553472569	1997	25-29 years	13.31338135642881	13.38256160008962	13.30481080695451	13.39113214956392	13.29480327912524	13.40113967739319	13.28217839786369	13.41376455865473	13.24738299341115	13.44855996310728
131	13.37377232699823	0.05122140421964971	1998	25-29 years	13.33924910055418	13.40829555344227	13.3306951260495	13.41684952794695	13.32070695222667	13.42683770176978	13.30810648678863	13.43943816720782	13.27337837472771	13.47416627926874
132	13.41631190353735	0.05120256563178856	1999	25-29 years	13.38180137430152	13.45082243277317	13.37325054584101	13.45937326123368	13.36326604554281	13.46935776153188	13.35067021439739	13.4819535926773	13.31595487489904	13.51666893217565
133	13.49941986445959	0.05131696058752332	2000	25-29 years	13.4648322330236	13.53400749589558	13.45626230060548	13.5425774283137	13.44625549329091	13.55258423562826	13.43363152098638	13.56520820793279	13.39883862170804	13.60000110721113
134	13.72298523037032	0.05175407114649946	2001	25-29 years	13.68810298641758	13.75786747432306	13.67946005653611	13.76651040420452	13.66936801266254	13.77660244807809	13.6566365111605	13.78933394958013	13.62154725092318	13.82442320981746
135	14.10968037042551	0.05250825589437721	2002	25-29 years	14.0742898059527	14.14507093489832	14.06552092721834	14.15383981363268	14.05528181731894	14.16407892353208	14.04236478636892	14.1769959544821	14.00676418887253	14.21259655197849
136	14.55597830652193	0.05331454190800848	2003	25-29 years	14.52004430527594	14.59191230776793	14.5111407767773	14.60081583626657	14.50074444110524	14.61121217193863	14.48762906379587	14.624327549248	14.45148180438224	14.66047480866163
137	14.96861783720703	0.05393789836717567	2004	25-29 years	14.93226369370755	15.0049719807065	14.92325606468023	15.01397960973382	14.91273817449863	15.02449749991542	14.89946945150031	15.03776622291374	14.86289955640736	15.07433611800669
138	15.27601389034367	0.05423499938789652	2005	25-29 years	15.23945950075623	15.31256827993111	15.23040225585845	15.32162552482889	15.21982643097781	15.33220134970953	15.20648462112839	15.34554315955896	15.16971329154339	15.38231448914395
139	15.51462589231812	0.05432173156989472	2006	25-29 years	15.47801304524001	15.55123873939623	15.46894131606784	15.5603104685684	15.45834857841171	15.57090320622453	15.44498543244552	15.58426635219073	15.40815529844113	15.62109648619512
140	15.74805334122774	0.05432790073895398	2007	25-29 years	15.71143633612969	15.7846703463258	15.70236357670628	15.7937431057492	15.69176963606219	15.8043370463933	15.6784049724804	15.81770170997508	15.64157065577939	15.85453602667609
141	15.95140949932819	0.05419688523567309	2008	25-29 years	15.91488079867934	15.98793819997703	15.90582991884498	15.99698907981139	15.89526152622403	16.00755747243234	15.88192909245605	16.02088990620032	15.84518360426627	16.0576353943901
142	16.10306255862978	0.0539115397457316	2009	25-29 years	16.06672618084115	16.1393989364184	16.05772295370362	16.14840216355594	16.0472102034532	16.15891491380636	16.03394796467575	16.1721771525838	15.99739594072814	16.20872917653141
143	16.18692533365055	0.0534808980025915	2010	25-29 years	16.15087920839681	16.2229714589043	16.14194789843037	16.23190276887073	16.13151912331987	16.24233154398124	16.11836282241123	16.25548784488987	16.08210277356547	16.29174789373563
144	16.26060532412886	0.05299547757523596	2011	25-29 years	16.22488637224315	16.29632427601457	16.21603612748809	16.30517452076963	16.20570200936092	16.31550863889681	16.19266512187741	16.32854552638031	16.1567341880814	16.36447646017632
145	16.35436068934627	0.05255433936222641	2012	25-29 years	16.31893906461613	16.38978231407641	16.31016248994264	16.3985588887499	16.299914393767	16.40880698492554	16.28698602628389	16.42173535240864	16.25135418419631	16.45736719449623
146	16.45316992158945	0.05220460509419737	2013	25-29 years	16.41798401775596	16.48835582542294	16.40926584870523	16.49707399447367	16.39908595071186	16.50725389246704	16.38624361785869	16.52009622532021	16.35084889560482	16.55549094757408
147	16.54143707318546	0.05196828002800589	2014	25-29 years	16.50641045244658	16.57646369392433	16.4977317496819	16.58514239668901	16.48759793507644	16.59527621129447	16.47481373818955	16.60806040818136	16.43957924433056	16.64329490204035
148	16.58599303115244	0.05182107744461168	2015	25-29 years	16.55106562495477	16.62092043735011	16.54241150502152	16.62957455728336	16.53230639491982	16.63967966738506	16.51955840986845	16.65242765243643	16.484423719361	16.68756234294388
149	16.53709432090682	0.05171333542490591	2016	25-29 years	16.50223953283043	16.57194910898321	16.49360340581448	16.58058523599917	16.48351930540662	16.59066933640703	16.47079782489209	16.60339081692155	16.43573618347401	16.63845245833964
150	16.41722043704897	0.05162456619513103	2017	25-29 years	16.38242547943345	16.45201539466449	16.37380417687887	16.46063669721908	16.36373738647082	16.47070348762713	16.35103774318682	16.48340313091113	16.31603628730651	16.51840458679143
151	16.28642688587318	0.05159467664572971	2018	25-29 years	16.25165207381395	16.3212016979324	16.24303576281412	16.32981800893224	16.2329748008682	16.33987897087815	16.22028251041335	16.352571261333	16.18530131964755	16.38755245209881
152	16.2011183150322	0.05166676934639618	2019	25-29 years	16.16629491249273	16.23594171757167	16.15766656201188	16.24457006805252	16.14759154198934	16.25464508807507	16.13488151673012	16.26735511333428	16.09985144711326	16.30238518295114
153	16.15554283542942	0.05179118440682452	2020	25-29 years	16.12063557713922	16.19045009371962	16.11198644934328	16.19909922151556	16.10188716838395	16.20919850247489	16.08914653701987	16.22193913383897	16.05403211399205	16.2570535568668
154	14.69042011571145	0.0495184941194875	2021	25-29 years	14.65704465067491	14.72379558074798	14.64877506215696	14.73206516926594	14.63911895580366	14.74172127561924	14.62693740625027	14.75390282517263	14.59336386723725	14.78747636418565
155	16.50156908103146	0.4015968728791135	2022	25-29 years	16.23089278871093	16.77224537335198	16.16382611094012	16.83931205112279	16.08551472072869	16.91762344133422	15.98672189000043	17.01641627206248	15.71443921018839	17.28869895187452
156	16.56184495052522	0.4167109853325281	2023	25-29 years	16.28098174641109	16.84270815463934	16.21139101186056	16.91229888918987	16.13013236972072	16.99355753132972	16.02762146732892	17.09606843372152	15.74509141927346	17.37859848177697
157	16.61734578618202	0.4319321029908036	2024	25-29 years	16.32622354876622	16.90846802359782	16.25409088756675	16.98060068479728	16.16986412748355	17.06482744488049	16.06360883014781	17.17108274221623	15.77075886432004	17.46393270804399
158	16.66639022331593	0.4473002196343516	2025	25-29 years	16.36490987528237	16.96787057134948	16.29021073860343	17.04256970802842	16.20298719577474	17.12979325085711	16.09295134174469	17.23982910488716	15.7896817928326	17.54309865379926
159	16.70957380286637	0.4630874326506527	2026	25-29 years	16.39745287325983	17.02169473247291	16.32011727200717	17.09903033372557	16.22981522264029	17.18933238309245	16.11589571420823	17.30325189152451	15.80192243487109	17.61722517086165
160	16.7505546663797	0.4797488473437799	2027	25-29 years	16.42720394326999	17.07390538948941	16.34708588576358	17.15402344699582	16.25353486053155	17.24757447222786	16.13551664408498	17.36559268867443	15.81024692558589	17.69086240717351
161	16.78499188895215	0.4975271208766487	2028	25-29 years	16.44965860948128	17.12032516842301	16.36657158029488	17.20341219760941	16.26955379172394	17.30042998618035	16.14716211998828	17.42282165791601	15.80983873203391	17.76014504587038
162	16.81196206233865	0.5177327247498409	2029	25-29 years	16.46301020585726	17.16091391882004	16.37654884082404	17.24737528385327	16.27559095949782	17.34833316517949	16.14822870920936	17.47569541546795	15.79720592182896	17.82671820284834
163	16.8320905141573	0.5428414395924861	2030	25-29 years	16.46621538387197	17.19796564444264	16.37556086346002	17.28862016485458	16.26970678273949	17.39447424557511	16.13616778859974	17.52801323971487	15.76812129255603	17.89605973575857
164	16.84747330369686	0.5761680611844331	2031	25-29 years	16.45913603045856	17.23581057693517	16.36291596424076	17.33203064315297	16.25056319230979	17.44438341508393	16.10882584925842	17.5861207581353	15.71818390377537	17.97676270361835
165	16.8633161891892	0.6208730323168034	2032	25-29 years	16.44484776540767	17.28178461297072	16.34116196901076	17.38547040936763	16.22009172770899	17.5065406506694	16.06735696175905	17.65927541661934	15.64640504584826	18.08022733253013
166	16.87980226977833	0.6780037673239669	2033	25-29 years	16.42282773060198	17.33677680895468	16.30960110145887	17.45000343809779	16.1773903668307	17.58221417272596	16.01060144006901	17.74900309948766	15.55091488582336	18.20868965373331
167	16.89700805762974	0.7477336533881597	2034	25-29 years	16.39303557524612	17.40098054001336	16.2681640551303	17.52585206012918	16.1223559927196	17.67166012253987	15.93841351398612	17.85560260127336	15.43145009698894	18.36256601827053
168	16.9151192814681	0.8296512480316345	2035	25-29 years	16.35593434029478	17.47430422264142	16.21738258187349	17.6128559810627	16.05560058850732	17.77463797442887	15.85150638149154	17.97873218144465	15.28900283532609	18.5412357276101
169	16.93421459109621	0.9230347601519718	2036	25-29 years	16.31208916275378	17.55634001943864	16.1579423578084	17.71048682438402	15.97795057957877	17.89047860261365	15.75088402858138	18.11754515361104	15.12506646119834	18.74336272099407
170	16.95448161424111	1.027073579955698	2037	25-29 years	16.26223402135097	17.64672920713125	16.09071273349837	17.81825049498386	15.89043338540701	18.01852984307522	15.63777328473791	18.27118994374432	14.94141739752795	18.96754583095428
171	16.97600042916178	1.140982280602181	2038	25-29 years	16.20697837203591	17.74502248628765	16.01643433117535	17.93556652714822	15.79394278645792	18.15805807186564	15.51326114542979	18.43873971289378	14.73967515918151	19.21232569914206
172	16.99896023036248	1.264072638099544	2039	25-29 years	16.14697527228339	17.85094518844158	15.93587514172077	18.0620453190042	15.68938097729136	18.30853948343361	15.37841910831887	18.6195013524061	14.52137785968738	19.47654260103759
173	17.0234426703469	1.395759070927779	2040	25-29 years	16.08270105654158	17.96418428415222	15.84960929169664	18.19727604899716	15.57743627286572	18.46944906782808	15.23407954141749	18.81280579927632	14.28775489132845	19.75913044936535
174	17.04963909412041	1.535572812262589	2041	25-29 years	16.01466301865542	18.08461516958539	15.75822235900757	18.34105582923324	15.45878566061637	18.64049252762445	15.08103474879977	19.01824343944105	14.03991638208574	20.05936180615508
175	17.07763321193147	1.683135166282094	2042	25-29 years	15.94320010985734	18.2120663140056	15.66211653708823	18.49314988677471	15.33390517966322	18.82136124419972	14.91985392875783	19.23541249510512	13.77868828601857	20.37657813784438
176	17.10761910721439	1.838164026851318	2043	25-29 years	15.8686965531166	18.34654166131218	15.56172316063243	18.65351505379635	15.20328117539642	19.01195703903236	14.751092824791	19.46414538963778	13.50481761458581	20.71042059984297
177	17.13968324251236	2.000441763937921	2044	25-29 years	15.7913854936182	18.48798099140652	15.45731171904057	18.82205476598415	15.06722557507268	19.21214090995205	14.57511690114395	19.70424958388078	13.21881738519404	21.06054909983069
178	17.17402319295739	2.1698275476386	2045	25-29 years	15.71155942584897	18.63648696006581	15.34919822539333	18.99884816052145	14.9260818536038	19.42196453231098	14.3923042768847	19.95574210903007	12.92116119958573	21.42688518632905
179	17.21072889881131	2.34622473096988	2046	25-29 years	15.62937343013762	18.79208436748501	15.23755390006565	19.18390389755698	14.78004007752652	19.64141772009611	14.20286879370793	20.2185890039147	12.61212842611035	21.80932937151228
180	17.25000223793913	2.529600822527125	2047	25-29 years	15.54505128355585	18.95495319232241	15.12260794619382	19.37739652968444	14.62933578580103	19.87066869007723	14.00705398345935	20.4929504924189	12.29198462578596	22.20801985009229
181	17.29193740314956	2.719953767846861	2048	25-29 years	15.45868856362078	19.12518624267835	15.00445628439035	19.57941852190877	14.47406529966021	20.10980950663891	13.80495667276988	20.77891813352924	11.96082801816971	22.62304678812941
182	17.33674150103442	2.917339118256143	2049	25-29 years	15.37045493532978	19.30302806673906	14.883259302581	19.79022369948783	14.31437817452105	20.35910482754778	13.59671275143004	21.07677025063879	11.61875682925238	23.05472617281646
183	17.38450004291969	3.121831417896516	2050	25-29 years	15.28038566725744	19.48861441858194	14.75903982046872	20.00996026537066	14.1502826939789	20.61871739186048	13.38231216517636	21.38668792066303	11.26571046384252	23.50328962199686
184	17.43005630179545	0.06635251081828568	1990	30-34 years	17.38533470950393	17.47477789408697	17.37425384019727	17.48585876339363	17.36131510058771	17.49879750300319	17.34499238292641	17.51512022066449	17.30000538059161	17.56010722299929
185	17.65385142557625	0.06634473879429922	1991	30-34 years	17.60913507162889	17.69856777952361	17.59805550025024	17.70964735090226	17.58511827618536	17.72258457496714	17.56879747044196	17.73890538071054	17.52381573753942	17.78388711361308
186	17.81152306165635	0.06596075606109998	1992	30-34 years	17.76706551207117	17.85598061124153	17.75605006580896	17.86699605750373	17.74318771837705	17.87985840493565	17.72696137238602	17.89608475092668	17.68223997977659	17.9408061435361
187	17.90795777441431	0.0651606485171585	1993	30-34 years	17.86403949731375	17.95187605151488	17.85315766901138	17.96275787981724	17.84045134255054	17.97546420627809	17.82442182301532	17.99149372581331	17.78024290332068	18.03567264550794
188	17.9759231921672	0.06420539788497263	1994	30-34 years	17.93264875399273	18.01919763034167	17.92192645254594	18.02991993178846	17.90940639995837	18.04243998437603	17.89361187207866	18.05823451225573	17.85008061231265	18.10176577202174
189	18.01366971789865	0.06325909846395077	1995	30-34 years	17.97103308553395	18.05630635026336	17.96046881609047	18.06687061970684	17.9481	18.07920614390731	17.93257155366787	18.09476788212944	17.88968188490931	18.137657550888
190	18.02017708993963	0.06242568881206528	1996	30-34 years	17.9781021756803	18.06225200419896	17.96767708564868	18.07267709423058	17.95550407633033	18.08485010354893	17.94014735688257	18.1002068229967	17.89782273986798	18.14253144001128
191	17.99286993967807	0.06169711439679503	1997	30-34 years	17.95128608457463	18.03445379478151	17.94098266647037	18.04475721288577	17.92895172916299	18.05678815019315	17.91377423902138	18.07196564033476	17.87194359546035	18.11379628389579
192	17.97384349840022	0.06120298896701343	1998	30-34 years	17.93259268383645	18.01509431296399	17.92237178467896	18.02531521212148	17.91043720183039	18.03724979497005	17.89538126654451	18.05230573025593	17.85388564002487	18.09380135677557
193	17.99638165918685	0.06091051276408988	1999	30-34 years	17.95532797358386	18.03743534478985	17.94515591795225	18.04760740042145	17.93327836796325	18.05948495041045	17.91829438182329	18.07446893655041	17.87699705416924	18.11576626420447
194	18.09241053919405	0.06080009653638897	2000	30-34 years	18.05143127412852	18.13338980425958	18.04127765800694	18.14354342038115	18.02942163918235	18.15539943920575	18.0144648154344	18.1703562629537	17.97324234998273	18.21157872840537
195	18.42035039373637	0.0610507255410717	2001	30-34 years	18.37920220472169	18.46149858275105	18.36900673355633	18.47169405391641	18.35710184207582	18.48359894539692	18.34208336359271	18.49861742388002	18.30069097167587	18.54000981579687
196	19.00389025305468	0.06175214060200875	2002	30-34 years	18.96226931028893	19.04551119582043	18.95195670280839	19.05582380330097	18.939915035391	19.06786547071836	18.9247240088029	19.08305649730646	18.88285605747474	19.12492444863462
197	19.67263424408326	0.06261013431826712	2003	30-34 years	19.63043501355275	19.71483347461377	19.6199791211216	19.72528936704493	19.60777014492954	19.73749834323699	19.59236805188725	19.75290043627928	19.54991838081946	19.79535010734707
198	20.26422700005016	0.06337986142515718	2004	30-34 years	20.2215089734496	20.30694502665072	20.2109245365916	20.31752946350872	20.1985654636137	20.32988853648662	20.18297401770311	20.34547998239721	20.14000247165685	20.38845152844347
199	20.63865003271854	0.06385974412400075	2005	30-34 years	20.59560856517896	20.68169150025812	20.58494398791026	20.69235607752682	20.57249133780608	20.704808727631	20.55678184075157	20.72051822468551	20.5134849342355	20.76381513120158
200	20.89810074753326	0.06421886806283596	2006	30-34 years	20.85481723045891	20.94138426460761	20.84409267949241	20.9521088155741	20.83157000022016	20.96463149484635	20.8157721586767	20.98042933638981	20.7722317661301	21.02396972893641
201	21.22809925928543	0.06470451044261274	2007	30-34 years	21.18448841924711	21.27171009932375	21.17368276600319	21.28251575256767	21.16106538646688	21.29513313210398	21.145148076898	21.31105044167286	21.10127841881791	21.35492009975295
202	21.5867980254259	0.06516690079240146	2008	30-34 years	21.54287553429182	21.63072051655998	21.53199266185949	21.6416033889923	21.51928511620497	21.65431093464682	21.50325405861004	21.67034199224176	21.45907089987279	21.714525150979
203	21.9196858071481	0.06545946746873488	2009	30-34 years	21.87556612607417	21.96380548822203	21.86463439500689	21.97473721928931	21.85186979885049	21.98750181544571	21.83576676985318	22.00360484444302	21.79138525090938	22.04798636338682
204	22.1835746309768	0.06552838466798856	2010	30-34 years	22.13940849971058	22.22774076224303	22.12846525947102	22.23868400248258	22.11568722446077	22.25146203749284	22.09956724183244	22.26758202012116	22.05513899702754	22.31201026492606
205	22.41103094852845	0.06547595082668606	2011	30-34 years	22.36690015767126	22.45516173938563	22.3559656738832	22.46609622317369	22.343197863472	22.47886403358489	22.32709077956864	22.49497111748826	22.28269808490814	22.53936381214875
206	22.62597836205903	0.06532893483974908	2012	30-34 years	22.58194665997704	22.67001006414102	22.5710367278588	22.68091999625926	22.55829758556505	22.69365913855301	22.54222666759447	22.70973005652359	22.49793364977312	22.75402307434494
207	22.79796548469801	0.06503459649890594	2013	30-34 years	22.75413216665775	22.84179880273828	22.74327138904243	22.8526595803536	22.73058964272515	22.86534132667088	22.71459113198642	22.88133983740961	22.67049767556016	22.92543329383587
208	22.90753844419153	0.06458187929373463	2014	30-34 years	22.86401025754755	22.95106663083551	22.8532250837055	22.96185180467756	22.84063161724322	22.97444527113984	22.82474447493696	22.99033241344609	22.78095796077581	23.03411892760725
209	22.92951511162675	0.0639433061410744	2015	30-34 years	22.88641732328767	22.97261289996583	22.87573879116211	22.9832914320914	22.8632698464646	22.9957603767889	22.8475397931539	23.01149043009961	22.80418623159025	23.05484399166326
210	22.86240549813703	0.06311812939443916	2016	30-34 years	22.81986387892518	22.90494711734888	22.80932315131631	22.91548784495775	22.79701511608439	22.92779588018967	22.78148805625336	22.9433229400207	22.73869396452393	22.98611703175013
211	22.73964545282229	0.06224026532879579	2017	30-34 years	22.69769551399068	22.78159539165389	22.68730138968077	22.79198951596381	22.67516453794165	22.80412636770292	22.65985343267077	22.8194374729738	22.61765453277785	22.86163637286673
212	22.62423790806962	0.06148137719447225	2018	30-34 years	22.58279945984055	22.6656763562987	22.57253206984907	22.67594374629018	22.56054320129615	22.6879326148431	22.54541878250631	22.70305703363294	22.50373440876846	22.74474140737079
213	22.5733063354318	0.06097044485250523	2019	30-34 years	22.53221225560121	22.61440041526239	22.52203019131084	22.62458247955276	22.5101409545646	22.636471716299	22.49514222513089	22.65147044573271	22.45380426352089	22.69280840734271
214	22.57893334306511	0.06073183354488746	2020	30-34 years	22.53800008725586	22.61986659887437	22.52785787105386	22.63000881507636	22.51601516351261	22.64185152261762	22.50107513246057	22.65679155366966	22.45989894931713	22.69796773681309
215	21.03150310878502	0.05859955959324405	2021	30-34 years	20.99200700561917	21.07099921195086	20.9822208791671	21.08078533840294	20.97079396504641	21.09221225252362	20.95637847338648	21.10662774418356	20.91664797198226	21.14635824558778
216	23.10707772694406	0.5587732338147658	2022	30-34 years	22.7304645673529	23.48369088653521	22.63714943730584	23.57700601658227	22.52818865671196	23.68596679717615	22.39073044119353	23.82342501269459	22.01188218866712	24.202273265221
217	23.19248341795181	0.5792883837902726	2023	30-34 years	22.80204304727716	23.58292378862645	22.70530188718419	23.67966494871942	22.59234065234508	23.79262618355853	22.44983570993267	23.93513112597094	22.05707818572287	24.32788865018074
218	23.26810428739767	0.5998685997326418	2024	30-34 years	22.86379285117787	23.67241572361747	22.76361479502252	23.77259377977282	22.64664041807465	23.88956815672069	22.49907274254042	24.03713583225491	22.09236183192169	24.44384674287365
219	23.33642847411335	0.6206802981678995	2025	30-34 years	22.91808995314819	23.75476699507852	22.81443634335415	23.85842060487256	22.69340368521141	23.9794532630153	22.54071633186211	24.1321406163646	22.11989508970427	24.55296185852244
220	23.4059429228496	0.6421506653413263	2026	30-34 years	22.97313337440955	23.83875247128966	22.86589421329755	23.94599163240166	22.74067483355599	24.07121101214322	22.58270576988203	24.22918007581718	22.1473276187806	24.6645582269186
221	23.49129830207754	0.6647336742424116	2027	30-34 years	23.04326780563815	23.93932879851693	22.93225728203967	24.05033932211541	22.8026342155624	24.17996238859268	22.63910973169877	24.34348687245631	22.18842030056241	24.79417630359266
222	23.57717780359602	0.6876871064034816	2028	30-34 years	23.11367669388007	24.04067891331196	22.99883294711069	24.15552266008135	22.86473396136201	24.28962164583002	22.69556293318676	24.45879267400528	22.2293110750452	24.92504453214684
223	23.65633603811181	0.7107029635317399	2029	30-34 years	23.17732224069142	24.13534983553221	23.05863484578162	24.25403723044201	22.92004776789293	24.3926243083307	22.74521483886412	24.56745723735951	22.2633582295896	25.04931384663402
224	23.7262298679572	0.7338464356667306	2030	30-34 years	23.23161737031783	24.22084236559658	23.10906501556148	24.34339472035293	22.96596496060647	24.48649477530794	22.78543873743246	24.66702099848195	22.28789085405041	25.164568881864
225	23.78785876213665	0.7574785192884699	2031	30-34 years	23.27731824013622	24.29839928413708	23.15081932741505	24.42489819685826	23.0031110161538	24.57260650811951	22.81677130040883	24.75894622386447	22.30320086433125	25.27251665994206
226	23.84627829828491	0.7821966374894623	2032	30-34 years	23.31907776461701	24.37347883195281	23.18845092615627	24.50410567041355	23.03592258184583	24.65663401472399	22.84350220902342	24.8490543875464	22.31317288880556	25.37938370776426
227	23.89545996021598	0.8082405548466534	2033	30-34 years	23.35070582624933	24.44021409418262	23.21572965358994	24.57519026684201	23.05812274539484	24.73279717503711	22.85929556890257	24.93162435152939	22.31130847271654	25.47961144771542
228	23.93393567055595	0.8372290703134238	2034	30-34 years	23.3696432771647	24.4982280639472	23.22982602242236	24.63804531868954	23.06656635371124	24.80130498740066	22.86060800241414	25.00726333869775	22.29296669274164	25.57490464837026
229	23.96274793582625	0.8723255016902158	2035	30-34 years	23.37480054768704	24.55069532396546	23.22912218890478	24.69637368274772	23.05901871607519	24.86647715557731	22.84442664265939	25.08106922899311	22.25298995251343	25.67250591913907
230	23.98472770946699	0.9178711950386976	2036	30-34 years	23.36608252401091	24.60337289492307	23.21279803443944	24.75665738449453	23.0338131514069	24.93564226752708	22.80801683742738	25.1614385815066	22.18570016719114	25.78375525174284
231	24.00743984431459	0.9782368143944705	2037	30-34 years	23.34810823141272	24.66677145721646	23.18474268340884	24.83013700522034	22.99398650460192	25.02089318402726	22.75334024826088	25.2615394403683	22.09009568810143	25.92478400052775
232	24.03099175602584	1.055172676168278	2038	30-34 years	23.31980537228842	24.74217813976326	23.14359153536832	24.91839197668336	22.9378328635155	25.12415064853617	22.67826038517811	25.38372312687357	21.96285331073602	26.09913020131566
233	24.05564569469681	1.149344599402243	2039	30-34 years	23.2809874346997	24.83030395469392	23.08904688659953	25.02224450279409	22.86492468971609	25.24636669967753	22.58218591826314	25.52910547113049	21.80293027986841	26.30836110952521
234	24.08151196736907	1.260576566339958	2040	30-34 years	23.23188336165594	24.9311405730822	23.02136707507716	25.14165685966097	22.77555464464087	25.38746929009726	22.46545280932124	25.69757112541689	21.61078189734275	26.55224203739538
235	24.10885604619191	1.388178791143484	2041	30-34 years	23.17322354096121	25.04448855142262	22.94139768284024	25.27631440954358	22.67070281856726	25.54700927381656	22.32921083594597	25.88850125643786	21.38802561555068	26.82968647683314
236	24.1377908595359	1.531206207129415	2042	30-34 years	23.10575787593068	25.16982384314113	22.85004643934007	25.42553527973174	22.55146122894983	25.72412049012198	22.17478450199599	26.10079721707582	21.13662669356225	27.13895502550956
237	24.16858465952178	1.688667875884042	2043	30-34 years	23.03042251117593	25.30674680786762	22.7484149759033	25.58875434314026	22.41912474010591	25.91804457893765	22.00371244263843	26.33345687640512	20.85879562278905	27.4783736962545
238	24.20135253410081	1.859620889097394	2044	30-34 years	22.94796805484916	25.45473701335245	22.6374113663699	25.76529370183172	22.27478529299591	26.1279197752057	21.81731855427795	26.58538651392367	20.55649559146991	27.8462094767317
239	24.2363655020967	2.043245214457435	2045	30-34 years	22.85921822755239	25.61351277664101	22.517996276738	25.95473472745541	22.1195634599188	26.3531675442746	21.61692513716227	26.85580586703114	20.23160488176013	28.24112612243328
240	24.2737413016246	2.238839267140075	2046	30-34 years	22.76476363557219	25.78271896767701	22.3908774779598	26.1566051252894	21.95430382086748	26.59317878238172	21.40354936115103	27.14393324209817	19.88561633803005	28.66186626521915
241	24.31375428989685	2.445843838631167	2047	30-34 years	22.66525554265944	25.96225303713426	22.25679962160804	26.37070895818566	21.77986007307496	26.84764850671874	21.1781824887717	27.44932609102201	19.51990036617977	29.10760821361394
242	24.35652555045307	2.663805295459891	2048	30-34 years	22.5611207813131	26.15193031959304	22.1162652969713	26.59678580393484	21.59682326435662	27.11622783654952	20.94152716167349	27.77152393923265	19.13546717135169	29.57758392955446
243	24.40233386270357	2.892393035169991	2049	30-34 years	22.452860956999	26.35180676840815	21.96983132012561	26.83483640528154	21.40581467826746	27.39885304713968	20.69428599161565	28.1103817337915	18.73324351377039	30.07142421163676
244	24.4512852298669	3.131352331389004	2050	30-34 years	22.34075375851071	26.56181670122309	21.81781791916875	27.08475254056506	21.2072042145479	27.69536624518591	20.4368915410262	28.46567891870761	18.31383466034446	30.58873579938935
245	23.87289711864029	0.08144002867914923	1990	35-39 years	23.81800653931054	23.92778769797004	23.80440605452112	23.94138818275945	23.78852524892869	23.95726898835189	23.76849100187362	23.97730323540696	23.71327466242916	24.03251957485142
246	24.04711336735694	0.08074520383005229	1991	35-39 years	23.99269109997548	24.10153563473839	23.97920665093586	24.11502008377801	23.963461336189	24.13076539852487	23.94359801604681	24.15062871866706	23.88885276785003	24.20537396686384
247	24.22256699284928	0.08025186281003348	1992	35-39 years	24.16847723731532	24.27665674838324	24.15507517622604	24.29005880947252	24.13942606297809	24.30570792272048	24.11968410472682	24.32544988097174	24.06527334174162	24.37986064395695
248	24.40745411417279	0.08004095154875188	1993	35-39 years	24.35350651282894	24.46140171551665	24.34013967392029	24.47476855442529	24.32453168836829	24.4903765399773	24.30484161428729	24.51006661405829	24.25057384913724	24.56433437920835
249	24.56349702537893	0.07996885356831315	1994	35-39 years	24.50959801807389	24.61739603268397	24.49624321952798	24.63075083122989	24.48064929308216	24.64634475767571	24.46097695510435	24.66601709565351	24.40675807238504	24.72023597837283
250	24.69275470860216	0.07986777670738926	1995	35-39 years	24.63892382710138	24.74658559010294	24.62558590839125	24.75992350881308	24.61001169193331	24.77549772527102	24.59036421886329	24.79514519834104	24.53621386625568	24.84929555094865
251	24.7652336800914	0.07946680620587802	1996	35-39 years	24.71167305270863	24.81879430747416	24.69840209607225	24.83206526411054	24.68290606886211	24.84756129132068	24.66335723453546	24.86711012564733	24.60947873992787	24.92098862025492
252	24.76532185605524	0.07862529834690511	1997	35-39 years	24.71232840496942	24.81831530714105	24.69919798014549	24.83144573196498	24.68386604696784	24.84677766514263	24.66452422357451	24.86611948853597	24.61121627129531	24.91942744081517
253	24.71043052259779	0.07733431805474342	1998	35-39 years	24.65830719222889	24.76255385296669	24.64539236111375	24.77546868408183	24.63031216909307	24.79054887610251	24.61128792685161	24.80957311834397	24.55885525921049	24.86200578598509
254	24.66822725661322	0.07594658390391155	1999	35-39 years	24.61703925906198	24.71941525416445	24.60435617955003	24.73209833367641	24.58954659568877	24.74690791753767	24.5708637360484	24.76559077717803	24.51937195216155	24.81708256106488
255	24.6712721122458	0.07471458527450614	2000	35-39 years	24.62091448177079	24.72162974272082	24.60843714602994	24.73410707846166	24.59386780190141	24.74867642259019	24.57548801392388	24.76705621056772	24.52483152510777	24.81771269938383
256	24.93443237471109	0.07409467541387896	2001	35-39 years	24.88449256348213	24.98437218594004	24.87211875268801	24.99674599673416	24.85767029098231	25.01119445843986	24.83944300083049	25.02942174859168	24.78920681089988	25.07965793852229
257	25.51534820663628	0.0741290060492658	2002	35-39 years	25.46538525655907	25.56531115671348	25.45300571254885	25.57769070072371	25.43855055636924	25.59214585690332	25.42031482088112	25.61038159239144	25.37005535477972	25.66064105849284
258	26.2344848049658	0.07459515931657754	2003	35-39 years	26.18420766758642	26.28476194234517	26.17175027598055	26.29721933395104	26.15720421991382	26.31176539001777	26.13885381072194	26.33011579920965	26.0882782927053	26.38069131722629
259	26.88283303174599	0.07508011540123088	2004	35-39 years	26.83222903396555	26.93343702952642	26.81969065469355	26.94597540879842	26.80505003219031	26.96061603130166	26.78658032380161	26.97908573969036	26.73567600555957	27.0299900579324
260	27.26885959124728	0.07524105538136086	2005	35-39 years	27.21814711992025	27.31957206257432	27.20558186367156	27.33213731882301	27.1909098578722	27.34680932462237	27.17240055824838	27.36531862424619	27.12138712269982	27.41633205979475
261	27.47043829390352	0.07509998456903383	2006	35-39 years	27.41982090430399	27.52105568350305	27.40727920688096	27.53359738092608	27.3926	27.54824187791704	27.37416011368601	27.56671647412102	27.32324232414821	27.61763426365882
262	27.68330818699651	0.07501968075192128	2007	35-39 years	27.63274492216971	27.7338714518233	27.62021663548414	27.74639973850887	27.60558779773752	27.7610285762555	27.58713295627255	27.77948341772047	27.53626961272274	27.83034676127027
263	27.89404576277842	0.07497981704920376	2008	35-39 years	27.84350936608725	27.94458215946958	27.83098773664004	27.9571037889168	27.81636667231544	27.97172485324139	27.79792163732134	27.9901698882355	27.74708532136198	28.04100620419486
264	28.08015313148863	0.07497924750587398	2009	35-39 years	28.02961711866967	28.13068914430759	28.01709558433619	28.14321067864107	28.00247463107254	28.15783163190471	27.9840297361861	28.17627652679116	27.93319380637712	28.22711245660014
265	28.24592309383228	0.07505602225478533	2010	35-39 years	28.19533533483256	28.29651085283201	28.18280097911601	28.30904520854856	28.16816505477632	28.32368113288824	28.14970127330165	28.34214491436292	28.0988132902129	28.39303289745166
266	28.44923918892451	0.07528418080798548	2011	35-39 years	28.39849765105993	28.49998072678909	28.385925192865	28.51255318498403	28.37124477760744	28.52723360024158	28.35272486912868	28.54575350872035	28.30168219454086	28.59679618330816
267	28.74451614661865	0.07566384742575648	2012	35-39 years	28.69351871345369	28.79551357978361	28.68088285093359	28.80814944230371	28.66612840068557	28.82290389255174	28.64751509421883	28.84151719901847	28.59621500566417	28.89281728757313
268	29.09000774953737	0.07604921345540662	2013	35-39 years	29.03875057966843	29.14126491940631	29.02605036102137	29.15396513805337	29.01122076439757	29.16879473467717	28.99251265788754	29.1875028411872	28.94095129116477	29.23906420790997
269	29.44245631442315	0.07630323479742518	2014	35-39 years	29.39102793416969	29.49388469467662	29.37828529395852	29.50662733488779	29.36340616317302	29.52150646567329	29.34463556741285	29.54027706143345	29.2929019742202	29.59201065462611
270	29.77199216383784	0.07636483590930554	2015	35-39 years	29.72052226443497	29.82346206324071	29.70776933683811	29.83621499083756	29.6928781938358	29.85110613383988	29.67409244420211	29.86989188347357	29.6223170854556	29.92166724222007
271	30.09503873031698	0.07632328371259427	2016	35-39 years	30.04359683709469	30.14648062353927	30.03085084871469	30.15922661191927	30.01596780839073	30.17410965224323	29.99719228059744	30.19288518003653	29.9454450942403	30.24463236639367
272	30.40696460626932	0.07618292463324061	2017	35-39 years	30.35561731506651	30.45831189747212	30.34289476665276	30.47103444588587	30.32803909634928	30.48589011618935	30.3092980968895	30.50463111564913	30.25764607398817	30.55628313855047
273	30.67535962154507	0.07588950551424108	2018	35-39 years	30.62421009482847	30.72650914826167	30.61153654740759	30.73918269568255	30.59673809383231	30.75398114925783	30.57806927547581	30.77264996761433	30.52661619073716	30.82410305235298
274	30.87676489422497	0.07542814701743182	2019	35-39 years	30.82592632313522	30.92760346531471	30.81332982258331	30.94019996586663	30.79862133391491	30.95490845453503	30.78006600974862	30.97346377870131	30.7289257260708	31.02460406237913
275	31.1540852224588	0.0749880578038819	2020	35-39 years	31.10354327149898	31.20462717341861	31.09102026584573	31.21715017907186	31.07639759457398	31.23177285034362	31.05795053235422	31.25021991256337	31.00710862916319	31.30106181575441
276	30.98754784341838	0.07394358666645569	2021	35-39 years	30.93770986600519	31.03738582083157	30.92536128703189	31.04973439980487	30.91094228763193	31.06415339920482	30.89275216531198	31.08234352152477	30.84261841355212	31.13247727328463
277	31.5938816552632	0.7613152388247769	2022	35-39 years	31.0807551842953	32.10700812623109	30.95361553941156	32.23414777111483	30.80515906784073	32.38260424268567	30.61787551908983	32.56988779143656	30.10170378716663	33.08605952335976
278	31.73260824317203	0.7895499246012592	2023	35-39 years	31.20045159399078	32.26476489235328	31.06859675658237	32.39661972976169	30.91463452128513	32.55058196505894	30.72040523983322	32.74481124651084	30.18509039095356	33.2801260953905
279	31.85904479415333	0.8179202872290762	2024	35-39 years	31.30776652056093	32.41032306774573	31.17117383259368	32.54691575571298	31.01167937658401	32.70641021172266	30.81047098592565	32.90761860238101	30.25592103118434	33.46216855712232
280	31.97711301123358	0.8466192436856116	2025	35-39 years	31.40649164098948	32.54773438147768	31.26510622729398	32.68911979517318	31.10001547477528	32.85421054769187	30.89174714082862	33.06247888163853	30.31773929360978	33.63648672885738
281	32.09331253599052	0.876044632883029	2026	35-39 years	31.50285845342736	32.68376661855368	31.35655899973589	32.83006607224515	31.1857302963237	33.00089477565734	30.97022331663448	33.21640175534657	30.37626505553978	33.81036001644126
282	32.22012932136683	0.9066304882016915	2027	35-39 years	31.60906037231889	32.83119827041477	31.4576530807892	32.98260556194445	31.28086013558988	33.15939850714378	31.05782903549226	33.38242960724139	30.44313356449151	33.99712507824214
283	32.33932065490215	0.9374928407490132	2028	35-39 years	31.70745048023731	32.97119082956698	31.55088917583222	33.12775213397207	31.36807807188617	33.31056323791812	31.13745483306191	33.54118647674238	30.50183468703408	34.17680662277021
284	32.44497438259187	0.9683452572952489	2029	35-39 years	31.79230967917487	33.09763908600887	31.63059602120657	33.25935274397717	31.441768696034	33.44818006914975	31.20355576273936	33.68639300244438	30.54701767829318	34.34293108689056
285	32.54035435904184	0.9994462691642082	2030	35-39 years	31.86672757362516	33.21398114445851	31.69982004667474	33.38088867140893	31.50492802418772	33.57578069389596	31.25906424197332	33.82164447611035	30.58143967147999	34.49926904660369
286	32.63750253348579	1.031415870452625	2031	35-39 years	31.94232823680073	33.33267683017086	31.77008178643514	33.50492328053645	31.56895569169687	33.70604937527472	31.31522738756553	33.95977767940606	30.61592742739865	34.65907763957294
287	32.75663914439317	1.064944089523576	2032	35-39 years	32.03886682805428	33.47441146073206	31.86102116510384	33.6522571236825	31.65335706764674	33.85992122113959	31.39138082162394	34.12189746716239	30.66934872892696	34.84392955985938
288	32.87661435381891	1.098943394542547	2033	35-39 years	32.13592650589723	33.61730220174059	31.95240295900863	33.80082574862919	31.73810899707283	34.01511971056499	31.46776892201536	34.28545978562246	30.72268530051551	35.0305434071223
289	32.98711428423113	1.132924226034361	2034	35-39 years	32.22352335588397	33.75070521257828	32.03432501013623	33.93990355832602	31.81340478605953	34.16082378240272	31.53470542645508	34.43952314200718	30.76658280120378	35.20764576725848
290	33.08480242156435	1.166928150764779	2035	35-39 years	32.29829284794889	33.87131199517981	32.10341584677117	34.06618899635752	31.87586485737204	34.29373998575666	31.5888005322839	34.5808043108448	30.79762324606538	35.37198159706331
291	33.17086079393672	1.201395935313859	2036	35-39 years	32.36111993353518	33.98060165433826	32.16048681233777	34.18123477553567	31.92621460495156	34.41550698292188	31.63067120486435	34.71105038300909	30.81612476072156	35.52559682715188
292	33.25255055349324	1.237129897843866	2037	35-39 years	32.41872500234648	34.08637610464001	32.21212430940655	34.29297679757993	31.970883979327	34.53421712765949	31.66655002445741	34.83855108252908	30.82777595371927	35.67732515326722
293	33.32125219532966	1.274344134732098	2038	35-39 years	32.46234424852023	34.18016014213909	32.24952877801997	34.39297561263935	32.00103167174721	34.64147271891212	31.68754301460311	34.95496137605621	30.82353769125475	35.81896669940458
294	33.37513074191968	1.315043634506066	2039	35-39 years	32.48879133226259	34.26147015157677	32.26917904530008	34.48108243853928	32.0127455365714	34.73751594726797	31.68924480248291	35.06101668135646	30.79764521828779	35.95261626555157
295	33.41542662851848	1.363212768257926	2040	35-39 years	32.49662122271264	34.33423203432432	32.26896469041357	34.5618885666234	32.00313820060327	34.82771505643369	31.66778785961182	35.16306539742514	30.74352960273295	36.08732365430402
296	33.4463014713284	1.424454133135861	2041	35-39 years	32.48621938559483	34.40638355706196	32.24833554536114	34.64426739729566	31.97056698939964	34.92203595325715	31.62015127264822	35.27245167000857	30.65437137038211	36.23823157227469
297	33.47809147882261	1.504625109111946	2042	35-39 years	32.46397415528116	34.49220880236405	32.21270176205946	34.74348119558575	31.91929986578263	35.03688309186258	31.54916208894109	35.40702086870412	30.52902626496319	36.42715669268202
298	33.51116063354069	1.606389487176237	2043	35-39 years	32.4284541191839	34.59386714789748	32.16018707482547	34.86213419225591	31.84694112482611	35.17538014225527	31.45176931098075	35.57055195610062	30.36263723867527	36.65968402840611
299	33.54566045934707	1.731091747829844	2044	35-39 years	32.37890462130975	34.71241629738439	32.08981229942217	35.00150861927197	31.75224940859535	35.33907151009879	31.32640083862921	35.76492008006493	30.15272063360057	36.93860028509356
300	33.58195873359394	1.878989237426783	2045	35-39 years	32.31551998756829	34.84839747961959	32.00172878491801	35.16218868226987	31.6353258836198	35.52859158356809	31.17309453121281	35.99082293597508	29.89913982823745	37.26477763895044
301	33.62021065244912	2.04954973612384	2046	35-39 years	32.23881413030165	35.00160717459659	31.89653932436897	35.34388198052927	31.49687712582482	35.74354417907342	30.99268789073835	36.24773341415988	29.60309316964639	37.63732813525184
302	33.66078815644274	2.241798246773167	2047	35-39 years	32.14981613811763	35.17176017476785	31.77543583090651	35.54614048197897	31.33828517278574	35.98329114009974	30.78680280407954	36.53477350880594	29.26686359276733	38.05471272011815
303	33.7038501242028	2.45455206210363	2048	35-39 years	32.04948203434495	35.35821821406065	31.63957183997365	35.76812840843196	31.16093418786344	36.24676606054216	30.55711438058595	36.85058586781965	28.89292808247969	38.51477216592592
304	33.74977248349568	2.686625344852605	2049	35-39 years	31.93898700106502	35.56055796592633	31.49032056847464	36.00922439851671	30.96642862622838	36.53311634076297	30.30551879139464	37.19402617559671	28.48398680758457	39.01555815940678
305	33.79869078211885	2.936900478522191	2050	35-39 years	31.8192198595949	35.77816170464281	31.32875747968169	36.26862408455602	30.75606188636986	36.84131967786784	30.0335843686534	37.5637971955843	28.04236584421536	39.55501572002235
306	38.86835021063469	0.115531800608745	1990	40-44 years	38.7904817770244	38.94621864424498	38.77118796632274	38.96551245494664	38.74865926520403	38.98804115606535	38.72023844225428	39.0164619790151	38.64190788144155	39.09479253982783
307	38.98448510334115	0.113000940493345	1991	40-44 years	38.90832246944863	39.06064773723367	38.88945131238625	39.07951889429605	38.86741612899004	39.10155407769226	38.83961789762868	39.12935230905362	38.76300325997419	39.20596694670811
308	39.19092779988115	0.1114588115695104	1992	40-44 years	39.1158045608833	39.266051038879	39.09719093935119	39.28466466041111	39.07545647109514	39.30639912866717	39.04803760344904	39.33381799631326	38.97246852920491	39.40938707055739
309	39.32471479895298	0.109726178154483	1993	40-44 years	39.25075935487686	39.39867024302909	39.23243508312505	39.4169945147809	39.21103847838493	39.43839111952102	39.18404583855893	39.46538375934702	39.10965148977019	39.53977810813576
310	39.51600278091232	0.1085180416614015	1994	40-44 years	39.44286162083254	39.58914394099211	39.42473910787508	39.60726645394956	39.40357808975111	39.62842747207353	39.37688265150241	39.65512291032224	39.30330741925598	39.72869814256867
311	39.6395408042235	0.106709984401687	1995	40-44 years	39.56761827473677	39.71146333371023	39.54979770734168	39.72928390110532	39.52898926038336	39.75009234806365	39.50273860422054	39.77634300422646	39.43038923479619	39.84869237365081
312	39.68535973852111	0.10560556232738	1996	40-44 years	39.61418158951246	39.75653788752976	39.59654546060378	39.77417401643844	39.57595237594994	39.79476710109228	39.54997340761741	39.82074606942481	39.47837283635944	39.89234664068277
313	39.67584545168132	0.1046548646294562	1997	40-44 years	39.60530807292106	39.74638283044158	39.58783071052795	39.76386019283469	39.5674230119252	39.78426789143744	39.54167791522636	39.81001298813628	39.47072191700759	39.88096898635505
314	39.68543238623813	0.104047124996436	1998	40-44 years	39.61530462399053	39.75556014848573	39.59792875411613	39.77293601836013	39.57763956474182	39.79322520773444	39.5520439719927	39.81882080048356	39.48150002124512	39.88936475123115
315	39.73984723043541	0.10370570360392	1999	40-44 years	39.66994958620636	39.80974487466445	39.65263073370451	39.8270637271663	39.63240812150175	39.84728633936907	39.60689651841518	39.87279794245563	39.53658405137173	39.94311040949909
316	39.8783575380143	0.1034622083226371	2000	40-44 years	39.80862400960484	39.94809106642376	39.79134582081496	39.96536925521364	39.77117069019204	39.98554438583655	39.74571898694468	40.01099608908392	39.67557160970193	40.08114346632667
317	40.22629276668211	0.1032007028299993	2001	40-44 years	40.15673549297469	40.29585004038952	40.13950097560208	40.31308455776214	40.11937683855023	40.33320869481398	40.09398946565405	40.35859606771017	40.02401938913531	40.4285661442289
318	40.7980829800269	0.1027861260722297	2002	40-44 years	40.72880513105422	40.86736082899959	40.71163984800016	40.88452611205365	40.69159655341608	40.90456940663773	40.66631116640231	40.9298547936515	40.59662217292534	40.99954378712847
319	41.50165452154407	0.102033044289745	2003	40-44 years	41.43288424969278	41.57042479339535	41.4158447312964	41.58746431179174	41.39594828765989	41.60736075542825	41.37084815876462	41.63246088432352	41.30166975473617	41.70163928835197
320	42.24904944126001	0.1011306768984578	2004	40-44 years	42.18088736503044	42.31721151748957	42.16399854198841	42.33410034053161	42.1442780599932	42.35382082252681	42.11939991347618	42.37869896904383	42.05083331453903	42.44726556798098
321	42.76368365906117	0.100023156474243	2005	40-44 years	42.69626805159754	42.83109926652481	42.67956418446634	42.84780313365601	42.66005966895386	42.86730764916849	42.63545397246119	42.89191334566115	42.56763827237165	42.95972904575069
322	43.00048426621245	0.09887373875065525	2006	40-44 years	42.93384336629451	43.0671251661304	42.91733145192315	43.08363708050175	42.89805107286677	43.10291745955814	42.87372813313412	43.12724039929079	42.80669173826117	43.19427679416373
323	43.10352760338132	0.09782494572256482	2007	40-44 years	43.03759358996431	43.16946161679832	43.02125682402864	43.18579838273399	43.00218095961274	43.2048742471499	42.97811602296499	43.22893918379764	42.91179070976509	43.29526449699755
324	43.14439343329455	0.09704505445661395	2008	40-44 years	43.0789850665908	43.20980179999831	43.06277854249654	43.22600832409257	43.0438547568775	43.24493210971161	43.01998167348118	43.26880519310793	42.95418512655959	43.33460174002952
325	43.21530982501883	0.09649790206052598	2009	40-44 years	43.15027023903004	43.28034941100763	43.13415508938593	43.29646456065174	43.11533799848413	43.31528165155354	43.09159951457724	43.33902013546043	43.02617393698021	43.40444571305746
326	43.41163327193104	0.09619310830202205	2010	40-44 years	43.34679911693547	43.4764674269266	43.33073486784904	43.49253167601304	43.31197721173015	43.51128933213193	43.28831370708784	43.53495283677423	43.22309477965907	43.600171764203
327	43.74769103178549	0.09600895974993509	2011	40-44 years	43.68298099291404	43.81240107065695	43.6669474966358	43.82843456693519	43.64822574948456	43.84715631408643	43.62460754538608	43.87077451818491	43.55951347067562	43.93586859289537
328	44.19707335791642	0.09601344171185168	2012	40-44 years	44.13236029820263	44.2617864176302	44.11632605343675	44.27782066239608	44.09760343230294	44.29654328352989	44.07398412564182	44.32016259019101	44.00888701216119	44.38525970367164
329	44.70503592311663	0.0961470977406512	2013	40-44 years	44.64023277923943	44.76983906699383	44.62417621391675	44.78589563231652	44.60542752985732	44.80464431637595	44.58177534381312	44.82829650242014	44.51658761154496	44.89348423468831
330	45.20937172073001	0.09637811435916846	2014	40-44 years	45.14441287165193	45.27433056980809	45.12831772655395	45.29042571490607	45.10952399425391	45.30921944720611	45.08581497812155	45.33292846333847	45.02047061658604	45.39827282487398
331	45.66972324902932	0.09668387633620959	2015	40-44 years	45.60455831637872	45.73488818167993	45.58841210903057	45.75103438902808	45.56955875314501	45.76988774491364	45.5457745195663	45.79367197849235	45.48022285141035	45.8592236466483
332	46.15917122804085	0.09713997907881335	2016	40-44 years	46.09369888214173	46.22464357393996	46.07747650563557	46.24086595044613	46.0585342097152	46.2598082463665	46.03463777486181	46.28370468121989	45.96877686904637	46.34956558703532
333	46.74069357924621	0.09773030088888779	2017	40-44 years	46.6748233564471	46.80656380204532	46.65850239619866	46.82288476229377	46.63944498752532	46.8419421709671	46.61540333350666	46.86598382498577	46.54914218950399	46.93224496898844
334	47.34043117336119	0.09825966293733086	2018	40-44 years	47.27420416054143	47.40665818618095	47.25779479683089	47.42306754989148	47.23863416255811	47.44222818416426	47.21446228547553	47.46640006124684	47.14784223400402	47.53302011271835
335	47.88730666384181	0.09854355093636476	2019	40-44 years	47.8208883105107	47.95372501717291	47.80443153750432	47.97018179017929	47.78521554507173	47.98939778261188	47.76097383154138	48.01363949614223	47.69416130400653	48.08045202367708
336	48.79713318366846	0.09898762056956334	2020	40-44 years	48.73041552740458	48.86385083993235	48.71388459476946	48.88038177256747	48.6945820087584	48.89968435857853	48.67023105409828	48.92403531323865	48.60311744735212	48.99114891998481
337	49.84643584001834	0.09945666497475712	2021	40-44 years	49.77940204782536	49.91346963221133	49.76279278477458	49.93007889526211	49.7433987351045	49.94947294493219	49.7189323955207	49.97393928451599	49.65150077666782	50.04137090336886
338	50.20416014482377	1.207473963354999	2022	40-44 years	49.39032269352251	51.01799759612504	49.18867454164222	51.21964574800533	48.953217118788	51.45510317085955	48.65617852380267	51.75214176584488	47.83751117664798	52.57080911299957
339	50.68159140193015	1.25824362755778	2023	40-44 years	49.83353519695621	51.52964760690409	49.62340851115405	51.73977429270624	49.37805100378029	51.98513180008001	49.06852307140107	52.29465973245922	48.2154338919169	53.1477489119434
340	51.08800904589567	1.308283743426537	2024	40-44 years	50.20622580282619	51.96979228896516	49.98774241767396	52.18827567411739	49.73262708770578	52.44339100408557	49.41078928682285	52.76522880496849	48.52377290877966	53.65224518301169
341	51.4295297705462	1.357835132456549	2025	40-44 years	50.51434889127048	52.34471064982191	50.28759042415024	52.57146911694215	50.02281257332121	52.83624696777118	49.6887851307369	53.17027441035549	48.76817291093136	54.09088663016103
342	51.71915416967619	1.407524175714836	2026	40-44 years	50.7704828752444	52.66782546410799	50.53542633790002	52.90288200145237	50.26095912363562	53.17734921571677	49.91470817640977	53.52360016294261	48.96040678527512	54.47790155407727
343	51.97429062660228	1.457882118142892	2027	40-44 years	50.99167807897397	52.95690317423058	50.7482117652441	53.20036948796045	50.46392475220624	53.48465650099831	50.10528575114309	53.84329550206147	49.11684167504221	54.83173957816234
344	52.20267524498885	1.508355732948364	2028	40-44 years	51.18604348098165	53.21930700899605	50.93414807357928	53.47120241639843	50.64001870565435	53.76533178432336	50.26896319534905	54.13638729462865	49.24629800841006	55.15905248156765
345	52.41101442458423	1.558907132511694	2029	40-44 years	51.36031101727135	53.46171783189711	51.09997352614189	53.72205532302657	50.79598663530211	54.02604221386635	50.41249548070424	54.40953336846422	49.35555644486131	55.46647240430715
346	52.60542746074176	1.609895118496312	2030	40-44 years	51.52035815087525	53.69049677060827	51.25150566608636	53.95934925539716	50.93757611797958	54.27327880350393	50.54154191882949	54.66931300265403	49.45003302848899	55.76082189299453
347	52.7969425909824	1.661991834330673	2031	40-44 years	51.67676009464353	53.91712508732127	51.3992074583103	54.19467772365449	51.07511905061582	54.51876613134898	50.66626905937047	54.92761612259432	49.53943859569428	56.05444658627052
348	53.00576327548342	1.71596516763847	2032	40-44 years	51.8492027524951	54.16232379847175	51.56263656949947	54.44888998146737	51.22802336180997	54.78350318915688	50.80589593057091	55.20563062039594	49.64247154691202	56.36905500405483
349	53.20221340055563	1.770242004104406	2033	40-44 years	52.00907028978926	54.395356511322	51.71343987510382	54.69098692600743	51.36824268430346	55.0361841168078	50.93276315129378	55.47166364981748	49.73253907251099	56.67188772860027
350	53.37622519658175	1.824268735235154	2034	40-44 years	52.14666806903325	54.60578232413025	51.84201519024899	54.91043520291451	51.48628278687813	55.26616760628537	51.03751267801028	55.71493771515322	49.80065847552085	56.95179191764265
351	53.533507731051	1.878455284361464	2035	40-44 years	52.26742886939137	54.79958659271063	51.953726836903	55.11328862519899	51.58742805645252	55.47958740564948	51.1253280564996	55.94168740560239	49.85173537370252	57.21528008839947
352	53.6935301156114	1.933861192901522	2036	40-44 years	52.39010767159577	54.99695255962702	52.06715285238121	55.31990737884158	51.69004991976542	55.69701031145737	51.21432006631164	56.17274016491115	49.90316217752441	57.48389805369838
353	53.88990145379768	1.991809907635511	2037	40-44 years	52.54742157605135	55.23238133154402	52.21478932147622	55.56501358611915	51.8263863894873	55.95341651810807	51.33640115220896	56.44340175538641	49.98595403483208	57.79384887276328
354	54.0874813205393	2.050387735264771	2038	40-44 years	52.70551998697084	55.46944265410775	52.36310523518162	55.81185740589697	51.963279626805	56.2116830142736	51.45888424392986	56.71607839714873	50.06872135942034	58.10624128165825
355	54.26964569946212	2.108736025630019	2039	40-44 years	52.84835761818749	55.69093378073675	52.49619870190727	56.04309269701697	52.08499517690942	56.45429622201482	51.56624611460443	56.9730452843198	50.13652308922728	58.40276830969695
356	54.43055867279977	2.166853042777534	2040	40-44 years	52.97009972196771	55.89101762363183	52.60823526382386	56.25288208177567	52.18569892048225	56.67541842511729	51.65265307195897	57.20846427364057	50.1835267089558	58.67759063664374
357	54.57251238468711	2.225428612112978	2041	40-44 years	53.07257350012296	56.07245126925125	52.70092692190009	56.44409784747413	52.26696834253806	56.87805642683615	51.71951290395827	57.42551186541595	50.21067230494567	58.93435246442854
358	54.70710487588228	2.285749684775748	2042	40-44 years	53.16650958834342	56.24770016342114	52.78478939098588	56.62942036077868	52.33906820245461	57.07514154930995	51.77677377999977	57.63743597176479	50.22703549372181	59.18717425804275
359	54.82050310418673	2.348009998622096	2043	40-44 years	53.23794436511543	56.40306184325802	52.84582669534554	56.79517951302791	52.38796474561423	57.25304146275922	51.8103542859532	57.83065192242025	50.21840350688742	59.42260270148603
360	54.90933724367606	2.415133333888233	2044	40-44 years	53.28153737663538	56.53713711071673	52.87821010987605	56.94046437747606	52.40725910976785	57.41141537758426	51.81313630963134	58.00553817772077	50.17567590925512	59.64299857809699
361	54.97599868741968	2.49310960393847	2045	40-44 years	53.29564281436515	56.65635456047421	52.87929351050742	57.07270386433193	52.39313713773942	57.55886023709993	51.77983217517055	58.1721651996688	50.08950386370027	59.86249351113908
362	55.02698406707295	2.590476825342508	2046	40-44 years	53.28100268679209	56.7729654473538	52.84839305695989	57.205575077186	52.34325007601811	57.71071805812778	51.70599277698385	58.34797535716204	49.94964948940163	60.10431864474426
363	55.07965237235739	2.716505753842847	2047	40-44 years	53.24872749426731	56.91057725044747	52.79507103337556	57.36423371133923	52.26535241137621	57.89395233333858	51.59709199593087	58.56221274878392	49.75530109482541	60.40400364988938
364	55.13425098026057	2.875736070059882	2048	40-44 years	53.19600486904022	57.07249709148093	52.71575694534022	57.55274501518093	52.15498841167854	58.11351354884261	51.44755733844381	58.82094462207734	49.4978082829432	60.77069367757795
365	55.19138157236667	3.070890309507115	2049	40-44 years	53.12160150375887	57.26116164097446	52.60876282207118	57.77400032266215	52.0099392117173	58.37282393301604	51.25450019557854	59.12826294915479	49.17243656573272	61.21032657900061
366	55.25125214817378	3.303020278196945	2050	40-44 years	53.02501648066904	57.47748781567851	52.47341209421015	58.02909220213741	51.82932313996174	58.67318115638581	51.0167801515253	59.48572414482226	48.77733240290777	61.72517189343979
367	71.07243075864234	0.1739874744660651	1990	45-49 years	70.95516320085221	71.18969831643247	70.92610729261638	71.2187542246683	70.8921797350955	71.25268178218919	70.84937881637684	71.29548270090784	70.73141530868885	71.41344620859583
368	72.09466593235204	0.1740576448744074	1991	45-49 years	71.9773510797067	72.2119807849974	71.94828345301266	72.24104841169142	71.91434221226216	72.27498965244193	71.87152403162305	72.31780783308103	71.75351294839821	72.43581891630588
369	72.58251767282003	0.1717145729600922	1992	45-49 years	72.46678205064492	72.69825329499514	72.43810571696059	72.72692962867947	72.40462137523338	72.76041397040669	72.36237959028519	72.80265575535488	72.24595710981825	72.91907823582181
370	72.82302450076112	0.1689520334311101	1993	45-49 years	72.70915083022855	72.93689817129369	72.68093584064556	72.96511316087668	72.64799019412649	72.99805880739575	72.60642799390244	73.0396210076198	72.49187851523615	73.15417048628609
371	72.76559709578227	0.1648368496400037	1994	45-49 years	72.6544970591249	72.87669713243963	72.62696930523502	72.90422488632952	72.59482611955522	72.93636807200932	72.55427625454378	72.97691793702076	72.44251687048786	73.08867732107667
372	72.6140057470607	0.1615658716979544	1995	45-49 years	72.50511034953628	72.72290114458512	72.47812884896273	72.74988264515868	72.44662350398163	72.78138799013978	72.40687829954392	72.82113319457748	72.29733663853271	72.93067485558869
373	72.40820957869802	0.1576608580382506	1996	45-49 years	72.30194616038024	72.5144729970158	72.27561679708785	72.54080236030819	72.2448729297704	72.57154622762565	72.20608835869298	72.61033079870306	72.09919429694305	72.71722486045299
374	72.23471336801842	0.1549970895497468	1997	45-49 years	72.13024532966189	72.33918140637495	72.10436081570708	72.36506592032976	72.07413638324488	72.39529035279196	72.03600709921564	72.4334196368212	71.93091907250091	72.53850766353592
375	71.89787181174562	0.1520192702998811	1998	45-49 years	71.7954108235635	72.00033279992773	71.77002360542342	72.02572001806782	71.74037984771493	72.0553637757763	71.70298310722117	72.09276051627006	71.59991404195785	72.19582958153339
376	71.76525840690748	0.1498706374318218	1999	45-49 years	71.66424559727842	71.86627121653653	71.63921720082732	71.89129961298764	71.60999242652811	71.92052438728685	71.57312424971988	71.95739256409507	71.47151195754111	72.05900485627384
377	71.78851818897013	0.1471410902715763	2000	45-49 years	71.68934509412709	71.88769128381317	71.66477253205173	71.91226384588853	71.63608001944878	71.94095635849148	71.59988331124197	71.97715306669829	71.50012165203783	72.07691472590243
378	72.58424385394424	0.1462708966089629	2001	45-49 years	72.4856572696298	72.68283043825869	72.4612300298961	72.70725767799239	72.43270720505735	72.73578050283113	72.39672456449155	72.77176314339694	72.29755289659067	72.87093481129781
379	74.25403590820581	0.1465512897675357	2002	45-49 years	74.1552603389025	74.35281147750912	74.1307862735113	74.37728554290031	74.10220877200663	74.40586304440498	74.06615715472383	74.44191466168779	73.96679538026143	74.54127643615018
380	76.15632282469429	0.1474461061689855	2003	45-49 years	76.05694414913638	76.25570150025219	76.03232064940617	76.2803249999824	76.00356865870322	76.30907699068536	75.96729691658565	76.34534873280292	75.86732845660308	76.4453171927855
381	77.66703461761941	0.1482064730227186	2004	45-49 years	77.56714345480209	77.76692578043672	77.5423929738073	77.79167626143152	77.51349271156788	77.82057652367094	77.47703391920429	77.85703531603453	77.37654993049487	77.95751930474394
382	78.39379860000231	0.1481822417603319	2005	45-49 years	78.29392376905585	78.49367343094877	78.26917733468187	78.51841986532276	78.24028179753861	78.54731540246601	78.20382896606557	78.58376823393905	78.10336140615206	78.68423579385257
383	78.55241240271344	0.147203809119463	2006	45-49 years	78.45319703536693	78.65162777005996	78.42861399924398	78.67621080618291	78.39990925646568	78.70491554896121	78.3636971194223	78.74112768600459	78.2638929368393	78.84093186858759
384	78.65719144205934	0.1455534590728228	2007	45-49 years	78.55908841064426	78.75529447347442	78.5347809829791	78.77960190113959	78.5063980584599	78.80798482565879	78.47059190752799	78.8437909765907	78.37190666227661	78.94247622184207
385	78.80944859816599	0.1432512168547574	2008	45-49 years	78.71289727800588	78.90599991832609	78.68897432479113	78.92992287154084	78.66104033750446	78.95785685882751	78.62580053815819	78.99309665817378	78.52867621313067	79.0902209832013
386	79.08273111631668	0.1408263328507282	2009	45-49 years	78.98781416797529	79.17764806465807	78.96429617038922	79.20116606224414	78.93683503548333	79.22862719715003	78.90219175760204	79.26327047503132	78.80671150392925	79.35875072870411
387	79.54848524358863	0.1387387610293536	2010	45-49 years	79.45497531865485	79.64199516852241	79.43180594556294	79.66516454161432	79.40475188716222	79.69221860001504	79.370622151949	79.72634833522827	79.2765572719711	79.82041321520616
388	80.32963745597925	0.1373638665101216	2011	45-49 years	80.23705420995142	80.42222070200708	80.21411444424425	80.44516046771426	80.18732849027477	80.47194642168374	80.15353697911328	80.50573793284522	80.06040427761941	80.5988706343391
389	81.23096643743953	0.1364417652435329	2012	45-49 years	81.13900468766539	81.32292818721368	81.11621891286973	81.34571396200934	81.08961276864723	81.37232010623184	81.05604809439733	81.40588478048174	80.96354057756221	81.49839229731685
390	82.16580882483585	0.1360244854426864	2013	45-49 years	82.07412832164748	82.25748932802422	82.05141223257856	82.28020541709314	82.02488745791723	82.30673019175447	81.99142543449832	82.34019221517337	81.89920083336818	82.43241681630352
391	83.0190741982891	0.1358205019825359	2014	45-49 years	82.92753117995288	83.11061721662533	82.90484915612178	83.13329924045642	82.8783641582352	83.15978423834301	82.84495231474749	83.19319608183072	82.75286601440334	83.28528238217487
392	83.69123998733326	0.1355955513389881	2015	45-49 years	83.59984858573078	83.78263138893574	83.57720412865717	83.80527584600935	83.55076299614608	83.83171697852045	83.51740649051668	83.86507348414985	83.42547270670885	83.95700726795768
393	84.20404186359714	0.1351727476881322	2016	45-49 years	84.11293543165534	84.29514829553894	84.09036158279142	84.31772214440286	84.06400289699224	84.34408083020205	84.03075040106096	84.37733332613332	83.9391032781284	84.46898044906588
394	84.74344968738602	0.1348749701116826	2017	45-49 years	84.65254395753074	84.8343554172413	84.6300198375221	84.85687953724994	84.60371921835032	84.88318015642172	84.57053997570284	84.9163593990692	84.47909474596712	85.00780462880492
395	85.27640956389746	0.1346765000620049	2018	45-49 years	85.18563760285566	85.36718152493926	85.16314662734531	85.3896725004496	85.13688470983323	85.4159344179617	85.10375429081797	85.44906483697694	85.01244362377594	85.54037550401898
396	85.77468684993711	0.1346047698533186	2019	45-49 years	85.68396323505597	85.86541046481825	85.66148423849047	85.88788946138375	85.63523630836907	85.91413739150515	85.60212353498515	85.94725016488907	85.5108615010246	86.03851219884962
397	86.634563197052	0.1350171799503729	2020	45-49 years	86.54356161776545	86.72556477633856	86.52101374871374	86.74811264539026	86.49468539862342	86.77444099548059	86.46147117235563	86.80765522174838	86.36992952434927	86.89919686975473
398	87.04330209748764	0.1352817526684816	2021	45-49 years	86.95212219618908	87.1344819987862	86.92953014349345	87.15707405148183	86.9031502017231	87.18345399325219	86.86987089056665	87.21673330440863	86.77814986225742	87.30845433271786
399	89.35190802726507	2.146085056620257	2022	45-49 years	87.90544669910301	90.79836935542713	87.54705049464744	91.1567655598827	87.12856390860648	91.57525214592366	86.6006269846779	92.10318906985223	85.14558131628937	93.55823473824077
400	90.56187715341349	2.244989846292437	2023	45-49 years	89.04875399701238	92.0750003098146	88.67384069268155	92.44991361414543	88.23606767265453	92.88768663417245	87.68380017046658	93.4399541363604	86.16169705468032	94.96205725214666
401	91.79183273818775	2.347063695603351	2024	45-49 years	90.20991180735109	93.37375366902441	89.81795217018534	93.76571330619016	89.36027474954268	94.22339072683282	88.78289708042425	94.80076839595125	87.19158789480518	96.39207758157032
402	92.99992854290167	2.451593601494067	2025	45-49 years	91.34755445549467	94.65230263030867	90.93813832404516	95.06171876175819	90.46007757175381	95.53977951404953	89.85698554578627	96.14287154001707	88.19480508397329	97.80505200183005
403	94.1411030613905	2.557947622658455	2026	45-49 years	92.4170463637187	95.8651597590623	91.98986911073473	96.29233701204626	91.49106932431634	96.79113679846465	90.86181420914235	97.42039191363864	89.12752572097992	99.15468040180107
404	95.17524418135208	2.665100674927632	2027	45-49 years	93.37896632645086	96.9715220362533	92.93389451373794	97.41659384896623	92.41419988212706	97.9362884805771	91.75858511609486	98.5919032466093	89.95164685849393	100.3988415042102
405	96.08065965441915	2.771005783144385	2028	45-49 years	94.21300175657983	97.94831755225847	93.75024379079473	98.41107551804357	93.20989766308156	98.95142164575674	92.52823024042804	99.63308906841026	90.64948831945615	101.5118309893821
406	96.85177163741106	2.874947699332456	2029	45-49 years	94.91405688806098	98.78948638676114	94.43394062227247	99.26960265254965	93.87332582090264	99.83021745391949	93.16608868686686	100.5374545879553	91.21687414671945	102.4866691281027
407	97.49956100494224	2.977394467910869	2030	45-49 years	95.4927971335703	99.50632487631417	94.9955722574292	100.0035497524553	94.41498033618657	100.5841416736979	93.6825412970805	101.316580712804	91.66386784783694	103.3352541620475
408	98.04929299897897	3.079531211336045	2031	45-49 years	95.97368896253847	100.1248970354195	95.45940725024536	100.6391787477126	94.85889866403483	101.2396873339231	94.10133398604616	101.9972520119118	92.01341182476033	104.0851741731976
409	98.53334274065367	3.182390797908003	2032	45-49 years	96.38841134286368	100.6782741384437	95.85695207961304	101.2097334016943	95.23638587402098	101.8302996072863	94.45351773773561	102.6131677435717	92.29585677675398	104.7708287045534
410	98.96699996496565	3.285047069943261	2033	45-49 years	96.7528782398239	101.1811216901074	96.20427537914337	101.7297245507879	95.56369120050444	102.3703087294269	94.75556962129839	103.1784303086329	92.52830770787686	105.4056922220544
411	99.36234456647159	3.387429165291464	2034	45-49 years	97.07921730906514	101.645471823878	96.51351663846147	102.2111724944817	95.85296795122963	102.8717211817136	95.01966037656794	103.7050287563752	92.72298340250032	106.0017057304429
412	99.73161002769402	3.490222308932421	2035	45-49 years	97.37920019147357	102.0840198639145	96.79633306588185	102.6668869895062	96.11573971564003	103.347480339748	95.25714502764265	104.2060750277454	92.89077430218647	106.5724457532016
413	100.0950674426089	3.59470928781081	2036	45-49 years	97.67223338262437	102.5179015025933	97.07191693155995	103.1182179536577	96.37094862043685	103.8191862647809	95.48665013563539	104.7034847495823	93.04943723849966	107.140697646718
414	100.4916584609738	3.702541982705821	2037	45-49 years	97.99614516463006	102.9871717573175	97.3778206535182	103.6054962684294	96.65582496689056	104.327491955057	95.74499963914494	105.2383172828027	93.23467617487039	107.7486407470772
415	100.8644785750009	3.810584690624336	2038	45-49 years	98.29614449352015	103.4328126564817	97.65977685018588	104.069180299816	96.91671283551413	104.8122443144878	95.97930900162055	105.7496481483813	93.39573258137725	108.3332245686246
416	101.1950828643818	3.917762527220509	2039	45-49 years	98.55451092103515	103.8356548077284	97.90024457898933	104.4899211497742	97.13628088618132	105.2538848425822	96.17251130448508	106.2176544242785	93.51626831102958	108.873897417734
417	101.4936487938494	4.024831753341787	2040	45-49 years	98.78091219209699	104.2063853956017	98.10876528928891	104.8785322984098	97.32392309738727	105.6633744903115	96.3338144860652	106.6534831016335	93.60497855729946	109.3823190303993
418	101.7977359070481	4.133941683194916	2041	45-49 years	99.01145921257474	104.5840126015215	98.32109095148118	105.274380862615	97.51497232325818	106.080499490838	96.49802266919222	107.097449144904	93.69521020798607	109.9002616061101
419	102.1704147276636	4.247874778734234	2042	45-49 years	99.30734712679677	105.0334823285305	98.59795203874815	105.7428774165791	97.76961645689498	106.5712129984323	96.72463926132636	107.6161901940009	93.84458016134454	110.4962492939827
420	102.5457132132737	4.362849804149585	2043	45-49 years	99.60515244527684	105.4862739812705	98.87655652798385	106.2148698985635	98.0258008161747	107.0656256103726	96.95253976435389	108.1388866621934	93.99452759714048	111.0968988294068
421	102.8914582383951	4.477098391042262	2044	45-49 years	99.87389392283265	105.9090225539576	99.12621849152859	106.6566979852617	98.25318430527534	107.5297321715149	97.15181810107894	108.6310983757113	94.1163453919523	111.666571084838
422	103.1972412717524	4.590547922878578	2045	45-49 years	100.1032119717323	106.2912705717726	99.33659046861155	107.0578920748933	98.44143362365023	107.9530489198546	97.3121588346221	109.0823237088828	94.19976734291042	112.1947152005944
423	103.4667494801442	4.704392816063088	2046	45-49 years	100.2959887221177	106.6375102381707	99.51035512183515	107.4231438384533	98.59299852270284	108.3405004375856	97.43571788995132	109.4977810703371	94.24613956066055	112.6873593996279
424	103.7226327870485	4.821070995218289	2047	45-49 years	100.4732309362714	106.9720346378256	99.66811208006993	107.7771534940271	98.72800323600237	108.7172623380947	97.54201977117866	109.9032458029184	94.27333363642066	113.1719319376764
425	103.9380000706484	4.94063763952147	2048	45-49 years	100.6080103016109	107.2679898396859	99.78292381581085	108.093076325486	98.81949947610416	109.0565006651926	97.60410261678187	110.2718975245149	94.25435029718632	113.6216498441105
426	104.1071245861856	5.068090557367777	2049	45-49 years	100.6912315505197	107.5230176218515	99.84486042743931	108.3693887449319	98.8565827687526	109.3576664036186	97.60983249164013	110.6044166807311	94.17366709374478	114.0405820786265
427	104.2337920503288	5.213810555629334	2050	45-49 years	100.7196837358346	107.747900364823	99.84897737304452	108.6186067276131	98.83228431469679	109.6352997859608	97.54968691801199	110.9178971826456	94.0147233612953	114.4528607393623
428	96.27681812800053	0.2118788186877107	1990	50-54 years	96.13401180420502	96.41962445179604	96.09862804148416	96.4550082145169	96.05731167184005	96.496324584161	96.00518948244289	96.54844677355817	95.86153564337262	96.69210061262844
429	97.23446400430394	0.2117845232127694	1991	50-54 years	97.09172123565854	97.37720677294935	97.056353220282	97.41257478832588	97.01505523825551	97.45387277035238	96.96295624554517	97.50597176306272	96.81936633880692	97.64956166980097
430	98.41590529416672	0.2123747194271773	1992	50-54 years	98.27276473327281	98.55904585506063	98.23729815512846	98.59451243320498	98.19588508484017	98.63592550349327	98.14364090386108	98.68816968447236	97.99965084408946	98.83215974424398
431	99.8286249266307	0.2134463701059231	1993	50-54 years	99.6847620731793	99.97248778008209	99.64911652937161	100.0081333238898	99.60749448720095	100.0497553660604	99.5549866801549	100.1022631731065	99.41027004122309	100.2469798120383
432	101.0710281352945	0.2143363496014861	1994	50-54 years	100.9265654356631	101.2154908349259	100.8907712652797	101.2512850053094	100.8489756771074	101.2930805934817	100.7962489351054	101.3458073354836	100.6509288900756	101.4911273805134
433	102.1006980264111	0.2151317326322086	1995	50-54 years	101.955699238617	102.2456968142052	101.9197722392674	102.2816238135548	101.8778215514041	102.3235745014181	101.8248991451766	102.3764969076456	101.679039830452	102.5223562223702
434	102.5555775430162	0.2142295532941059	1996	50-54 years	102.411186824096	102.6999682619365	102.3754104886959	102.7357445973366	102.3336357258035	102.7775193602289	102.2809352556932	102.8302198303393	102.1356876185598	102.9754674674727
435	102.0377740650296	0.2099808865302486	1997	50-54 years	101.8962469475082	102.179301182551	101.8611801394576	102.2143679906015	101.8202338665842	102.2553142634749	101.7685785684978	102.3069695615613	101.6262115274303	102.4493366026288
436	101.2391179333229	0.2053145040073525	1998	50-54 years	101.1007359576219	101.3774999090238	101.0664484354527	101.4117874311931	101.0264121071713	101.4518237594745	100.9759047391855	101.5023311274603	100.8367015054685	101.6415343611773
437	100.3166207218174	0.1992623116574332	1999	50-54 years	100.1823179237603	100.4509235198745	100.1490411177135	100.4842003259213	100.1101849669403	100.5230564766945	100.0611664382726	100.5720750053622	99.92606659096883	100.707174852666
438	99.83023680103467	0.1948304461233826	2000	50-54 years	99.69892108034752	99.96155252172183	99.66638439584491	99.99408920622443	99.62839245885085	100.0320811432185	99.5804641691045	100.0800094329648	99.44836912663284	100.2121044754365
439	100.7663947345969	0.1911124415078926	2001	50-54 years	100.6375849490206	100.8952045201732	100.6056691712888	100.927120297905	100.5684022451947	100.9643872239991	100.5213885845838	101.01140088461	100.3918143492414	101.1409751199524
440	103.4983964134338	0.1904997382616595	2002	50-54 years	103.3699995898455	103.6267932370222	103.3381861335558	103.6586066933119	103.3010386845947	103.6957541422729	103.2541757489824	103.7426170778853	103.125016926441	103.8717759004267
441	106.761123141177	0.1900487304766144	2003	50-54 years	106.6330302968358	106.8892159855182	106.6012921588462	106.9209541235078	106.5642326564032	106.9580136259508	106.517480668706	107.004765613648	106.3886276294428	107.1336186529112
442	109.8182795904292	0.1900406841582088	2004	50-54 years	109.6901921693065	109.9463670115518	109.6584553750521	109.9781038058062	109.6213974416412	110.0151617392171	109.5746474333383	110.06191174752	109.4457998494791	110.1907593313792
443	111.629733709796	0.1878872741530931	2005	50-54 years	111.5030976870168	111.7563697325751	111.4717205122332	111.7877469073587	111.4350824937734	111.8243849258186	111.3888622243317	111.8706051952602	111.2614746524559	111.997992767136
444	112.1703235022992	0.1860014452948097	2006	50-54 years	112.0449585281705	112.2956884764279	112.0138962868062	112.3267507177921	111.9776260049737	112.3630209996246	111.9318696494312	112.4087773551671	111.8057606695213	112.534886335077
445	112.3888975538772	0.1842489976433293	2007	50-54 years	112.2647137294656	112.5130813782888	112.2339441468592	112.5438509608953	112.1980155923187	112.5797795154357	112.1526903388985	112.625104768856	112.0277695184963	112.7500255892582
446	112.4626210484295	0.1829437469750247	2008	50-54 years	112.3393169629684	112.5859251338907	112.3087653572235	112.6164767396355	112.2730913265634	112.6521507702957	112.2280871648076	112.6971549320515	112.1040513043585	112.8211907925006
447	112.6067236194637	0.1820684846748304	2009	50-54 years	112.4840094607928	112.7294377781345	112.4536040238521	112.7598432150752	112.4181006693405	112.7953465695868	112.3733118221105	112.8401354168168	112.249869389501	112.9635778494263
448	113.0495913608929	0.1814322268515113	2010	50-54 years	112.9273060399949	113.1718766817908	112.8970068581107	113.202175863675	112.8616275738747	113.237555147911	112.8169952460692	113.2821874757165	112.6939841962639	113.4051985255218
449	113.8425636137361	0.1805821885906203	2011	50-54 years	113.7208512186261	113.9642760088462	113.6906939931314	113.9944332343409	113.6554804663563	114.029646761116	113.611057247963	114.0740699795093	113.4886225240985	114.1965047033738
450	114.8615076304638	0.1791364761753378	2012	50-54 years	114.7407696455216	114.982245615406	114.7108538540003	115.0121614069272	114.6759222411461	115.0470930197814	114.631854668007	115.0911605929206	114.5104001371601	115.2126151237674
451	115.9991425494365	0.1769017053865637	2013	50-54 years	115.8799108000059	116.118374298867	115.8503682152064	116.1479168836666	115.815872382656	116.1824127162169	115.7723545631309	116.225930535742	115.6524152068788	116.3458698919941
452	117.1681606213415	0.1743930034425418	2014	50-54 years	117.0506197370212	117.2857015056618	117.0214961054463	117.3148251372367	116.987489469775	117.348831772908	116.9445887909282	117.3917324517548	116.8263503345941	117.5099709080889
453	118.1207243309738	0.171921690721605	2015	50-54 years	118.0048491114274	118.2365995505202	117.9761381890769	118.2653104728707	117.9426134593862	118.2988352025614	117.9003207234687	118.3411279384789	117.7837578171594	118.4576908447881
454	118.9548415620756	0.1699215616414375	2016	50-54 years	118.8403144295292	119.0693686946219	118.8119375287351	119.097745595416	118.778802824215	119.1308802999361	118.7370021200512	119.1726810040999	118.6217953012583	119.2878878228928
455	119.6656693152904	0.168288618706498	2017	50-54 years	119.5522427862822	119.7790958442986	119.5241385869582	119.8072000436225	119.4913223063104	119.8400163242703	119.4499233061086	119.8814153244721	119.3358236226256	119.9955150079551
456	120.2814273638888	0.167202541411054	2018	50-54 years	120.1687328509777	120.3941218767998	120.1408100265621	120.4220447012155	120.108205530987	120.4546491967906	120.0670737057998	120.4957810219778	119.9537103827231	120.6091443450545
457	120.7881596964913	0.1664058392139515	2019	50-54 years	120.6760021608611	120.9003172321215	120.6482123857124	120.9281070072702	120.6157632470656	120.9605561459169	120.574827410619	121.0014919823636	120.462004251632	121.1143151413506
458	121.0463806067796	0.165637520612212	2020	50-54 years	120.934740917887	121.1580202956723	120.9070794519448	121.1856817616145	120.8747801354254	121.2179810781339	120.8340333053548	121.2587279082045	120.7217310663797	121.3710301471796
459	121.6060029831184	0.1650430182974477	2021	50-54 years	121.4947639887859	121.7172419774509	121.4672018047303	121.7448041615066	121.4350184161623	121.7769875500746	121.3944178336611	121.8175881325758	121.2825186672554	121.9294872989814
460	122.4987946132786	2.941919711864232	2022	50-54 years	120.5159407274821	124.4816484990751	120.0246401356008	124.9729490909564	119.4509657917873	125.54662343477	118.7272535426687	126.2703356838886	116.7326319780247	128.2649572485325
461	123.7644343671045	3.067517578765525	2023	50-54 years	121.6969275190166	125.8319412151925	121.1846520833627	126.3442166508463	120.5864861555034	126.9423825787056	119.8318768311271	127.6969919030819	117.7520999127241	129.7767688214849
462	125.1074051940042	3.197725801936893	2024	50-54 years	122.9521380034988	127.2626723845097	122.4181177945753	127.7966925934331	121.7945612631976	128.4202491248109	121.0079207159211	129.2068896720873	118.8398626222079	131.3749477658005
463	126.5390891619573	3.333567245301149	2025	50-54 years	124.2922648386243	128.7859134852903	123.7355591086591	129.3426192152556	123.0855134958253	129.9926648280893	122.2654559534813	130.8127223704334	120.0052973611671	133.0728809627476
464	128.0882575346695	3.477296466904919	2026	50-54 years	125.7445597159756	130.4319553533634	125.1638512060025	131.0126638633365	124.485778394956	131.690736674383	123.6303634640974	132.5461516052416	121.2727564595359	134.9037586098032
465	129.7614859013237	3.62980616993407	2027	50-54 years	127.3149965427882	132.2079752598593	126.7088189124092	132.8141528902383	126.001006709272	133.5219650933754	125.1080743914682	134.4148974111792	122.6470658082529	136.8759059943945
466	131.5191033329162	3.788790874004118	2028	50-54 years	128.9654582838375	134.072748381995	128.3327302078788	134.7054764579537	127.593915987448	135.4442906783845	126.661873432443	136.3763332333895	124.0930732198682	138.9451334459643
467	133.3061954711263	3.952524789361256	2029	50-54 years	130.6421937630968	135.9701971791558	129.9821221232735	136.6302688189791	129.211379789348	137.4010111529046	128.2390586911652	138.3733322510874	125.5592468839782	141.0531440582744
468	135.0611482414042	4.119708369459402	2030	50-54 years	132.2844648003886	137.8378316824199	131.5964735026889	138.5258229801196	130.7931303706443	139.3291661121642	129.7796821117573	140.3426143710512	126.9865198372638	143.1357766455447
469	136.7193755605255	4.289031538328484	2031	50-54 years	133.8285683036921	139.6101828173589	133.1123000367912	140.3264510842597	132.2759388868172	141.1628122342338	131.2208371283884	142.2179139926626	128.3128737454016	145.1258773756493
470	138.2217503481756	4.458600341453137	2032	50-54 years	135.2166537180362	141.2268469783151	134.4720674610136	141.9714332353377	133.6026403944302	142.8408603019211	132.5058247104327	143.9376759859186	129.4828936789275	146.9606070174238
471	139.5376394074547	4.625346989859091	2033	50-54 years	136.4201555362897	142.6551232786197	135.6477225889832	143.4275562259262	134.7457799259607	144.3294988889487	133.6079445664553	145.4673342484541	130.4719593073309	148.6033195075785
472	140.6580481206479	4.788081843672314	2034	50-54 years	137.4308809580127	143.885215283283	136.6312712901195	144.6848249511763	135.6975953306033	145.6185009106924	134.51972719706	146.7963690442358	131.2734077070501	150.0426885342456
473	141.5998150832593	4.947460736075925	2035	50-54 years	138.2652265471441	144.9344036193745	137.4390006042194	145.7606295622992	136.4742457606847	146.7253844058339	135.25717041961	147.9424597469086	131.9027920405505	151.2968381259681
474	142.3987292850388	5.105235124011585	2036	50-54 years	138.957800811455	145.8396577586226	138.105226545745	146.6922320243326	137.1097056965628	147.6877528735148	135.8538178560559	148.9436407140217	132.3924684419761	152.4049901281015
475	143.1027165367052	5.26315521647941	2037	50-54 years	139.5553499207981	146.6500831526123	138.676402999646	147.5290300737643	137.6500877324325	148.5553453409779	136.3553515491786	149.8500815242318	132.7869323124055	153.4185007610048
476	143.7330660010174	5.420091813887826	2038	50-54 years	140.079924118457	147.3862078835778	139.1747687855377	148.291363216497	138.1178508818296	149.3482811202052	136.7845082956132	150.6816237064216	133.1096860457972	154.3564459562375
477	144.3082363356959	5.576100305209757	2039	50-54 years	140.5499447299845	148.0665279414073	139.6187359790145	148.9977366923773	138.5313964194986	150.0850762518932	137.159675744417	151.4567969269748	133.3790797374847	155.237392933907
478	144.8450739015126	5.732188140271357	2040	50-54 years	140.9815790949697	148.7085687080555	140.0243036755444	149.6658441274808	138.9065269881915	150.7836208148337	137.4964087056847	152.1937390973405	133.6099851465807	156.0801626564445
479	145.3739449724002	5.890357403015622	2041	50-54 years	141.4038440827676	149.3440458620327	140.4201543964641	150.3277355483363	139.271534702876	151.4763552419244	137.8225067817341	152.9253831630662	133.8288444624896	156.9190454823108
480	145.9504814928477	6.053266079702375	2042	50-54 years	141.8705801551283	150.0303828305671	140.859684719818	151.0412782658774	139.679297834276	152.2216651514193	138.1901943786692	153.7107686070261	134.086079976631	157.8148830090643
481	146.4929646885743	6.216118689573039	2043	50-54 years	142.303300691802	150.6826286853465	141.2652088706433	151.7207205065052	140.0530657261766	152.9328636509719	138.5239005285416	154.4620288486069	134.3093720570111	158.6765573201374
482	146.9736686979736	6.377209487698805	2044	50-54 years	142.6754295032646	151.2719078926826	141.6104355188189	152.3369018771283	140.3668796687176	153.5804577272295	138.7980861347437	155.1492512612035	134.4743381020839	159.4729992938632
483	147.4083125201528	6.537695936820231	2045	50-54 years	143.0019054587359	151.8147195815696	141.910110237287	152.9065148030186	140.635259529607	154.1813655106985	139.0269863291493	155.7896387111563	134.5944284839851	160.2221965563204
484	147.850508049812	6.700862815684215	2046	50-54 years	143.3341265120408	152.3668895875832	142.2150824218216	153.4859336778024	140.9084141727631	154.7926019268608	139.2600019201048	156.4410141795192	134.7168169310709	160.9841991685531
485	148.3928056062978	6.87127332291953	2047	50-54 years	143.7615673866501	153.0240438259456	142.6140647417225	154.1715464708732	141.2741664437532	155.5114447688425	139.583833206315	157.2017780062807	134.9251098933755	161.8605013192201
486	148.9384366055926	7.043034079332264	2048	50-54 years	144.1914316361226	153.6854415750625	143.0152449448741	154.861628266311	141.6418532994043	156.2350199117808	139.9092669158886	157.9676062952965	135.1340898101013	162.7427834010838
487	149.4416203662543	7.213417921305321	2049	50-54 years	144.5797766872945	154.3034640452141	143.3751358944365	155.5081048380721	141.968519399782	156.9147213327266	140.1940185911409	158.6892221413677	135.3033212404958	163.5799194920127
488	149.8861649396977	7.382126241991743	2050	50-54 years	144.9106118525953	154.8617180268002	143.6777967701827	156.0945331092128	142.2382821529943	157.5340477264012	140.4222790974643	159.3500507819312	135.4171975053939	164.3551323740016
489	108.5928472479181	0.2410916478594152	1990	55-59 years	108.4303514772609	108.7553430185754	108.3900891720684	108.7956053237679	108.3430763007358	108.8426181951005	108.2837677553624	108.9019267404739	108.1203076181137	109.0653868777226
490	109.4386782821776	0.2403187965712843	1991	55-59 years	109.2767034132885	109.6006531510666	109.2365701742611	109.640786390094	109.1897080089297	109.6876485554254	109.1305895849732	109.7467669793819	108.9676534408978	109.9097031234573
491	109.9279323079876	0.2388015945719337	1992	55-59 years	109.7669800332461	110.0888845827291	109.7271001669526	110.1287644490226	109.6805338560111	110.1753307599642	109.6217886637464	110.2340759522288	109.4598811826266	110.3959834333486
492	110.207356889828	0.2371749856260046	1993	55-59 years	110.047500949516	110.3672128301399	110.0078927269165	110.4068210527394	109.9616436047194	110.4530701749365	109.9032985582554	110.5114152214005	109.742493918001	110.6722198616549
493	110.3339291708934	0.2356541096254907	1994	55-59 years	110.1750983010058	110.492760040781	110.1357440646984	110.5321142770885	110.0897915133214	110.5780668284654	110.0318206023535	110.6360377394333	109.8720471160274	110.7958112257594
494	110.4341740341344	0.2342637725757537	1995	55-59 years	110.2762802514183	110.5920678168505	110.2371582013982	110.6311898668706	110.1914767657459	110.6768713025229	110.1338478776923	110.7345001905765	109.9750170398859	110.8933310283829
495	110.5545645308968	0.2333483475622017	1996	55-59 years	110.3972877446399	110.7118413171538	110.358318570597	110.7508104911966	110.3128156428224	110.7963134189713	110.2554119493221	110.8537171124716	110.0972017696749	111.0119272921188
496	110.8992413732282	0.2331021388663509	1997	55-59 years	110.7421305316323	111.0563522148242	110.7032024744416	111.0952802720148	110.6577475573627	111.1407351890938	110.6004044312016	111.1980783152549	110.4423611810502	111.3561215654063
497	111.507547617332	0.2332952606673712	1998	55-59 years	111.3503066116422	111.6647886230218	111.3113463031108	111.7037489315533	111.2658537272806	111.7492415073834	111.2084630931565	111.8066321415076	111.050288906424	111.9648063282401
498	112.1208787165203	0.2333891426560897	1999	55-59 years	111.9635744343701	112.2781829986705	111.9245984475465	112.317158985494	111.8790875647286	112.362669868312	111.8216738356352	112.4200835974054	111.6634359969143	112.5783214361262
499	112.926498759904	0.2337322225685925	2000	55-59 years	112.7689632418928	113.0840342779153	112.7299299607238	113.1230675590842	112.684352177323	113.1686453424851	112.6268540505711	113.226143469237	112.4683836036696	113.3846139161385
500	114.8662912416647	0.2339611248967488	2001	55-59 years	114.7086014434842	115.0239810398451	114.6695299356265	115.0630525477028	114.6239075162716	115.1086749670577	114.566353079547	115.1662294037823	114.407727436867	115.3248550464623
501	117.7432312874723	0.2323834699587805	2002	55-59 years	117.5866048287201	117.8998577462245	117.547796789237	117.9386657857076	117.502482012595	117.9839805623496	117.4453156789851	118.0411468959595	117.2877596863531	118.1987028885915
502	121.1387447534955	0.2310068822086618	2003	55-59 years	120.9830461148869	121.2944433921042	120.9444679655581	121.333021541433	120.8994216235274	121.3780678834637	120.842593930504	121.4348955764871	120.6859712643666	121.5915182426245
503	124.1236413001279	0.2275987155525732	2004	55-59 years	123.9702397658454	124.2770428344103	123.9322307803482	124.3150518199076	123.8878490308154	124.3594335694403	123.8318597467895	124.4154228534663	123.6775478176448	124.5697347826109
504	125.6530016020974	0.2241299267701561	2005	55-59 years	125.5019380314543	125.8040651727405	125.4645083336837	125.8414948705111	125.4208029979635	125.8852002062313	125.365667035978	125.9403361682167	125.2137069456279	126.0922962585669
505	126.1110348277883	0.2189533018441343	2006	55-59 years	125.9634603023453	126.2586093532312	125.9268951009374	126.2951745546392	125.8841992070778	126.3378704484988	125.8303366948241	126.3917329607525	125.6818863561738	126.5401832994028
506	126.7224509677651	0.2156728756665809	2007	55-59 years	126.5770874495658	126.8678144859644	126.5410700793295	126.9038318562007	126.4990138685745	126.9458880669557	126.4459583411605	126.9989435943696	126.2997321314586	127.1451698040716
507	127.171040214901	0.2120336093931264	2008	55-59 years	127.02812956217	127.313950867632	126.9927199494014	127.3493604804006	126.9513733955697	127.3907070342323	126.899213127659	127.442867302143	126.7554543404905	127.5866260893115
508	127.7373826885148	0.2093481606263093	2009	55-59 years	127.5962820282527	127.878483348777	127.5613208854281	127.9134444916016	127.520497994106	127.9542673829237	127.4689983465919	128.0057670304378	127.3270602936873	128.1477050833424
509	128.4474433631254	0.2056922332763269	2010	55-59 years	128.3088067978972	128.5860799283537	128.2744561949401	128.6204305313108	128.2343462094512	128.6605405167997	128.1837459200652	128.7111408061857	128.0442865859038	128.850600140347
510	129.3993322446172	0.2037895532190304	2011	55-59 years	129.2619780857476	129.5366864034868	129.22794523036	129.5707192588744	129.1882062674823	129.6104582217521	129.1380740373904	129.660590451844	128.9999047203079	129.7987597689265
511	130.4872777083404	0.2024503451761901	2012	55-59 years	130.3508261756917	130.6237292409892	130.3170169680473	130.6575384486336	130.2775391507379	130.6970162659429	130.2277363658245	130.7468190508563	130.0904750317951	130.8840803848857
512	131.5563607295818	0.2017265773973244	2013	55-59 years	131.420397016416	131.6923244427476	131.3867086779906	131.7260127811729	131.3473719953981	131.7653494637654	131.2977472573584	131.8149742018051	131.160976637883	131.9517448212805
513	132.473917093451	0.2012987245942802	2014	55-59 years	132.3382417530745	132.6095924338275	132.3046248660672	132.6432093208348	132.2653716147713	132.6824625721307	132.2158521285211	132.7319820583809	132.0793715932462	132.8684625936558
514	133.2284102484257	0.2007396592858339	2015	55-59 years	133.0931117180671	133.3637087787844	133.0595881949663	133.3972323018851	133.0204439614056	133.4363765354458	132.9710620052213	133.4857584916302	132.8349605162255	133.6218599806259
515	134.050003467656	0.1996744279990232	2016	55-59 years	133.9154229031847	134.1845840321274	133.8820772737089	134.2179296616032	133.843140760249	134.256866175063	133.7940208509613	134.3059860843508	133.658641588778	134.4413653465341
516	135.105423931351	0.1979314623839971	2017	55-59 years	134.9720181257042	135.2388297369978	134.9389635714861	135.2718842912159	134.9003669363212	135.3104809263808	134.8516757965747	135.3591720661273	134.7174782650784	135.4933695976236
517	136.2107109537321	0.1952491071855903	2018	55-59 years	136.079113055489	136.3423088519752	136.046506454589	136.3749154528752	136.0084328786878	136.4129890287764	135.9604015983202	136.461020309144	135.8280227036483	136.5933992038159
518	137.1680656692883	0.192138491304803	2019	55-59 years	137.0385643261489	137.2975670124277	137.006477198101	137.3296541404757	136.9690101922965	137.3671211462801	136.9217441234356	137.4143872151411	136.7914742263309	137.5446571122457
519	136.828336322233	0.1884046131325627	2020	55-59 years	136.7013516129817	136.9553210314844	136.6698880425886	136.9867846018775	136.6331491430277	137.0235235014384	136.5868016081971	137.069871036269	136.4590632804932	137.1976093639729
520	139.954933070728	0.1877521478822106	2021	55-59 years	139.8283881230554	140.0814780184006	139.797033514359	140.1128326270969	139.760421845522	140.1494442959339	139.714234817143	140.195631324313	139.5869388608788	140.3229272805771
521	135.7974183305694	3.261295226249677	2022	55-59 years	133.5993053480771	137.9955313130617	133.0546690452935	138.5401676158454	132.4187164761748	139.1761201849641	131.6164378505173	139.9783988106215	129.4052796871201	142.1895569740188
522	136.7439089700041	3.389260628211183	2023	55-59 years	134.4595473065897	139.0282706334184	133.8935407816785	139.5942771583297	133.2326349591773	140.2551829808309	132.3988768446373	141.0889410953708	130.1009581387102	143.386859801298
523	137.7842846084988	3.521815521954695	2024	55-59 years	135.4105809467013	140.1579882702962	134.8224377545349	140.7461314624627	134.1356837277537	141.4328854892439	133.2693171093529	142.2992521076447	130.8815261854676	144.68704303153
524	138.9252801744178	3.659917923693461	2025	55-59 years	136.4584954938484	141.3920648549872	135.8472892005916	142.003271148244	135.1336052054713	142.7169551433642	134.2332653962428	143.6172949525928	131.7518410439786	146.098719304857
525	140.1794509597248	3.805568363399881	2026	55-59 years	137.6144978827933	142.7444040366564	136.9789679661056	143.3799339533441	136.2368821352426	144.1220197842071	135.3007123178462	145.0581896016035	132.7205369674611	147.6383649519886
526	141.544531002677	3.959448344097115	2027	55-59 years	138.8758628187555	144.2131991865984	138.2146349452913	144.8744270600627	137.4425425181924	145.6465194871616	136.4685182255445	146.6205437798095	133.7840122482467	149.3050497571073
527	143.0074254661803	4.119615094843528	2028	55-59 years	140.2308048922558	145.7840460401049	139.5428291714169	146.4720217609437	138.7395042279225	147.2753467044382	137.7260789145909	148.2887720177697	134.932979880287	151.0818710520737
528	144.5601590116993	4.285515480495833	2029	55-59 years	141.6717215778451	147.4485964455535	140.9560404926023	148.1642775307963	140.1203649739056	148.999953049493	139.0661281657036	150.054189857695	136.1605486699275	152.9597693534711
529	146.2149687360434	4.458322850505158	2030	55-59 years	143.2100591348029	149.2198783372839	142.4655192187686	149.9644182533182	141.5961462629201	150.8337912091667	140.4993988416958	151.930538630391	137.4766559490533	154.9532815230335
530	148.0060270954708	4.640529418718065	2031	55-59 years	144.8783102672549	151.1337439236868	144.103341854329	151.9087123366127	143.1984386176789	152.8136155732628	142.0568683806743	153.9551858102674	138.9105894347834	157.1014647561582
531	149.9399921249232	4.833104553604909	2032	55-59 years	146.6824796557934	153.1975045940529	145.8753511953414	154.0046330545049	144.9328958073885	154.9470884424578	143.7439520872016	156.1360321626447	140.4671071998575	159.4128770499888
532	151.9719739899821	5.033329389820532	2033	55-59 years	148.5795099812431	155.3644379987212	147.7389439731431	156.2050040068212	146.7574447421281	157.1865032378362	145.5192457122322	158.424702267732	142.1066483859339	161.8372995940304
533	154.037552152711	5.23889519442716	2034	55-59 years	150.5065367916671	157.5685675137549	149.6316412941978	158.4434630112243	148.6100567312845	159.4650475741376	147.3212885134554	160.7538157919667	143.7693175716338	164.3057867337883
534	156.0665077962912	5.447954015824699	2035	55-59 years	152.3945867896253	159.738428802957	151.4847784689826	160.6482371235998	150.4224274358968	161.7105881566856	149.0822307480039	163.0507848445784	145.3885179252748	166.7444976673076
535	157.9832186000673	5.658559321356642	2036	55-59 years	154.1693496174729	161.7970875826617	153.2243702108063	162.7420669893282	152.1209511431418	163.8454860569928	150.7289455500881	165.2374916500465	146.8924423302083	169.0739948699263
536	159.720363887229	5.868266709006705	2037	55-59 years	155.7651521253585	163.6755756490996	154.7851515849544	164.6555761895037	153.6408395766981	165.79988819776	152.1972459662825	167.2434818081756	148.2185611375759	171.2221666368822
537	161.2415246804121	6.073467799960111	2038	55-59 years	157.148007383239	165.3350419775852	156.1337382606457	166.3493111001786	154.9494120396534	167.5336373211708	153.4553389608633	169.027710399961	149.3375277924903	173.1455215683339
538	162.5373280584726	6.272788879753416	2039	55-59 years	158.3094683535188	166.7651877634264	157.2619126105999	167.8127435063452	156.038718779048	169.0359373378971	154.4956127146287	170.5790434023164	150.2426618541559	174.8319942627892
539	163.6261940345564	6.466956301606453	2040	55-59 years	159.2674654872737	167.9849225818392	158.1874837849054	169.0649042842074	156.9264273060921	170.3259607630207	155.3355560558969	171.9168320132159	150.9509596834078	176.3014283857051
540	164.5505193025786	6.658143285821182	2041	55-59 years	160.0629307279351	169.038107877222	158.951020799203	170.1500178059542	157.6526828584678	171.4483557466893	156.0147796101558	173.0862589950013	151.5005584623691	177.6004801427881
541	165.3646354995944	6.848577763595754	2042	55-59 years	160.7486940869308	169.9805769122579	159.6049816004104	171.1242893987784	158.2695089365092	172.4597620626796	156.5847588066646	174.1445121925241	151.9414230829467	178.7878479162421
542	166.0941936263918	7.037269214884549	2043	55-59 years	161.3510741755596	170.837313077224	160.1758502166739	172.0125370361097	158.8035827197714	173.3848045330122	157.0724144929098	175.1159727598738	152.3011459652181	179.8872412875655
543	166.7594624206876	7.224373382504365	2044	55-59 years	161.8902347608796	171.6286900804955	160.6837644060014	172.8351604353737	159.275011596413	174.2439132449621	157.497815744317	176.0211090970581	152.599690590979	180.9192342503961
544	167.3809725339659	7.411155220497491	2045	55-59 years	162.3858539153506	172.3760911525813	161.1481909935275	173.6137540744043	159.7030157255305	175.0589293424013	157.8798715412882	176.8820735266437	152.8551083017909	181.906836766141
545	167.9927478904107	7.599986508156482	2046	55-59 years	162.8703569839132	173.1151387969082	161.6011592370511	174.3843365437703	160.1191618679606	175.8663339128608	158.2495651869541	177.7359305938673	153.096774334424	182.8887214463974
546	168.6601494027515	7.794284280094885	2047	55-59 years	163.4068017979675	173.9134970075355	162.1051563231917	175.2151424823113	160.5852708885732	176.7350279169298	158.6678769556699	178.6524218498331	153.3833522137655	183.9369465917375
547	169.2876655737443	7.988166900816094	2048	55-59 years	163.9036410825942	174.6716900648943	162.5696172101579	176.0057139373306	161.0119246644988	177.5634064829898	159.046835606898	179.5284955405905	153.6308584481447	184.9444726993438
548	169.8443348160574	8.179598393519399	2049	55-59 years	164.3312854988253	175.3573841332895	162.9652925671076	176.7233770650072	161.3702708803713	178.3183987517435	159.3580896755656	180.3305799565493	153.8123219647594	185.8763476673554
549	170.347101388796	8.369873684357037	2050	55-59 years	164.7058065255394	175.9883962520526	163.3080376202517	177.3861651573403	161.6759122518021	179.0182905257899	159.6169233254503	181.0772794521417	153.9421489674562	186.7520538101358
550	224.8502397561652	0.373212436648776	1990	60-64 years	224.598694573864	225.1017849384665	224.5363680969436	225.1641114153869	224.4635916717971	225.2368878405333	224.3717814123815	225.328698099949	224.1187433803336	225.5817361319968
551	225.1069843954872	0.3696485850880204	1991	60-64 years	224.8578412491379	225.3561275418365	224.7961099354282	225.4178588555462	224.724028461336	225.4899403296384	224.6330949094043	225.58087388157	224.3824731687147	225.8314956222597
552	225.814708258034	0.3675798881830152	1992	60-64 years	225.5669594133986	226.0624571026693	225.5055735720721	226.1238429439959	225.4338954938764	226.1955210221916	225.3434708413834	226.2859456746846	225.0942516771953	226.5351648388727
553	226.7176468496973	0.3661778347740866	1993	60-64 years	226.4708429890596	226.964450710335	226.4096912906523	227.0256024087423	226.3382866128713	227.0970070865233	226.2482068655169	227.1870868338777	225.9999382935401	227.4353554058545
554	227.9689654715565	0.3654028265408107	1994	60-64 years	227.722683966468	228.215246976645	227.6616616944357	228.2762692486773	227.5904081432602	228.3475227998528	227.5005190479312	228.4374118951818	227.2527759315365	228.6851550115765
555	228.6675914874795	0.3639698094715164	1995	60-64 years	228.4222758358957	228.9129071390633	228.361492877714	228.9736900972451	228.290518764867	229.044664210092	228.200982191737	229.134200783222	227.9542106609154	229.3809723140437
556	228.929699822184	0.3615606890029515	1996	60-64 years	228.686007917796	229.173391726572	228.6256272827326	229.2337723616355	228.555122948377	229.3042766959911	228.4661790188823	229.3932206254858	228.2210408717382	229.6383587726298
557	228.4940975580583	0.3579524041278435	1997	60-64 years	228.2528376376761	228.7353574784404	228.1930595861868	228.7951355299298	228.1232588673818	228.8649362487347	228.0352025759664	228.9529925401502	227.7925108459677	229.1956842701489
558	227.6960619072481	0.3541880510392422	1998	60-64 years	227.4573391608477	227.9347846536485	227.3981897563241	227.9939340581721	227.3291230863714	228.0630007281248	227.2419928258158	228.1501309886804	227.0018533272112	228.390270487285
559	226.8539569406094	0.3507423308791937	1999	60-64 years	226.6175566095968	227.090357271622	226.55898264034	227.1489312408788	226.4905878858186	227.2173259954003	226.4043052724223	227.3036086087966	226.1665019720862	227.5414119091326
560	226.4338346996055	0.3478300964045072	2000	60-64 years	226.1993972146288	226.6682721845821	226.1413095885293	226.7263598106817	226.0734827197304	226.7941866794805	225.9879165160149	226.879752883196	225.7520877106526	227.1155816885583
561	226.8038168094266	0.3461818911268534	2001	60-64 years	226.5704902148071	227.0371434040461	226.5126778389889	227.0949557798643	226.4451723702192	227.162461248634	226.3600116250019	227.2476219938512	226.1253003028179	227.4823333160352
562	228.5305039363534	0.346204145494645	2002	60-64 years	228.29716234229	228.7638455304168	228.2393462499924	228.8216616227144	228.171836441621	228.8891714310859	228.0866702218293	228.9743376508776	227.8519438111839	229.2090640615229
563	231.2019865235701	0.3470688291625955	2003	60-64 years	230.9680621327145	231.4359109144256	230.9101016382443	231.4938714088958	230.8424232165576	231.5615498305825	230.7570442845836	231.6469287625565	230.5217316184114	231.8822414287287
564	233.675147874664	0.3475073934717557	2004	60-64 years	233.4409278914641	233.909367857864	233.3828941567543	233.9674015925738	233.3151302150273	234.0351655343007	233.2296433962332	234.1206523530948	232.9940333834594	234.3562623658687
565	235.9427933712265	0.3477904926614174	2005	60-64 years	235.7083825791727	236.1772041632804	235.6503015668983	236.2352851755548	235.5824824208293	236.3031043216238	235.4969259596346	236.3886607828185	235.2611240056102	236.6244627368429
566	237.9657383484054	0.3460330344145037	2006	60-64 years	237.73251208321	238.1989646136007	237.6747245664627	238.256752130348	237.6072481247519	238.3242285720588	237.522123998286	238.4093526985247	237.2875136009529	238.6439630958578
567	238.1840962985038	0.3389571380922674	2007	60-64 years	237.9556391874296	238.412553409578	237.8990333453682	238.4691592516394	237.8329367034402	238.5352558935674	237.7495532474695	238.6186393495381	237.5197403078429	238.8484522891646
568	238.005221265415	0.331563791423351	2008	60-64 years	237.7817472699956	238.2286952608343	237.7263761168279	238.284066414002	237.6617211775004	238.3487213533296	237.5801564848102	238.4302860460197	237.3553562342252	238.6550862966047
569	238.4520569523957	0.3226503724358847	2009	60-64 years	238.2345906013739	238.6695233034174	238.1807079891771	238.7234059156142	238.1177911665521	238.7863227382392	238.0384191749328	238.8656947298585	237.8196622224213	239.08445168237
570	238.5699031741967	0.3156738169161325	2010	60-64 years	238.3571390215953	238.7826673267982	238.3044214941703	238.8353848542232	238.2428650998716	238.8969412485218	238.1652093409103	238.9745970074832	237.9511824930411	239.1886238553523
571	239.4434278945957	0.3082045162313293	2011	60-64 years	239.2356980506557	239.6511577385356	239.1842278964451	239.7026278927462	239.12412801578	239.7627277734113	239.0483097047871	239.8385460844042	238.8393470427823	240.0475087464091
572	241.5762793658306	0.3040984142578863	2012	60-64 years	241.3713170346207	241.7812416970404	241.3205325994397	241.8320261322214	241.2612334086594	241.8913253230018	241.1864251987519	241.9661335329092	240.9802464738851	242.172312257776
573	244.0124301593375	0.299878346775141	2013	60-64 years	243.8103121536111	244.2145481650639	243.7602324696996	244.2646278489754	243.7017561920784	244.3231041265965	243.6279861187718	244.3968741999032	243.4246685996582	244.6001917190168
574	246.2586776169802	0.2967394805589567	2014	60-64 years	246.0586752070835	246.4586800268769	246.0091197138301	246.5082355201303	245.9512555151211	246.5660997188393	245.8782576029036	246.6390976310568	245.6770682350846	246.8402869988758
575	248.5166659267138	0.2920872431538148	2015	60-64 years	248.3197991248282	248.7135327285995	248.2710205552215	248.7623112982062	248.2140635428065	248.8192683106212	248.1422100809907	248.891121772437	247.9441749301324	249.0891569232953
576	250.4686588787818	0.2894967473309836	2016	60-64 years	250.2735380710808	250.6637796864829	250.2251921142765	250.7121256432872	250.1687402485469	250.7685775090168	250.0975240487035	250.8397937088602	249.9012452540131	251.0360725035506
577	252.4304088132697	0.2875785446237906	2017	60-64 years	252.2365808741932	252.6242367523461	252.1885552572411	252.6722623692983	252.1324774410394	252.7283401854999	252.061733119062	252.7990845074774	251.8667548658071	252.9940627607323
578	253.755854145191	0.2862171694624571	2018	60-64 years	253.5629437729733	253.9487645174087	253.5151455056731	253.9965627847089	253.4593331576279	254.0523751327541	253.3889237339401	254.1227845564419	253.1948684930446	254.3168397973375
579	254.2193510025076	0.2849708862985179	2019	60-64 years	254.0272806251424	254.4114213798728	253.9796904871306	254.4590115178847	253.9241211643024	254.5145808407129	253.8540183262729	254.5846836787423	253.6608080653625	254.7778939396527
580	252.18619921859	0.2824186414127963	2020	60-64 years	251.9958490542778	252.3765493829023	251.9486851411619	252.4237132960182	251.8936135060864	252.4787849310937	251.8241385202988	252.5482599168812	251.632658681421	252.7397397557591
581	258.1227127172273	0.2836748015590955	2021	60-64 years	257.9315159009764	258.3139095334781	257.8841422091161	258.3612832253385	257.8288256228121	258.4165998116425	257.7590416216285	258.486383812826	257.5667101061715	258.6787153282831
582	260.9677231233974	6.266854458019656	2022	60-64 years	256.7438632186922	265.1915830281027	255.6972985242029	266.238147722592	254.4752619048891	267.4601843419058	252.9336157082162	269.0018305385786	248.6846883856789	273.250757861116
583	262.4948100363152	6.505517470753478	2023	60-64 years	258.1100912610273	266.8795288116031	257.0236698434115	267.9659502292188	255.7550939366146	269.2345261360158	254.1547366388092	270.8348834338211	249.7439957936384	275.245624278992
584	263.9961089778143	6.74727889263513	2024	60-64 years	259.4484430041783	268.5437749514504	258.3216474291082	269.6705705265205	257.0059280450444	270.9862899105843	255.3460974374561	272.6461205181726	250.7714423482495	277.2207756073792
585	265.5045467069394	6.994028121190785	2025	60-64 years	260.7905717532568	270.2185216606219	259.6225690570179	271.3865243568608	258.2587335733857	272.750359840493	256.5382026555728	274.470890758306	251.7962515894054	279.2128418244733
586	267.106763883082	7.250879372691696	2026	60-64 years	262.2196711858878	271.9938565802762	261.0087743306483	273.2047534355157	259.5948528529734	274.6186749131906	257.8111365272912	276.4023912388728	252.8950403126063	281.3184874535577
587	268.812922419235	7.519176817538316	2027	60-64 years	263.7449972442141	273.8808475942558	262.4892947156852	275.1365501227847	261.0230552362652	276.6027896022047	259.1733377391508	278.4525070993191	254.0753358568599	283.5505089816101
588	270.6874178760208	7.797443681048108	2028	60-64 years	265.4319408349944	275.9428949170472	264.1297677402594	277.2450680117822	262.6092662224549	278.7655695295866	260.6910950769171	280.6837406751245	255.4044282611665	285.9704074908751
589	272.7486690993194	8.085521616179054	2029	60-64 years	267.2990275300147	278.1983106686241	265.9487454201128	279.548592778526	264.3720687049579	281.1252694936809	262.3830303873779	283.1143078112609	256.9010467316085	288.5962914670303
590	275.0082796199488	8.38527311381557	2030	60-64 years	269.3566055412371	280.6599536986606	267.95626493123	282.0602943086677	266.3211366740359	283.6954225658617	264.2583594880373	285.7581997518604	258.5731443168703	291.4434149230274
591	277.492850824596	8.700308909167564	2031	60-64 years	271.628842619817	283.3568590293749	270.1758910319861	284.8098106172059	268.4793307946983	286.5063708544936	266.3390548030432	288.6466468461488	260.4402453626275	294.5454562865644
592	280.196131780957	9.031805551592253	2032	60-64 years	274.1086948391838	286.2835687227302	272.6003833120679	287.7918802498461	270.8391812295074	289.5530823324066	268.6173570638157	291.7749064980982	262.4937928998362	297.8984706620778
593	283.0939778063614	9.37610959071021	2033	60-64 years	276.7744799422227	289.413	275.208669640574	290.9792859721487	273.3803282703856	292.8076273423371	271.0738053110709	295.1141503016518	264.7168030085693	301.4711526041534
594	286.1687973045918	9.732000143097293	2034	60-64 years	279.6094292081442	292.7281654010394	277.984185184247	294.3534094249366	276.086445156343	296.2511494528406	273.6923731211411	298.6452214880425	267.0940770241211	305.2435175850625
595	289.4466329870483	10.10176691692705	2035	60-64 years	282.6380420850395	296.2552238890571	280.9510470099127	297.942218964184	278.9812024611119	299.9120635129847	276.4961677995478	302.3970981745488	269.6471698298713	309.2460961442253
596	292.9932920821369	10.49027348498415	2036	60-64 years	285.9228477532576	300.0637364110162	284.1709720812652	301.8156120830086	282.1253687516933	303.8612154125805	279.5447614743873	306.4418226898866	272.432356051568	313.5542281127059
597	296.823825671878	10.89969491510961	2037	60-64 years	289.4774312990941	304.1702200446618	287.6571822482708	305.9904690954851	285.5317417398244	308.1159096039315	282.8504167907074	310.7972345530485	275.4604236382631	318.1872277054928
598	300.8474850412827	11.3245564780924	2038	60-64 years	293.2147339750484	308.480236107517	291.323533043207	310.3714370393584	289.115244529979	312.5797255525864	286.3294036363682	315.3655664461972	278.6513543442216	323.0436157383438
599	304.9386542996178	11.759916139113	2039	60-64 years	297.0124708218557	312.86483777738	295.0485648266238	314.8287437726119	292.7553811794968	317.1219274197389	289.862441809275	320.0148667899607	281.8892186669564	327.9880899322793
600	308.956391389049	12.20136411750333	2040	60-64 years	300.7326719738517	317.1801108042462	298.6950441662287	319.2177386118693	296.3157781633155	321.5970046147824	293.3142425904097	324.5985401876882	285.0417177187425	332.8710650593555
601	312.7529539024033	12.64436148774588	2041	60-64 years	304.2306542596626	321.275253545144	302.119045891209	323.3868619135976	299.6533954010986	325.852512403708	296.5428824751131	328.9630253296936	287.9700053864214	337.5359024183852
602	316.1930821150318	13.08338568447372	2042	60-64 years	307.3748801636964	325.0112840663671	305.1899547543894	327.1962094756742	302.638694545917	329.7474696841466	299.4201816675364	332.9659825625271	290.5496461734633	341.8365180566003
603	319.2066765008701	13.5112800088274	2043	60-64 years	310.1000737749204	328.3132792268198	307.8436900134462	330.5696629882939	305.2089904117249	333.2043625900153	301.8852155295533	336.5281374721868	292.7245676835684	345.6887853181718
604	321.7731419705557	13.92515615645029	2044	60-64 years	312.3875867211082	331.1586972200032	310.062085642981	333.4841982981304	307.3466801924732	336.1996037486382	303.9210917779864	339.625192163125	294.4798359039131	349.0664480371983
605	323.9309859254498	14.32658084542763	2045	60-64 years	314.2748704356316	333.587101415268	311.8823314344452	335.9796404164545	309.0886481695868	338.7733236813128	305.5643092816116	342.297662569288	295.8508874684117	352.011084382488
606	325.7620750159676	14.72001013003769	2046	60-64 years	315.8407881883222	335.683361843613	313.3825464966059	338.1416035353293	310.5121445212486	341.0120055106866	306.8910220292593	344.6331280026759	296.9108551610937	354.6132948708415
607	327.3760450366277	15.11044937611866	2047	60-64 years	317.1916021571237	337.5604879161317	314.6681571113119	340.0839329619435	311.7216194829688	343.0304705902867	308.0044489364436	346.7476411368119	297.7595642594351	356.9925258138203
608	328.8215814778425	15.49632712642842	2048	60-64 years	318.3770569946298	339.2661059610553	315.7891703645162	341.8539925911688	312.7673865748627	344.8757763808223	308.9552901017613	348.6878728539237	298.4487803100428	359.1943826456422
609	330.1409034515366	15.87829707559812	2049	60-64 years	319.4389312225834	340.8428756804897	316.7872556109586	343.4945512921146	313.6909876812169	346.5908192218562	309.7849266006198	350.4968803024534	299.0194411833643	361.2623657197089
610	331.3722848339233	16.25886205761511	2050	60-64 years	320.4138118070907	342.3307578607559	317.698581843469	345.0459878243776	314.5281037422341	348.2164659256125	310.5284236760607	352.2161459917859	299.5049152009977	363.2396544668489
611	617.4241849593701	0.705904299796265	1990	65-69 years	616.9484054613074	617.8999644574328	616.8305194432414	618.0178504754988	616.6928681047812	618.1555018139591	616.5192156470313	618.329154271709	616.0406125317694	618.8077573869708
612	614.1127956421385	0.6933828266969426	1991	65-69 years	613.6454556169448	614.5801356673322	613.5296606848864	614.6959305993906	613.3944510336805	614.8311402505965	613.223878858313	615.001712425964	612.7537653018125	615.4718259824646
613	610.7688452098075	0.6812750806101366	1992	65-69 years	610.3096658054762	611.2280246141388	610.1958928670144	611.3417975526006	610.0630442262955	611.4746461933196	609.8954505564653	611.6422398631497	609.4335460518116	612.1041443678034
614	608.2515189411674	0.6701178690201359	1993	65-69 years	607.7998594974479	608.703178384887	607.6879498133216	608.8150880690133	607.5572768288625	608.9457610534723	607.3924278330836	609.1106100492512	606.938087917888	609.5649499644469
615	606.5917388568046	0.6602364270338443	1994	65-69 years	606.1467395049838	607.0367382086254	606.0364800216691	607.14699769194	605.9077339183975	607.2757437952116	605.7453157573472	607.438161956262	605.2976754598183	607.8858022537909
616	606.514613038022	0.6528133067605261	1995	65-69 years	606.0746168692655	606.9546092067786	605.9655970470365	607.0636290290076	605.8382984522182	607.1909276238259	605.677706378755	607.3515196972891	605.2350989567714	607.7941271192727
617	607.8780323674346	0.6470888875820076	1996	65-69 years	607.4418944572043	608.3141702776649	607.3338306129781	608.422234121891	607.2076482798996	608.5484164549696	607.0484644135545	608.7076003213147	606.6097381477738	609.1463265870954
618	611.5703812208711	0.6443886980131536	1997	65-69 years	611.1360632384103	612.0046992033319	611.0284503258421	612.1123121159002	610.9027945297295	612.2379679120128	610.7442749100182	612.396487531724	610.3073793727654	612.8333830689769
619	615.8070948638155	0.6426669186834609	1998	65-69 years	615.3739373606228	616.2402523670081	615.2666119852026	616.3475777424283	615.1412919360594	616.4728977915715	614.9831958740632	616.6309938535677	614.5474677031958	617.0667220244351
620	620.3334257222407	0.6413673117312891	1999	65-69 years	619.9011441541338	620.7657072903476	619.7940358130746	620.8728156314068	619.6689691872871	620.9978822571943	619.5111928286012	621.1556586158802	619.0763457912474	621.590505653234
621	621.6068728885112	0.6377039478997393	2000	65-69 years	621.1770604276268	622.0366853493957	621.0705638683276	622.1431819086949	620.9462115984871	622.2675341785354	620.7893364273037	622.4244093497188	620.3569731506277	622.8567726263948
622	618.7085974547099	0.6306828218236639	2001	65-69 years	618.2835172328007	619.1336776766191	618.1781932015562	619.2390017078636	618.0552100513006	619.3619848581192	617.9000620771319	619.5171328322879	617.4724591239356	619.9447357854842
623	611.603140359774	0.620439965463806	2002	65-69 years	611.1849638230514	612.0213168964966	611.0813503488189	612.1249303707291	610.9603645555535	612.2459161639945	610.8077363240494	612.3985443954986	610.3870780274649	612.8192026920831
624	603.2471887706363	0.6098935355605999	2003	65-69 years	602.8361205276684	603.6582570136042	602.7342683072299	603.7601092340427	602.6153390677955	603.8790384734771	602.4653052580476	604.029072283225	602.0517974409375	604.442580100335
625	596.4406597082942	0.6008484274440618	2004	65-69 years	596.0356878681969	596.8456315483916	595.9353461808138	596.9459732357747	595.8181807374622	597.0631386791263	595.670372024311	597.2109473922775	595.2629967905038	597.6183226260846
626	594.1800128294602	0.5944873976275565	2005	65-69 years	593.7793283234593	594.5806973354612	593.6800489280555	594.679976730865	593.564123885518	594.7959017734024	593.4178799857017	594.9421456732188	593.0148175301102	595.3452081288102
627	595.4663147664207	0.5908779841355314	2006	65-69 years	595.0680630051133	595.8645665277281	594.9693863817628	595.9632431510787	594.8541651748563	596.0784643579851	594.708809190759	596.2238203420825	594.308193917515	596.6244356153264
628	599.0658998049822	0.5894066985947806	2007	65-69 years	598.6686396901293	599.4631599198351	598.570208771464	599.5615908385005	598.4552744652381	599.6765251447264	598.3102804173838	599.8215191925807	597.9106626757365	600.221136934228
629	604.444208079829	0.5889332554501886	2008	65-69 years	604.0472670656555	604.8411490940024	603.9489152119953	604.9395009476626	603.8340732271826	605.0543429324754	603.6891956463418	605.1992205133162	603.2898988991466	605.5985172605114
630	609.2191990561527	0.5877432231469752	2009	65-69 years	608.8230601237516	609.6153379885537	608.7249070054861	609.7134911068192	608.6102970769724	609.8281010353329	608.4657122440782	609.9726858682271	608.0672223387846	610.3711757735207
631	614.6356300884738	0.5870496061568948	2010	65-69 years	614.2399586539241	615.0313015230236	614.1419213696959	615.1293388072518	614.0274466964953	615.2438134804523	613.8830324933807	615.3882276835669	613.4850128604063	615.7862473165413
632	621.1378769657636	0.5839402101373949	2011	65-69 years	620.744301264131	621.5314526673961	620.646783249038	621.6289706824891	620.5329149080612	621.7428390234659	620.3892656163674	621.8864883151597	619.9933541538943	622.2823997776328
633	623.1470325500122	0.5718648322573512	2012	65-69 years	622.7615956530708	623.5324694469537	622.6660942260838	623.6279708739406	622.5545805837936	623.7394845162308	622.4139018350583	623.8801632649662	622.0261774787879	624.2678876212366
634	624.413132180672	0.5595758600502626	2013	65-69 years	624.0359780509982	624.7902863103459	623.9425288823697	624.8837354789744	623.8334115896599	624.9928527716842	623.6957559280876	625.1305084332565	623.3163634949735	625.5099008663706
635	628.9478733517756	0.5454102200036919	2014	65-69 years	628.5802668634931	629.3154798400581	628.4891833567525	629.4065633467986	628.3828283638518	629.5129183396994	628.2486574497308	629.6470892538204	627.8788693205684	630.0168773829828
636	630.5398117304928	0.5338196400677638	2015	65-69 years	630.1800172930872	630.8996061678985	630.0908694131958	630.9887540477898	629.9867745833826	631.092848877603	629.8554549519259	631.2241685090597	629.49352523596	631.5860982250257
637	634.1033862706992	0.5213269030471758	2016	65-69 years	633.7520119380454	634.454760603353	633.6649503452364	634.5418221961619	633.5632915991423	634.643480942256	633.4350451809927	634.7717273604056	633.0815855407267	635.1251870006716
638	641.2877581597925	0.5147542143896916	2017	65-69 years	640.9408138192938	641.6347025002912	640.8548498654908	641.7206664540942	640.7544727936847	641.8210435259002	640.6278432569449	641.9476730626401	640.2788398995887	642.2966764199963
639	649.273504554689	0.5080609538288364	2018	65-69 years	648.9310714718083	649.6159376375697	648.846225292519	649.700783816859	648.7471534065223	649.7998557028557	648.6221704118805	649.9248386974975	648.2777050851845	650.2693040241935
640	654.9092172759297	0.5025355167084072	2019	65-69 years	654.5705083376682	655.2479262141911	654.4865849063779	655.3318496454815	654.3885904806198	655.4298440712396	654.2649667435095	655.5534678083499	653.9242476631812	655.8941868886782
641	656.382199573151	0.4931985452075902	2020	65-69 years	656.049783753681	656.7146153926209	655.9674195966313	656.7969795496706	655.8712458803159	656.893153265986	655.7499190381948	657.0144801081071	655.415530424544	657.3488687217579
642	668.3192006765873	0.4919743308600109	2021	65-69 years	667.9876099775877	668.650791375587	667.905450264334	668.7329510888407	667.8095152698164	668.8288860833583	667.6884895844248	668.9499117687499	667.3549309881017	669.283470365073
643	675.1652229992145	16.21307281814805	2022	65-69 years	664.2376119197827	686.0928340786463	661.530028759152	688.8004172392771	658.3684795596131	691.9619664388159	654.3800636463487	695.9503823520803	643.3876002756443	706.9428457227847
644	679.7262415114739	16.84548381464708	2023	65-69 years	668.3723854204018	691.080097602546	665.5591896233557	693.893293399592	662.2743202794995	697.1781627434482	658.1303312610963	701.3221517618514	646.7090932347655	712.7433897881822
645	683.9968520365061	17.48099247203255	2024	65-69 years	672.2146631103561	695.779040962656	669.2953373675267	698.6983667054855	665.8865438354803	702.1071602375318	661.5862196873603	706.4074843856519	649.7341067913223	718.2595972816898
646	688.0909632864885	18.12496920849234	2025	65-69 years	675.8747340399647	700.3071925330124	672.8478641821465	703.3340623908306	669.3134951864905	706.8684313864866	664.8547527612013	711.3271738117758	652.5660236378436	723.6159029351335
647	692.2353360262404	18.79030316488445	2026	65-69 years	679.5706716931082	704.9000003593725	676.4326910645725	708.0379809879082	672.7685819474201	711.7020901050606	668.1461673688585	716.3245046836222	655.4063418230669	729.0643302294138
648	696.3800634118594	19.47779441747916	2027	65-69 years	683.2520299744784	709.5080968492404	679.9992383067595	712.7608885169593	676.201068395351	716.5590584283678	671.4095309686511	721.3505958550677	658.2035863536003	734.5565404701185
649	700.4573630046966	20.17620199519994	2028	65-69 years	686.8586028599318	714.0561231494614	683.4891771267335	717.4255488826598	679.5548177376695	721.3599082717237	674.5914720468503	726.3232539625429	660.9120070941048	740.0027189152885
650	704.4681860261458	20.88236995587697	2029	65-69 years	690.3934686758847	718.5429033764068	686.9061128932532	722.0302591590383	682.8340507518573	726.1023213004343	677.6969877427115	731.23938430958	663.5387409126268	745.3976311396647
651	708.4959209672123	21.60136994778984	2030	65-69 years	693.936597622402	723.0552443120226	690.329168841121	726.6626730933036	686.116901701302	730.8749402331226	680.8029646941458	736.1888772402789	666.1572358695443	750.8346060648804
652	712.7762697946143	22.34662432145959	2031	65-69 years	697.7146450019505	727.8378945872781	693.9827587402668	731.5697808489618	689.6251669975823	735.9273725916464	684.1278974145032	741.4246421747255	668.9768861245535	756.5756534646752
653	717.3318032471004	23.12139169309679	2032	65-69 years	701.7479852459531	732.9156212482477	697.886712833206	736.7768936609948	693.3780414530521	741.2855650411487	687.6901790965503	746.9734273976505	672.0138755286307	762.6497309655701
654	722.3389184149448	23.92329281215544	2033	65-69 years	706.2146190595521	738.4632177703376	702.2194291599221	742.4584076699675	697.5543870615518	747.1234497683379	691.6692570297615	753.0085798001281	675.4492645031202	769.2285723267695
655	727.8421560301964	24.75199817396556	2034	65-69 years	711.1593092609436	744.5250027994492	707.0257255658913	748.6585864945015	702.199085921968	753.4852261384248	696.1100943711725	759.5742176892203	679.3282396092239	776.3560724511689
656	733.8771129894732	25.61229660526741	2035	65-69 years	716.6144250775229	751.1398009014234	712.3371715444433	755.417054434503	707.3427737064161	760.4114522725303	701.0421487415204	766.712077237426	683.6770116431491	784.0772143357973
657	740.5101030446478	26.51319505537874	2036	65-69 years	722.6402095773226	758.3799965119731	718.2125060030743	762.8077000862214	713.0424329672754	767.9777731220203	706.5201869836524	774.5000191056433	688.5442407361055	792.4759653531902
658	747.7291788050694	27.45825712824097	2037	65-69 years	729.222313500635	766.2360441095038	724.6367845602188	770.8215730499201	719.2824244202118	776.175933189927	712.5276931666644	782.9306644434744	693.9109948337172	801.5473627764217
659	755.4651512034385	28.43830441429798	2038	65-69 years	736.2977340282016	774.6325683786754	731.5485371910139	779.3817652158631	726.0030678302257	784.9272345766512	719.0072449443085	791.9230574625685	699.7260745514145	811.2042278554625
660	763.6758845811169	29.45044133889332	2039	65-69 years	743.8262871187028	783.5254820435309	738.9080634151076	788.4437057471262	733.1652273540234	794.1865418082103	725.9204187846557	801.431350377578	705.9530195568859	821.3987496053478
661	772.4260275201208	30.5007136275797	2040	65-69 years	751.868546535132	792.9835085051095	746.7749273593263	798.0771276809153	740.8272882019482	804.0247668382933	733.3241126495636	811.5279423906779	712.6446288100645	832.207426230177
662	781.8961158887396	31.60266437358538	2041	65-69 years	760.5959201009431	803.1963116765361	755.3182751505543	808.4739566269249	749.1557555977051	814.636476179774	741.3815001618032	822.410731615676	719.9548937165123	843.8373380609669
663	792.121375869255	32.76239439640189	2042	65-69 years	770.03952204608	814.2032296924299	764.568202181881	819.6745495566289	758.1795352745826	826.0632164639273	750.1199862530677	834.1227654854422	727.9070828523072	856.3356688862027
664	802.8646660438399	33.96518622813534	2043	65-69 years	779.9721305260766	825.7572015616031	774.2999444259781	831.4293876617016	767.6767331114917	838.052598976188	759.3212972993704	846.4080347883094	736.2929010366946	869.4364310509851
665	813.7856639082869	35.19625605779018	2044	65-69 years	790.0633873253363	837.5079404912375	784.1856125636854	843.3857152528884	777.3223426324163	850.2489851841575	768.6640636421998	858.907264174374	744.8010020350182	882.7703257815556
666	824.5134086960466	36.44212022891351	2045	65-69 years	799.9514196617588	849.0753977303343	793.8655855835303	855.1612318085628	786.7593721388921	862.267445253201	777.7946105625795	871.2322068295136	753.086853047376	895.939964344717
667	834.6483851261459	37.68828264276558	2046	65-69 years	809.2464826249219	860.0502876273698	802.95253942358	866.3442308287117	795.6033243082408	873.693445944051	786.3320067781203	882.9647634741714	760.7793511463253	908.5174191059664
668	843.8349196748159	38.91849889139119	2047	65-69 years	817.6038514220182	870.0659879276135	811.1044621071559	876.5653772424758	803.5153548233346	884.1544845262971	793.9414040960523	893.7284352535794	767.5546618476891	920.1151775019426
669	851.8805401250735	40.11304133035738	2048	65-69 years	824.8443502684127	878.9167299817343	818.1454723662429	885.6156078839041	810.3234293068232	893.4376509433238	800.4556211395553	903.3054591105916	773.2589791175731	930.5021011325739
670	858.7356765508993	41.26422279814267	2049	65-69 years	830.9235903849511	886.5477627168474	824.0324651776613	893.4388879241372	815.9859417320234	901.4854113697751	805.8349429236804	911.6364101781181	777.8577998665396	939.6135532352589
671	864.4969240394563	42.3761192544881	2050	65-69 years	835.9354196619313	893.0584284169813	828.8586077464319	900.1352403324807	820.5952644918066	908.398583587106	810.1707391552026	918.82310892371	781.4397303006597	947.5541177782529
672	1010.582928343424	1.091406199512163	1990	70-74 years	1009.847320564953	1011.318536121895	1009.665055729634	1011.500800957214	1009.452231520729	1011.713625166119	1009.183745595649	1011.982111091199	1008.44377219238	1012.722084494468
673	1007.88686621295	1.070731287906314	1991	70-74 years	1007.165193324901	1008.608539100999	1006.986381199821	1008.787351226079	1006.777588598679	1008.996143827221	1006.514188701854	1009.259543724046	1005.788232888653	1009.985499537246
674	1002.703318890625	1.046308169481774	1992	70-74 years	1001.998107184394	1003.408530596855	1001.82337372009	1003.583264061159	1001.619343627041	1003.787294154208	1001.361951817349	1004.0446859639	1000.65255487844	1004.754082902809
675	996.3330934144489	1.020990738074869	1993	70-74 years	995.6449456569864	997.0212411719114	995.4744402037279	997.1917466251698	995.2753470098033	997.3908398190944	995.0241832882368	997.6420035406609	994.3319515678221	998.3342352610756
676	992.8559910516885	0.9994366631132273	1994	70-74 years	992.1823707407502	993.5296113626268	992.0154648180103	993.6965172853668	991.8205746687032	993.8914074346739	991.5747132495774	994.1372688537997	990.8970951919866	994.8148869113904
677	990.0252912216573	0.9809533095066989	1995	70-74 years	989.3641286910498	990.6864537522648	989.2003094883622	990.8502729549524	989.0090235930084	991.0415588503063	988.7677090788698	991.2828733644449	988.1026227350242	991.9479597082905
678	988.5911718353287	0.9649943619906639	1996	70-74 years	987.940765635347	989.2415780353105	987.7796115768946	989.4027320937629	987.5914376763064	989.590905994351	987.3540490632568	989.8282946074007	986.6997828858271	990.4825607848304
679	989.1286163047274	0.9502767650154798	1997	70-74 years	988.488129765107	989.7691028443478	988.3294335453494	989.9277990641054	988.1441295761714	990.1131030332834	987.9103614919776	990.3468711174772	987.2660738452971	990.9911587641577
680	991.1220384818984	0.9367017180213607	1998	70-74 years	990.490701523952	991.7533754398447	990.3342723370424	991.9098046267543	990.1516155020282	992.0924614617685	989.921186879395	992.3228900844017	989.2861031145765	992.9579738492203
681	992.9626339696727	0.9239182222576342	1999	70-74 years	992.339913087871	993.5853548514743	992.185618744754	993.7396491945913	992.0054546914138	993.9198132479315	991.7781708087383	994.147097130607	991.1517542540477	994.7735136852976
682	994.2613811177924	0.9128875287460839	2000	70-74 years	993.6460949234175	994.8766673121673	993.4936427061169	995.029119529468	993.3156296380115	995.2071325975734	993.09105930594	995.4317029296449	992.4721215614501	996.0506406741348
683	990.6156198780998	0.9008559533012371	2001	70-74 years	990.0084429655748	991.2227967906248	989.8580000213734	991.3732397348261	989.6823331104797	991.5489066457199	989.4607225459675	991.770517210232	988.8499422096294	992.3812975465702
684	983.679674183304	0.8899652020402625	2002	70-74 years	983.0798376371289	984.2795107294791	982.9312134483881	984.4281349182198	982.7576702339902	984.6016781326177	982.5387387942884	984.8206095723195	981.935342387305	985.4240059793029
685	975.9197637938651	0.8797179562599581	2003	70-74 years	975.3268338913458	976.5126936963843	975.1799209926504	976.6596065950797	975.0083759911797	976.8311515965504	974.7919653739398	977.0475622137903	974.1955165995955	977.6440109881346
686	972.3172290559633	0.8716270128636259	2004	70-74 years	971.7297524492932	972.9047056626333	971.5841907381449	973.0502673737816	971.4142234706366	973.22023464129	971.1998032254721	973.4346548864544	970.6088401107505	974.025618001176
687	973.4474092104783	0.8646393338299528	2005	70-74 years	972.8646422994769	974.0301761214797	972.7202475307273	974.1745708902293	972.5516428606305	974.3431755603261	972.3389415845083	974.5558768364483	971.7527161161717	975.142102304785
688	979.0028089114614	0.8578042693330235	2006	70-74 years	978.424648833931	979.5809689889919	978.2813955209524	979.7242223019705	978.1141236884324	979.8914941344905	977.9031038381765	980.1025139847463	977.3215125435687	980.6841052793542
689	983.8723568913979	0.8491207186520237	2007	70-74 years	983.3000495270264	984.4446642557693	983.1582463670115	984.5864674157842	982.9926678268744	984.7520459559214	982.783784130086	984.9609296527098	982.2080802828399	985.5366334999559
690	988.4566006329267	0.8408154870735163	2008	70-74 years	987.8898909946391	989.0233102712142	987.7494748082978	989.1637264575555	987.5855157883185	989.3276854775348	987.3786751784984	989.534526087355	986.8086022782626	990.1045989875907
691	992.6048899473162	0.8333782054888433	2009	70-74 years	992.0431930368168	993.1665868578157	991.9040188765001	993.3057610181323	991.7415101264298	993.4682697682026	991.5364990878795	993.6732808067529	990.9714686645581	994.2383112300744
692	997.0058361542702	0.8265998756175004	2010	70-74 years	996.448707838104	997.5629644704364	996.3106656588759	997.7010066496646	996.1494786831305	997.86219362541	995.9461351137286	998.0655371948119	995.38570039806	998.6259719104805
693	1002.067823663476	0.821485174877772	2011	70-74 years	1001.514142655608	1002.621504671343	1001.376954631403	1002.758692695548	1001.216765022302	1002.918882304649	1001.014679669282	1003.120967657669	1000.457712720715	1003.677934606236
694	1010.010093967866	0.8191222730870267	2012	70-74 years	1009.458005555805	1010.562182379927	1009.3212121362	1010.698975799532	1009.161483292948	1010.858704642784	1008.959979213769	1011.060208721964	1008.404614312616	1011.615573623117
695	1020.487117505897	0.8178823727853213	2013	70-74 years	1019.93586478664	1021.038370225155	1019.799278430385	1021.17495658141	1019.639791367692	1021.334443644103	1019.438592303987	1021.535642707808	1018.884068055238	1022.090166956557
696	1029.564274655304	0.815397852236585	2014	70-74 years	1029.014696502896	1030.113852807711	1028.878525061573	1030.250024249035	1028.719522480387	1030.409026830221	1028.518934608736	1030.609614701871	1027.96609486492	1031.162454445687
697	1039.592651910274	0.8136172297169568	2015	70-74 years	1039.044273897445	1040.141029923103	1038.908399820082	1040.276904000466	1038.749744460287	1040.435559360261	1038.549594621777	1040.635709198771	1037.997962140029	1041.187341680519
698	1051.464424159342	0.8086133740239979	2016	70-74 years	1050.91941874525	1052.009429573435	1050.784380311788	1052.144468006896	1050.626700703853	1052.302147614831	1050.427781813843	1052.501066504841	1049.879541946255	1053.049306372429
699	1054.433552868901	0.7906242495625768	2017	70-74 years	1053.900672124696	1054.966433613106	1053.768637875019	1055.098467862783	1053.614466146354	1055.252639591448	1053.419972580961	1055.44713315684	1052.883929339758	1055.983176398043
700	1055.353784375119	0.7725275290118724	2018	70-74 years	1054.833100820566	1055.874467929673	1054.70408872322	1056.003480027018	1054.553445855063	1056.154122895176	1054.363404082926	1056.344164667313	1053.839630418256	1056.867938331983
701	1061.885821249781	0.7520573057892297	2019	70-74 years	1061.378934625679	1062.392707873883	1061.253341055612	1062.518301443949	1061.106689880983	1062.664952618578	1060.921683783759	1062.849958715802	1060.411788930434	1063.359853569127
702	1054.027596355053	0.7329056539502992	2020	70-74 years	1053.533617944291	1054.521574765816	1053.411222700081	1054.643970010026	1053.268306097561	1054.786886612546	1053.088011306689	1054.967181403418	1052.591101273311	1055.464091436796
703	1064.927338724596	0.7189703754091947	2021	70-74 years	1064.442752691571	1065.411924757622	1064.322684638877	1065.531992810316	1064.182485415673	1065.67219203352	1064.005618703322	1065.849058745871	1063.518156788794	1066.336520660398
704	1077.63741618305	25.87552199607477	2022	70-74 years	1060.197314357696	1095.077518008404	1055.876102184351	1099.398730181749	1050.830375395117	1104.444456970984	1044.464996984082	1110.809835382018	1026.921393070744	1128.353439295357
705	1085.650439286183	26.90208029641338	2023	70-74 years	1067.518437166401	1103.782441405966	1063.025789756899	1108.275088815467	1057.779884099099	1113.520994473267	1051.161972346181	1120.138906226185	1032.922361905213	1138.378516667153
706	1093.975852335375	27.95527247200344	2024	70-74 years	1075.133998689245	1112.817705981505	1070.46546818642	1117.48623648433	1065.014190054379	1122.937514616371	1058.137193026267	1129.814511644483	1039.183518290248	1148.768186380502
707	1102.35490449726	29.03348631378257	2025	70-74 years	1082.786334721771	1121.92347427275	1077.937742507369	1126.772066487152	1072.276212676182	1132.433596318339	1065.133975042991	1139.57583395153	1045.449271322246	1159.260537672274
708	1110.662899616415	30.1447108118041	2026	70-74 years	1090.34536452926	1130.980434703571	1085.311197823688	1136.014601409143	1079.432979215386	1141.892820017444	1072.017380355682	1149.308418877148	1051.579266425279	1169.746532807551
709	1118.681198792809	31.28601776119288	2027	70-74 years	1097.594422821765	1139.767974763853	1092.369657855646	1144.992739729972	1086.268884392213	1151.093513193405	1078.57252402296	1158.789873562658	1057.360603980871	1180.001793604747
710	1126.242109065812	32.43685155361977	2028	70-74 years	1104.379671118673	1148.104547012952	1098.962716909218	1153.521501222407	1092.637530856262	1159.846687275362	1084.658065374072	1167.826152757553	1062.665880020718	1189.818338110907
711	1133.325612887861	33.59085261125717	2029	70-74 years	1110.685378227874	1155.965847547848	1105.075705841794	1161.575519933928	1098.525489582599	1168.125736193123	1090.262139840229	1176.389085935493	1067.487541769797	1199.163684005925
712	1140.113241240873	34.7569036139702	2030	70-74 years	1116.687088205057	1163.539394276689	1110.882685301524	1169.343797180222	1104.1050890968	1176.121393384946	1095.554890807763	1184.671591673983	1071.989710157491	1208.236772324254
713	1146.987949177967	35.95564534243793	2031	70-74 years	1122.753844217164	1171.222054138771	1116.749251444977	1177.226646910958	1109.737900603202	1184.237997752733	1100.892811848962	1193.083086506973	1076.514884306789	1217.461014049146
714	1153.859727157446	37.18745933231053	2032	70-74 years	1128.795379567469	1178.924074747424	1122.585073858973	1185.134380455919	1115.333519289173	1192.38593502572	1106.185404293424	1201.534050021468	1080.972306866118	1226.747147448775
715	1160.623585011558	38.43455217771495	2033	70-74 years	1134.718696843778	1186.528473179338	1128.3001266301	1192.947043393017	1120.805388955446	1200.441781067671	1111.350489119728	1209.896680903389	1085.291862743237	1235.95530727988
716	1167.273676872331	39.69148015049301	2034	70-74 years	1140.521619250899	1194.025734493763	1133.893142065766	1200.654211678896	1126.15330343642	1208.394050308242	1116.389199319399	1218.158154425263	1089.478375777365	1245.068977967297
717	1173.95559508076	40.96662218670591	2035	70-74 years	1146.34409172692	1201.5670984346	1139.50266582174	1208.40852433978	1131.514174495333	1216.397015666187	1121.436385437403	1226.474804724117	1093.661015594816	1254.250174566704
718	1181.05238889828	42.28218259478791	2036	70-74 years	1152.554197829393	1209.550579967167	1145.493073336063	1216.611704460497	1137.24804773008	1224.85673006648	1126.846630811762	1235.258146984798	1098.179311012496	1263.925466784064
719	1188.60901350181	43.6446288510335	2037	70-74 years	1159.192533656213	1218.025493347406	1151.903880638091	1225.314146365529	1143.393178012139	1233.824848991481	1132.656599314785	1244.561427688835	1103.065540953784	1274.152486049835
720	1196.910179284165	45.05272600611475	2038	70-74 years	1166.544641956044	1227.275716612286	1159.020836713022	1234.799521855307	1150.23555514183	1243.5848034265	1139.152584544326	1254.667774024004	1108.60683631218	1285.21352225615
721	1206.037324945077	46.50729099104804	2039	70-74 years	1174.69141081711	1237.383239073043	1166.924693221605	1245.149956668548	1157.855771478351	1254.218878411803	1146.414977894553	1265.6596719956	1114.883034602623	1297.191615287531
722	1216.041763394556	48.0159438419111	2040	70-74 years	1183.679017245108	1248.404509544004	1175.660354623509	1256.423172165604	1166.297245574336	1265.786281214776	1154.485323389226	1277.598203399886	1121.930513464411	1310.153013324702
723	1227.041128072757	49.59354026219292	2041	70-74 years	1193.615081936039	1260.467174209475	1185.332960712253	1268.749295433261	1175.662220361125	1278.420035784389	1163.462209456626	1290.620046688889	1129.837789158859	1324.244466986655
724	1239.007853613355	51.24604136416516	2042	70-74 years	1204.468021733908	1273.547685492803	1195.909932826092	1282.105774400618	1185.91695476008	1292.09875246663	1173.310428584496	1304.705278642215	1138.565612539592	1339.450094687119
725	1251.835183641151	52.95957912799617	2043	70-74 years	1216.140427308881	1287.52993997342	1207.296177594506	1296.374189687795	1196.969059664547	1306.701307617755	1183.94100319906	1319.729364083242	1148.034408550278	1355.635958732023
726	1265.445343952046	54.72917795361367	2044	70-74 years	1228.557878011311	1302.332809892782	1219.418105293057	1311.472582611035	1208.745915592102	1322.14477231199	1195.282537815513	1335.608150088579	1158.176155162963	1372.714532741129
727	1279.953512700436	56.56526966067375	2045	70-74 years	1241.828520949142	1318.07850445173	1232.382120915809	1327.524904485063	1221.351893331978	1338.555132068894	1207.436836995452	1352.47018840542	1169.085584165515	1390.821441235357
728	1295.65071464251	58.49036765218553	2046	70-74 years	1256.228206844937	1335.073222440083	1246.460315447022	1344.841113837998	1235.054693754845	1356.246735530174	1220.666063312408	1370.635365972611	1181.009594044226	1410.291835240793
729	1312.603596493525	60.51543556436179	2047	70-74 years	1271.816192923145	1353.391000063905	1261.710115183897	1363.497077803153	1249.909605248846	1375.297587738204	1235.022808100013	1390.184384887037	1193.993342787376	1431.213850199674
730	1330.41086961765	62.61499577286117	2048	70-74 years	1288.208362466742	1372.613376768558	1277.751658172674	1383.070081062626	1265.541733996966	1395.280005238334	1250.138445036842	1410.683294198458	1207.685477902842	1453.136261332458
731	1348.517052279149	64.76261954850786	2049	70-74 years	1304.867046703455	1392.167057854843	1294.051689238854	1402.982415319444	1281.422978426895	1415.611126131403	1265.491374017962	1431.542730540336	1221.582317964074	1475.451786594225
732	1366.297784684545	66.93234085483746	2050	70-74 years	1321.185386948385	1411.410182420706	1310.007686025627	1422.587883343464	1296.955879558934	1435.639689810157	1280.490523708644	1452.105045660447	1235.110396609064	1497.485172760027
733	1207.632375825498	1.398935566802763	1990	75-79 years	1206.689493253472	1208.575258397523	1206.455871013816	1208.808880637179	1206.18307857829	1209.081673072705	1205.838940428856	1209.425811222139	1204.890462114564	1210.374289536431
734	1225.784970422786	1.406952675382568	1991	75-79 years	1224.836684319578	1226.733256525994	1224.601723222789	1226.968217622782	1224.327367451089	1227.242573394482	1223.981257092945	1227.588683752626	1223.027343179036	1228.542597666535
735	1246.278307537144	1.418912589833989	1992	75-79 years	1245.321960451596	1247.234654622692	1245.085002049093	1247.471613025194	1244.808314094076	1247.748300980212	1244.459261596977	1248.097353477311	1243.497238861069	1249.059376213218
736	1268.61430322566	1.432642027065327	1993	75-79 years	1267.648702499418	1269.579903951902	1267.409451280898	1269.819155170421	1267.13008608562	1270.098520365699	1266.777656146962	1270.450950304357	1265.806324852612	1271.422281598708
737	1279.906877822814	1.4327286267751	1994	75-79 years	1278.941218728367	1280.87253691726	1278.701953047696	1281.111802597932	1278.422570965475	1281.391184680153	1278.070119723288	1281.743635922339	1277.098729714334	1282.715025931293
738	1285.201595652936	1.41761374221376	1995	75-79 years	1284.246123990684	1286.157067315188	1284.009382495734	1286.393808810138	1283.732947816002	1286.67024348987	1283.384214835418	1287.018976470454	1282.423072718197	1287.980118587675
739	1286.675854465934	1.391254846004948	1996	75-79 years	1285.738148699726	1287.613560232141	1285.505809140443	1287.845899791424	1285.234514445473	1288.117194486395	1284.892265753355	1288.459443178512	1283.948994967764	1289.402713964103
740	1287.44647489664	1.361057577020187	1997	75-79 years	1286.529122089729	1288.363827703552	1286.301825474367	1288.591124318914	1286.036419246848	1288.856530546433	1285.701599082901	1289.19135071038	1284.778802045681	1290.1141477476
741	1287.459156223779	1.329981020375983	1998	75-79 years	1286.562749016045	1288.355563431512	1286.340642185643	1288.577670261915	1286.081295886669	1288.837016560888	1285.754120555657	1289.164191891901	1284.852393423842	1290.065919023716
742	1289.235299968958	1.302689160851737	1999	75-79 years	1288.357287474544	1290.113312463372	1288.139738384682	1290.330861553235	1287.885713998316	1290.584885939601	1287.565252464746	1290.90534747317	1286.682029213689	1291.788570724228
743	1287.405453639401	1.277159680567306	2000	75-79 years	1286.544648014699	1288.266259264104	1286.331362348044	1288.479544930758	1286.082316210334	1288.728591068469	1285.768134928914	1289.042772349889	1284.902220665489	1289.908686613313
744	1277.121604735023	1.250124249895253	2001	75-79 years	1276.279020990593	1277.964188479452	1276.070250240861	1278.172959229185	1275.826476012131	1278.416733457914	1275.518945446657	1278.724264023389	1274.671361205228	1279.571848264818
745	1261.071615601761	1.221029370412931	2002	75-79 years	1260.248641806103	1261.894589397419	1260.044729901244	1262.098501302278	1259.806629174013	1262.336602029509	1259.506255948892	1262.63697525463	1258.678398035752	1263.46483316777
746	1245.693608260542	1.193170685080576	2003	75-79 years	1244.889411218797	1246.497805302286	1244.690151714389	1246.697064806694	1244.457483430798	1246.929733090285	1244.163963442268	1247.223253078815	1243.354993717784	1248.0322228033
747	1235.807295073351	1.169310245781246	2004	75-79 years	1235.019179967694	1236.595410179007	1234.823905156649	1236.790684990053	1234.595889658721	1237.01870048798	1234.308239338259	1237.306350808442	1233.515446991619	1238.099143155082
748	1237.985007002254	1.153813106535585	2005	75-79 years	1237.207336968449	1238.762677036059	1237.014650179658	1238.955363824851	1236.789656623883	1239.180357380625	1236.505818599676	1239.464195404833	1235.723533313444	1240.246480691064
749	1249.647330886021	1.143730522412009	2006	75-79 years	1248.876456513915	1250.418205258126	1248.685453516672	1250.609208255369	1248.462426064802	1250.83223570724	1248.181068356289	1251.113593415753	1247.405619062093	1251.889042709948
750	1265.720975621885	1.138238400847146	2007	75-79 years	1264.953802939714	1266.488148304056	1264.763717126772	1266.678234116997	1264.541760638607	1266.900190605163	1264.261753991999	1267.180197251771	1263.490028356224	1267.951922887545
751	1283.133493167699	1.13424739538201	2008	75-79 years	1282.369010423211	1283.897975912186	1282.179591108182	1284.087395227215	1281.958412866083	1284.308573469314	1281.679388006819	1284.587598328578	1280.91036827275	1285.356618062647
752	1302.643115225874	1.131165244135754	2009	75-79 years	1301.880709851326	1303.405520600422	1301.691805255556	1303.594425196192	1301.471228032949	1303.815002418799	1301.192961382892	1304.093269068856	1300.426031347368	1304.86019910438
753	1317.540694781544	1.124657184640718	2010	75-79 years	1316.782675839096	1318.298713723991	1316.594858089261	1318.486531473827	1316.375549938256	1318.705839624831	1316.098884270834	1318.982505292253	1315.336366699648	1319.745022863439
754	1329.544461170374	1.115097706983615	2011	75-79 years	1328.792885315868	1330.296037024881	1328.606663998801	1330.482258341948	1328.389219945939	1330.699702394809	1328.114905910021	1330.974016430727	1327.358869664687	1331.730052676062
755	1339.513915170859	1.103090782941173	2012	75-79 years	1338.770431983157	1340.257398358562	1338.586215822406	1340.441614519313	1338.371113119732	1340.656717221987	1338.099752787129	1340.92807755459	1337.351857236295	1341.675973105424
756	1348.095539313412	1.091254037879035	2013	75-79 years	1347.360034091882	1348.831044534943	1347.177794667556	1349.013283959269	1346.96500013017	1349.226078496655	1346.696551636851	1349.494526989973	1345.956681399169	1350.234397227655
757	1355.391173265339	1.080507666705509	2014	75-79 years	1354.662911097979	1356.119435432699	1354.48246631764	1356.299880213038	1354.271767322632	1356.510579208046	1354.005962436622	1356.776384094055	1353.273378238596	1357.508968292082
758	1362.171455635417	1.070260579947802	2015	75-79 years	1361.450100004532	1362.892811266302	1361.271366487681	1363.071544783153	1361.062665674591	1363.280245596243	1360.799381571924	1363.54352969891	1360.073744898719	1364.269166372115
759	1368.702490469601	1.061547794913288	2016	75-79 years	1367.98700725583	1369.417973683373	1367.809728774079	1369.595252165123	1367.602726954071	1369.802253985132	1367.341586196522	1370.06339474268	1366.621856791571	1370.783124147631
760	1377.425376785011	1.055859248796277	2017	75-79 years	1376.713727651322	1378.137025918699	1376.537399156773	1378.313354413248	1376.331506603258	1378.519246966764	1376.071765228054	1378.778988341968	1375.35589265737	1379.494860912651
761	1388.627972076334	1.051435436297681	2018	75-79 years	1387.91930459227	1389.336639560399	1387.743714874408	1389.512229278261	1387.53868496433	1389.717259188339	1387.280031847001	1389.975912305668	1386.567158621191	1390.688785531478
762	1397.064391782214	1.045525308339177	2019	75-79 years	1396.359707724393	1397.769075840034	1396.1851049979	1397.943678566527	1395.981227562774	1398.147556001653	1395.724028336923	1398.404755227504	1395.015162177869	1399.113621386558
763	1392.918438792024	1.037134640967019	2020	75-79 years	1392.219410044012	1393.617467540035	1392.04620855897	1393.790669025077	1391.843967303982	1393.992910280065	1391.588832182304	1394.248045401743	1390.885654895728	1394.951222688319
764	1412.984996617325	1.034563471515433	2021	75-79 years	1412.287700837523	1413.682292397126	1412.11492873778	1413.855064496869	1411.913188860835	1414.056804373815	1411.658686246842	1414.311306987807	1410.957252213154	1415.012741021495
765	1379.375056755806	33.12336697330715	2022	75-79 years	1357.049907415797	1401.700206095815	1351.518305131255	1407.231808380358	1345.05924857146	1413.690864940152	1336.910900296026	1421.839213215586	1314.453257488124	1444.296856023488
766	1387.104035191056	34.37211871518272	2023	75-79 years	1363.937227177023	1410.270843205089	1358.197083351587	1416.010987030525	1351.494520202127	1422.713550179985	1343.038978998192	1431.16909138392	1319.734682509298	1454.473387872814
767	1394.631749264384	35.63699146893321	2024	75-79 years	1370.612417014323	1418.651081514445	1364.661039439011	1424.602459089756	1357.711826102569	1431.551672426198	1348.945126201211	1440.318372327556	1324.783245985275	1464.480252543493
768	1402.506619522213	36.93819423181699	2025	75-79 years	1377.610276609968	1427.402962434457	1371.441598173255	1433.571640871171	1364.23865029805	1440.774588746375	1355.151854517023	1449.861384527402	1330.107758827851	1474.905480216574
769	1411.229038612436	38.30239517166948	2026	75-79 years	1385.413224266731	1437.044852958142	1379.016724273062	1443.44135295181	1371.547757214587	1450.910320010286	1362.125368002356	1460.332709222517	1336.156344075964	1486.301733148909
770	1421.003670701909	39.74018481196494	2027	75-79 years	1394.218786138644	1447.788555265173	1387.582175275046	1454.425166128771	1379.832839236713	1462.174502167104	1370.05675377297	1471.950587630848	1343.112908470457	1498.89443293336
771	1431.57466212688	41.22889329649018	2028	75-79 years	1403.786388045046	1459.362936208715	1396.901162864532	1466.248161389229	1388.861528671717	1474.287795582044	1378.71922092078	1484.430103332981	1350.76603126576	1512.383292988001
772	1442.562389195009	42.75423898295843	2029	75-79 years	1413.746032120495	1471.378746269523	1406.606074210341	1478.518704179677	1398.268997608664	1486.855780781354	1387.751454818856	1497.373323571162	1358.76408078841	1526.360697601607
773	1453.616499179859	44.312017631574	2030	75-79 years	1423.750199296179	1483.48279906354	1416.350092351706	1490.882906008013	1407.709248913549	1499.52374944617	1396.808492576182	1510.424505783537	1366.764944621974	1540.468053737744
774	1464.58	45.90952531274825	2031	75-79 years	1433.638762467207	1495.524802588792	1425.971871739978	1503.191693316021	1417.019514303993	1512.144050752007	1405.725771077056	1523.437793978943	1374.599112915013	1554.564452140986
775	1475.160586016844	47.54070927827477	2032	75-79 years	1443.118147963286	1507.203024070401	1435.178849513815	1515.142322519873	1425.908411204551	1524.412760829136	1414.213396722095	1536.107775311592	1381.980795831425	1568.340376202262
776	1485.14112155804	49.17896473502723	2033	75-79 years	1451.994499326632	1518.287743789449	1443.781612215882	1526.500630900198	1434.191714092552	1536.090529023529	1422.093688767736	1548.188554348345	1388.750350677387	1581.531892438694
777	1494.48749152732	50.81532978941486	2034	75-79 years	1460.237959249255	1528.737023805386	1451.751799174423	1537.223183880218	1441.842809865487	1547.132173189154	1429.34223873729	1559.63274431735	1394.889445140067	1594.085537914573
778	1503.448570732967	52.46173960986098	2035	75-79 years	1468.089358235921	1538.807783230013	1459.328247721074	1547.56889374486	1449.098208497151	1557.798932968783	1436.192620553125	1570.704520912809	1400.623561097639	1606.273580368294
779	1512.519755050474	54.14566019108203	2036	75-79 years	1476.025580081685	1549.013930019264	1466.983254829775	1558.056255271174	1456.424851092514	1568.614659008435	1443.105018685507	1581.934491415442	1406.394261075954	1618.645249024995
780	1521.592012805506	55.86801572511568	2037	75-79 years	1483.936970206778	1559.247055404234	1474.607011580683	1568.577014030328	1463.712748514286	1579.471277096726	1449.969216645907	1593.214808965104	1412.090701984279	1631.093323626732
781	1530.517180184704	57.60642973100174	2038	75-79 years	1491.690446546008	1569.343913823399	1482.070172780931	1578.964187588476	1470.836918983386	1590.197441386021	1456.665737269559	1604.368623099848	1417.60857791194	1643.425782457467
782	1539.297294279522	59.354838811406	2039	75-79 years	1499.292132920635	1579.30245563841	1489.37987483913	1589.214713719915	1477.805681270906	1600.788907288139	1463.2043909233	1615.390197635745	1422.961810209167	1655.632778349878
783	1548.114532419935	61.12430144309259	2040	75-79 years	1506.91675324729	1589.312311592579	1496.708994906294	1599.520069933576	1484.789756124891	1611.439308714979	1469.75317796989	1626.47588686998	1428.310901591473	1667.918163248396
784	1557.483897122192	62.94572211259991	2041	75-79 years	1515.0584804183	1599.909313826084	1504.546544825496	1610.421249418888	1492.272129013538	1622.695665230846	1476.787481373839	1638.180312870545	1434.110281781496	1680.857512462888
785	1567.454785127584	64.82801242813474	2042	75-79 years	1523.760704751021	1611.148865504147	1512.934426675523	1621.975143579646	1500.292964252037	1634.616606003132	1484.345273194715	1650.564297060453	1440.39188076844	1694.517689486728
786	1578.412646593787	66.77365963889686	2043	75-79 years	1533.40719999717	1623.418093190404	1522.255998837475	1634.569294350099	1509.23513520789	1647.590157979684	1492.808814936721	1664.016478250853	1447.536273701549	1709.289019486025
787	1590.45483017249	68.78441524103296	2044	75-79 years	1544.094134300033	1636.815526044946	1532.607136954781	1648.302523390198	1519.19417598278	1661.7154843622	1502.273209833485	1678.636450511494	1455.637376300065	1725.272284044914
788	1603.659144694909	70.8706331638764	2045	75-79 years	1555.892337942456	1651.425951447362	1544.056942204089	1663.261347185729	1530.237168737133	1677.081120652685	1512.802992978819	1694.515296410998	1464.752703693711	1742.565585696106
789	1618.170519674124	73.05110669913391	2046	75-79 years	1568.934073758907	1667.40696558934	1556.734538940152	1679.606500408095	1542.489573133821	1693.851466214426	1524.519000885834	1711.822038462413	1474.990350543821	1761.350688804426
790	1633.962954648086	75.33433309588206	2047	75-79 years	1583.187614141461	1684.73829515471	1570.606780514449	1697.319128781723	1555.916585560752	1712.00932373542	1537.384339619165	1730.541569677006	1486.307661780157	1781.618247516015
791	1650.88527082384	77.70237308212795	2048	75-79 years	1598.513871366485	1703.256670281194	1585.53757506177	1716.232966585909	1570.385612310755	1731.384929336924	1551.270828532552	1750.499713115128	1498.588619582869	1803.18192206481
792	1668.845410829933	80.14911301692686	2049	75-79 years	1614.824908656525	1722.865913003342	1601.440006782698	1736.250814877169	1585.810929744397	1751.87989191547	1566.094247942233	1771.596573717634	1511.753149316757	1825.93767234311
793	1687.983321040326	82.68799556529574	2050	75-79 years	1632.251612029316	1743.715030051335	1618.442716769912	1757.52392531074	1602.318557634679	1773.648084445972	1581.977310725617	1793.989331355035	1525.914849732346	1850.051792348306
794	1513.920840236579	2.065193560358389	1990	80-84 years	1512.528899776898	1515.312780696261	1512.184012452318	1515.657668020841	1511.781299708048	1516.060380765111	1511.2732620922	1516.568418380959	1509.873060858277	1517.968619614882
795	1516.696188488735	2.035301697958965	1991	80-84 years	1515.324395144311	1518.06798183316	1514.984499760752	1518.407877216719	1514.58761592965	1518.804761047821	1514.086931711952	1519.305445265519	1512.706997160736	1520.685379816735
796	1526.652324079625	2.014232513291804	1992	80-84 years	1525.294731365666	1528.009916793583	1524.958354535946	1528.346293623303	1524.565579195854	1528.739068963395	1524.070077997585	1529.234570161665	1522.704428353573	1530.600219805676
797	1537.713888709126	1.99354999526293	1993	80-84 years	1536.370236012319	1539.057541405933	1536.03731316311	1539.390464255142	1535.648570914033	1539.779206504218	1535.158157615199	1540.269619803053	1533.80653071841	1541.621246699841
798	1554.178062922749	1.981935517686927	1994	80-84 years	1552.842238383828	1555.51388746167	1552.511255152374	1555.844870693124	1552.124777726425	1556.231348119073	1551.637221589074	1556.718904256424	1550.293469308083	1558.062656537415
799	1570.866977395219	1.976779769961754	1995	80-84 years	1569.534627830264	1572.199326960173	1569.204505608681	1572.529449181756	1568.819033553538	1572.914921236899	1568.332745730127	1573.40120906031	1566.992489046094	1574.741465744343
800	1595.855610862831	1.987883477022502	1996	80-84 years	1594.515777399318	1597.195444326344	1594.183800858655	1597.527420867007	1593.796163580635	1597.915058145026	1593.307144245288	1598.404077480373	1591.959359247867	1599.751862477795
801	1625.325163193793	2.004233665922516	1997	80-84 years	1623.974309702962	1626.676016684625	1623.639602680752	1627.010723706834	1623.248777115898	1627.401549271689	1622.755735634081	1627.894590753506	1621.396865208585	1629.253461179001
802	1654.450782244284	2.019513493064075	1998	80-84 years	1653.089630149959	1655.811934338609	1652.752371396617	1656.149193091951	1652.35856626547	1656.542998223098	1651.861765946176	1657.039798542392	1650.492535797878	1658.40902869069
803	1666.556908148386	2.012370146744472	1999	80-84 years	1665.200570669481	1667.913245627292	1664.864504854974	1668.249311441798	1664.472092676359	1668.641723620414	1663.97704962026	1669.136766676513	1662.612662660767	1670.501153636005
804	1669.078661655911	1.980486469166465	2000	80-84 years	1667.743813775693	1670.413509536129	1667.413072535342	1670.74425077648	1667.026877673854	1671.130445637967	1666.539678002439	1671.617645309382	1665.196908176345	1672.960415135477
805	1663.559546954843	1.931660856382134	2001	80-84 years	1662.257607537642	1664.861486372045	1661.935020174626	1665.184073735061	1661.558346307632	1665.560747602055	1661.083157736962	1666.035936172725	1659.773491676335	1667.345602233352
806	1653.644083651861	1.877966710488734	2002	80-84 years	1652.378334088991	1654.90983321473	1652.06471364834	1655.223453655382	1651.698510139794	1655.589657163927	1651.236530329014	1656.051636974707	1649.963268899303	1657.324898404418
807	1644.68365716485	1.826479571452947	2003	80-84 years	1643.45260993369	1645.914704396009	1643.147587845258	1646.219726484441	1642.791424328824	1646.575890000875	1642.342110354247	1647.025203975452	1641.103757204802	1648.263557124897
808	1640.6303326021	1.782504523572394	2004	80-84 years	1639.428924553212	1641.831740650987	1639.131246297775	1642.129418906424	1638.783657915679	1642.477007288521	1638.34516180288	1642.915503401319	1637.136623735898	1644.124041468301
809	1642.35788573806	1.746396684653093	2005	80-84 years	1641.180814372604	1643.534957103516	1640.889166126267	1643.826605349853	1640.548618772759	1644.167152703361	1640.119005188335	1644.596766287785	1638.93494823614	1645.78082323998
810	1648.436635674344	1.715715222972351	2006	80-84 years	1647.28024361406	1649.593027734627	1646.993719171824	1649.879552176863	1646.659154703344	1650.214116645343	1646.237088758493	1650.636182590194	1645.073833837318	1651.799437511369
811	1657.874517766684	1.686823778625406	2007	80-84 years	1656.737598539891	1659.011436993478	1656.45589896886	1659.293136564508	1656.126968332028	1659.62206720134	1655.712009682486	1660.037025850882	1654.568343160578	1661.18069237279
812	1670.894834369752	1.660827637072935	2008	80-84 years	1669.775436542365	1672.014232197139	1669.498078326974	1672.291590412531	1669.174216937745	1672.61545180176	1668.765653339025	1673.02401540048	1667.639612201089	1674.150056538415
813	1685.520654495824	1.637596789555001	2009	80-84 years	1684.416914259664	1686.624394731984	1684.143435595808	1686.897873395839	1683.824104221845	1687.217204769803	1683.421255411614	1687.620053580033	1682.310964788296	1688.730344203351
814	1702.444262844597	1.619113730203044	2010	80-84 years	1701.35298019044	1703.535545498754	1701.082588197496	1703.805937491698	1700.766861020107	1704.121664669087	1700.368559042477	1704.519966646717	1699.270799933399	1705.617725755795
815	1721.886887345312	1.603116345068932	2011	80-84 years	1720.806386928735	1722.967387761889	1720.538666499109	1723.235108191515	1720.226058811821	1723.547715878804	1719.831692190934	1723.942082499691	1718.744779308977	1725.028995381647
816	1745.38995456185	1.592786902043807	2012	80-84 years	1744.316416189873	1746.463492933828	1744.050420777231	1746.729488346469	1743.739827331333	1747.040081792368	1743.34800175343	1747.43190737027	1742.268092233844	1748.511816889856
817	1769.832268666466	1.583840866367447	2013	80-84 years	1768.764759922534	1770.899777410397	1768.500258497851	1771.16427883508	1768.191409528909	1771.473127804022	1767.801784675783	1771.862752657149	1766.727940568385	1772.936596764546
818	1797.877688433067	1.576690793787913	2014	80-84 years	1796.814998838054	1798.94037802808	1796.551691475492	1799.203685390643	1796.244236770703	1799.511140095432	1795.856370835431	1799.899006030704	1794.787374477243	1800.968002388892
819	1818.943161951699	1.564267588018473	2015	80-84 years	1817.888845597375	1819.997478306024	1817.627612910176	1820.258710993223	1817.322580730512	1820.563743172887	1816.93777090386	1820.948552999539	1815.877197479183	1822.009126424216
820	1835.256098309673	1.547061376961998	2016	80-84 years	1834.213378941601	1836.298817677745	1833.955019691648	1836.557176927698	1833.65334272314	1836.858853896206	1833.272765624408	1837.239430994938	1832.223858010828	1838.288338608518
821	1849.06094842286	1.526928624489054	2017	80-84 years	1848.031798529954	1850.090098315765	1847.776801449664	1850.345095396055	1847.479050367889	1850.64284647783	1847.103425926265	1851.018470919455	1846.068168318861	1852.053728526858
822	1860.263630967027	1.507154640486393	2018	80-84 years	1859.247808739339	1861.279453194715	1858.996113914378	1861.531148019676	1858.702218759483	1861.825043174571	1858.331458717923	1862.19580321613	1857.309607871674	1863.21765406238
823	1866.917623372441	1.488190164590519	2019	80-84 years	1865.914583201507	1867.920663543375	1865.66605544402	1868.169191300862	1865.375858361925	1868.459388382957	1865.009763581436	1868.825483163446	1864.000770649844	1869.834476095039
824	1845.125496666082	1.461834370395329	2020	80-84 years	1844.140220300435	1846.110773031728	1843.896093960579	1846.354899371584	1843.611036258352	1846.639957073811	1843.251425003235	1846.999568328928	1842.260301300107	1847.990692032056
825	1846.136212685961	1.451036508992817	2021	80-84 years	1845.1582140789	1847.114211293022	1844.915890981898	1847.356534390024	1844.632938862644	1847.639486509277	1844.275983881432	1847.99644149049	1843.292181128335	1848.980244243587
826	1769.91075780261	42.51460388590513	2022	80-84 years	1741.25591478351	1798.56560082171	1734.155975934564	1805.665539670656	1725.865628176812	1813.955887428408	1715.40703562088	1824.41447998434	1686.582134186236	1853.239381418984
827	1778.992332045236	44.09246907130678	2023	80-84 years	1749.274007891175	1808.710656199296	1741.910565556267	1816.074098534204	1733.312534087362	1824.672130003109	1722.46578669582	1835.518877394651	1692.571092665474	1865.413571424997
828	1790.487369420078	45.75887151192283	2024	80-84 years	1759.645890021042	1821.328848819114	1752.004158478551	1828.970580361605	1743.081178533726	1837.89356030643	1731.824496141793	1849.150242698363	1700.79998125671	1880.174757583447
829	1803.131686150258	47.49742546169453	2025	80-84 years	1771.118421389076	1835.14495091144	1763.186351336973	1843.077020963543	1753.924353371943	1852.339018928574	1742.239986708366	1864.02338559215	1710.036732245337	1896.226640055179
830	1815.563903771158	49.28746146675052	2026	80-84 years	1782.344154742568	1848.783652799748	1774.113148677621	1857.014658864695	1764.502093691604	1866.625713850711	1752.377378170784	1878.750429371532	1718.960479296327	1912.167328245989
831	1826.742566505051	51.09736686728855	2027	80-84 years	1792.302941236499	1861.182191773604	1783.769680969662	1869.715452040441	1773.80569443054	1879.679438579562	1761.235742181188	1892.249390828915	1726.591727445166	1926.893405564937
832	1836.984399330449	52.91204107530533	2028	80-84 years	1801.321683645693	1872.647115015204	1792.485372786117	1881.483425874781	1782.167524776432	1891.801273884465	1769.151162671907	1904.81763598899	1733.27679882285	1940.691999838047
833	1846.965824906541	54.74614608752577	2029	80-84 years	1810.066922443549	1883.864727369534	1800.924316046932	1893.007333766151	1790.248817559865	1903.682832253218	1776.781265622333	1917.150384190749	1739.663378574991	1954.268271238092
834	1857.401397046882	56.62825262220134	2030	80-84 years	1819.233954779518	1895.568839314246	1809.777036591611	1905.025757502153	1798.734527330281	1916.068266763483	1784.80397718522	1929.998816908544	1746.410021907367	1968.392772186397
835	1868.965609252302	58.59348633660795	2031	80-84 years	1829.473599461428	1908.457619043175	1819.688487243214	1918.242731261389	1808.262757407576	1929.668461097027	1793.84875976877	1944.082458735833	1754.12237603255	1983.808842472053
836	1881.91759904479	60.65630561347009	2032	80-84 years	1841.035249061312	1922.799949028269	1830.905646023862	1932.929552065719	1819.077666429235	1944.757531660345	1804.156215248322	1959.678982841259	1763.031240042389	2000.803958047192
837	1895.930479329749	62.7873396059447	2033	80-84 years	1853.611812435342	1938.249146224156	1843.12632672115	1948.734631938348	1830.88279549799	1960.978163161508	1815.437109954928	1976.42384870457	1772.867293702097	2018.993664957401
838	1910.489390170754	64.96515553725244	2034	80-84 years	1866.702875338646	1954.275905002863	1855.853694363925	1965.125085977584	1843.185489034161	1977.793291307348	1827.204060771997	1993.774719569512	1783.15768531774	2037.821095023769
839	1925.14247937503	67.18131584887088	2035	80-84 years	1879.862272492891	1970.42268625717	1868.64299274613	1981.641966003931	1855.5426361556	1994.742322594461	1839.016032456778	2011.268926293283	1793.467100311243	2056.817858438817
840	1939.671903376394	69.44188392599531	2036	80-84 years	1892.868073610273	1986.475733142514	1881.271278994632	1998.072527758156	1867.730111629063	2011.613695123725	1850.647408183268	2028.69639856952	1803.565810881443	2075.777995871345
841	1953.695835928321	71.73840437069094	2037	80-84 years	1905.344151382475	2002.047520474167	1893.36383785257	2014.027834004072	1879.374849000285	2028.016822856357	1861.727201525095	2045.664470331547	1813.088563361767	2094.303108494875
842	1966.921319338081	74.03665490920949	2038	80-84 years	1917.020613929274	2016.822024746888	1904.656492559436	2029.186146116726	1890.21934485214	2043.623293824022	1872.006327744475	2061.836310931688	1821.809475716031	2112.033162960132
843	1979.313321856593	76.32595335061266	2039	80-84 years	1927.86962929828	2030.757014414906	1915.123195088727	2043.503448624458	1900.239634185358	2058.387009527828	1881.463449661107	2077.163194052078	1829.714453289392	2128.912190423794
844	1991.188824614477	78.6222802494232	2040	80-84 years	1938.197407726366	2044.180241502589	1925.067486924713	2057.310162304242	1909.736142276075	2072.64150695288	1890.395061334717	2091.982587894238	1837.089155325608	2145.288493903347
845	2003.216609048363	80.96380646005572	2041	80-84 years	1948.647003494286	2057.786214602441	1935.126047815456	2071.30717028127	1919.338105555745	2087.095112540981	1899.421009166572	2107.012208930154	1844.527548386654	2161.905669710072
846	2015.239550967289	83.35134259796632	2042	80-84 years	1959.060746056259	2071.418355878318	1945.141071842399	2085.338030092179	1928.887560035796	2101.591541898782	1908.383129756696	2122.095972177882	1851.870919475275	2178.608182459303
847	2027.0742500658	85.75732414110051	2043	80-84 years	1969.273813594698	2084.874686536901	1954.952340463134	2099.196159668465	1938.229662255619	2115.91883787598	1917.133360516909	2137.01513961469	1858.989894749242	2195.158605382357
848	2038.71047520517	88.17394966631612	2044	80-84 years	1979.281233130072	2098.139717280267	1964.556183535798	2112.864766874542	1947.362263350866	2130.058687059473	1925.671471732952	2151.749478677387	1865.88953385919	2211.531416551149
849	2050.402495006143	90.61690694154454	2045	80-84 years	1989.326699727542	2111.478290284744	1974.193676268304	2126.611313743982	1956.523379414703	2144.281610597583	1934.231620307083	2166.573369705203	1872.793357400716	2228.01163261157
850	2062.819324598093	93.12817136442744	2046	80-84 years	2000.050937098469	2125.587712097717	1984.498532480609	2141.140116715576	1966.338539064546	2159.300110131639	1943.429008908897	2182.209640287289	1880.288108723815	2245.350540472371
851	2076.039592895223	95.72099331103887	2047	80-84 years	2011.523643403582	2140.555542386863	1995.538237520639	2156.540948269806	1976.872643824986	2175.206541965459	1953.325279470471	2198.753906319974	1888.426446005586	2263.652739784859
852	2090.560582373413	98.40239464501427	2048	80-84 years	2024.237368382673	2156.883796364152	2007.804168476956	2173.31699626987	1988.615701521178	2192.505463225647	1964.408712438504	2216.712452308321	1897.691888869185	2283.429275877641
853	2106.524562339487	101.1766111530488	2049	80-84 years	2038.331526422332	2174.717598256642	2021.435032359773	2191.614092319201	2001.705593184929	2211.343531494046	1976.816146841279	2236.232977837696	1908.218404479511	2304.830720199463
854	2124.019491830973	104.056553329681	2050	80-84 years	2053.885374886769	2194.153608775178	2036.507930480712	2211.531053181235	2016.216902581424	2231.822081080523	1990.618990462322	2257.419993199625	1920.068647304799	2327.970336357148
855	2026.061436682491	3.651104496763174	1990	85-89 years	2023.600592251673	2028.522281113309	2022.990857800713	2029.132015564269	2022.278892423845	2029.843980941138	2021.380720717641	2030.742152647342	2018.905271868835	2033.217601496147
856	2049.936979737955	3.59126064707239	1991	85-89 years	2047.516470061828	2052.357489414082	2046.916729533767	2052.957229942143	2046.216433707588	2053.657525768322	2045.332983588408	2054.540975887502	2042.898108869693	2056.975850606217
857	2065.856636833993	3.522069106248249	1992	85-89 years	2063.482762256382	2068.230511411604	2062.894576715638	2068.818696952348	2062.20777323992	2069.505500428066	2061.341344239783	2070.371929428203	2058.953381385747	2072.759892282239
858	2078.871982250175	3.466633392018756	1993	85-89 years	2076.535471343955	2081.208493156396	2075.956543567488	2081.787420932863	2075.280550056044	2082.463414444307	2074.427758241607	2083.316206258743	2072.077380801818	2085.666583698532
859	2089.004882914141	3.413444178955962	1994	85-89 years	2086.704221537524	2091.305544290757	2086.134176359639	2091.875589468642	2085.468554744742	2092.541211083539	2084.628847476719	2093.380918351562	2082.314532323387	2095.695233504894
860	2098.577703191956	3.366958715406421	1995	85-89 years	2096.308373017772	2100.847033366139	2095.746090912299	2101.409315471612	2095.089533962795	2102.065872421117	2094.261262118805	2102.894144265107	2091.978464109759	2105.176942274152
861	2107.156792795995	3.318682738639383	1996	85-89 years	2104.920000630152	2109.393584961838	2104.365780612799	2109.947804979191	2103.718637478765	2110.594948113225	2102.902241525059	2111.411344066931	2100.652174628262	2113.661410963728
862	2127.357473923184	3.282792744756166	1997	85-89 years	2125.144871613219	2129.57007623315	2124.596645224844	2130.118302621524	2123.956500639617	2130.758447206752	2123.148933624407	2131.566014221962	2120.923200143463	2133.791747702906
863	2147.888453712713	3.244282424690789	1998	85-89 years	2145.701807358472	2150.075100066955	2145.160012193548	2150.616895231878	2144.527377120733	2151.249530304693	2143.72928364426	2152.047623781167	2141.52966016032	2154.247247265107
864	2170.71	3.21501670060492	1999	85-89 years	2168.544561126792	2172.878403639208	2168.007653337791	2173.415311428208	2167.380725081173	2174.042239684827	2166.589830972824	2174.833133793175	2164.410049649814	2177.012915116185
865	2187.972489068598	3.191631071334515	2000	85-89 years	2185.821329726519	2190.123648410678	2185.288327337606	2190.656650799591	2184.665959278696	2191.279018858501	2183.880818035148	2192.064160102049	2181.716892168783	2194.228085968414
866	2210.155964317038	3.189408675636807	2001	85-89 years	2208.006302869659	2212.305625764417	2207.473671620827	2212.838257013248	2206.851736929078	2213.460191704997	2206.067142394871	2214.244786239204	2203.904723312789	2216.407205321286
867	2234.818132545076	3.194816148015269	2002	85-89 years	2232.664826461314	2236.971438628838	2232.131292164595	2237.504972925557	2231.508303015732	2238.12796207442	2230.72237824332	2238.913886846832	2228.556292894966	2241.079972195186
868	2256.283955173559	3.197664607476761	2003	85-89 years	2254.12872922812	2258.439181118998	2253.594719238671	2258.973191108447	2252.971174640213	2259.596735706905	2252.184549146774	2260.383361200345	2250.016532542905	2262.551377804214
869	2269.460971826177	3.17482334885973	2004	85-89 years	2267.321140889046	2271.600802763309	2266.790945389786	2272.130998262568	2266.171854836758	2272.750088815596	2265.390848292939	2273.531095359415	2263.238318062412	2275.683625589942
870	2293.522280814047	3.125453210179704	2005	85-89 years	2291.415725350385	2295.628836277708	2290.893774664286	2296.150786963808	2290.2843112883	2296.760250339793	2289.515449798596	2297.529111829497	2287.396392522094	2299.648169105999
871	2329.305389759845	3.062738216371027	2006	85-89 years	2327.241104202011	2331.369675317679	2326.729626919877	2331.881152599813	2326.132392967685	2332.478386552006	2325.378959366457	2333.231820153233	2323.302422855758	2335.308356663932
872	2362.119995709198	2.992844950701396	2007	85-89 years	2360.102818212425	2364.13717320597	2359.603013105658	2364.636978312737	2359.019408340271	2365.220583078124	2358.283168482398	2365.956822935997	2356.254019605823	2367.985971812572
873	2387.669956098472	2.922151281545302	2008	85-89 years	2385.700426134711	2389.639486062234	2385.212426870693	2390.127485326252	2384.642607370791	2390.697304826153	2383.923758155531	2391.416154041413	2381.942539586643	2393.397372610301
874	2404.841925207864	2.854090931055925	2009	85-89 years	2402.918267920333	2406.765582495396	2402.441634734846	2407.242215680883	2401.88508700329	2407.798763412438	2401.182980634251	2408.500869781478	2399.247906982995	2410.435943432734
875	2415.731696528002	2.790976921831606	2010	85-89 years	2413.850578082688	2417.612814973317	2413.384484936742	2418.078908119263	2412.840244436985	2418.62314861902	2412.153664114214	2419.309728941791	2410.261381761212	2421.202011294793
876	2424.188720614799	2.735564578275726	2011	85-89 years	2422.344950089042	2426.032491140557	2421.88811080447	2426.489330425129	2421.354675711706	2427.022765517893	2420.68172682545	2427.695714404149	2418.827014041379	2429.55042718822
877	2440.80811710882	2.684485279036156	2012	85-89 years	2438.99877403075	2442.617460186891	2438.550464989151	2443.065769228489	2438.026990359739	2443.589243857902	2437.366606981096	2444.249627236545	2435.546525961909	2446.069708255731
878	2464.805542307128	2.639710896074623	2013	85-89 years	2463.026377163174	2466.584707451083	2462.58554544353	2467.025539170727	2462.070801818795	2467.540282795462	2461.421432938361	2468.189651675896	2459.631708950822	2469.979375663434
879	2491.846761242695	2.60166127557304	2014	85-89 years	2490.093241542959	2493.600280942432	2489.658764109938	2494.034758375452	2489.151440161202	2494.542082324189	2488.511431487411	2495.18209099798	2486.747505142572	2496.946017342818
880	2519.175746548327	2.569755621103449	2015	85-89 years	2517.443731259704	2520.907761836951	2517.014582070979	2521.336911025675	2516.513479724864	2521.838013371791	2515.881319842073	2522.470173254582	2514.139025530965	2524.21246756569
881	2548.814590668718	2.539479011051928	2016	85-89 years	2547.102981815269	2550.526199522167	2546.678888820423	2550.950292517012	2546.183690413268	2551.445490924168	2545.558978576549	2552.070202760886	2543.837211807056	2553.791969530379
882	2583.736125733617	2.518155751154723	2017	85-89 years	2582.038888757339	2585.433362709896	2581.618356746896	2585.853894720339	2581.127316375421	2586.344935091814	2580.507850060637	2586.964401406598	2578.800540461354	2588.671711005881
883	2616.361743361947	2.496052569926024	2018	85-89 years	2614.679403929817	2618.044082794077	2614.26256315064	2618.460923573255	2613.775832899504	2618.947653824391	2613.161803967302	2619.561682756593	2611.469480324893	2621.254006399002
884	2649.685831811891	2.472373994729063	2019	85-89 years	2648.019451739444	2651.352211884338	2647.606565282324	2651.765098341458	2647.124452353352	2652.24721127043	2646.516248350648	2652.855415273134	2644.839978782222	2654.53168484156
885	2632.537925429207	2.427797652165572	2020	85-89 years	2630.901589811648	2634.174261046767	2630.496147603736	2634.579703254679	2630.022727061564	2635.053123796851	2629.425488839131	2635.650362019284	2627.779442030963	2637.296408827452
886	2631.463484993468	2.397235689412413	2021	85-89 years	2629.847748138804	2633.079221848132	2629.447409778672	2633.479560208264	2628.979948819237	2633.947021167699	2628.390228839641	2634.536741147294	2626.764903042219	2636.162066944716
887	2507.125638290713	60.22570984336541	2022	85-89 years	2466.533509856285	2547.717766725141	2456.475816312443	2557.775460268983	2444.731802892987	2569.51947368844	2429.916278271519	2584.334998309907	2389.083246997717	2625.16802958371
888	2504.123446273554	62.07887175232626	2023	85-89 years	2462.282286712486	2545.964605834622	2451.915115129848	2556.331777417261	2439.809735138144	2568.437157408964	2424.538332687072	2583.708559860037	2382.448857638995	2625.798034908114
889	2501.725421674466	63.96370535793848	2024	85-89 years	2458.613884263215	2544.836959085716	2447.93194546844	2555.518897880492	2435.459022923641	2567.99182042529	2419.723951405589	2583.726891943343	2376.356559172907	2627.094284176025
890	2501.462767139689	65.92938537476223	2025	85-89 years	2457.0263613971	2545.899172882279	2446.016154039514	2556.909380239864	2433.159923891435	2569.765610387943	2416.941295089244	2585.984239190134	2372.241171805155	2630.684362474223
891	2505.127462684846	68.04468345599068	2026	85-89 years	2459.265346035509	2550.989579334184	2447.901883898358	2562.353041471335	2434.63317062444	2575.621754745252	2417.894178494266	2592.360746875426	2371.759883111105	2638.495042258588
892	2513.329328162416	70.33862256513073	2027	85-89 years	2465.921096553519	2560.737559771314	2454.174546585141	2572.484109739692	2440.458515184941	2586.200141139892	2423.155214033919	2603.503442290914	2375.46562793476	2651.193028390073
893	2526.233876723211	72.79452032763227	2028	85-89 years	2477.170370022387	2575.297383424035	2465.013685127672	2587.45406831875	2450.818753663784	2601.648999782638	2432.911301663186	2619.556451783235	2383.556616881051	2668.91113656537
894	2542.574060703424	75.38805495365257	2029	85-89 years	2491.762511664663	2593.385609742186	2479.172706487403	2605.975414919446	2464.47203577144	2620.676085635409	2445.926574252842	2639.221547154007	2394.813472994265	2690.334648412584
895	2560.538588844783	78.08781660136022	2030	85-89 years	2507.907400455466	2613.1697772341	2494.866735083039	2626.210442606527	2479.639610845774	2641.437566843792	2460.430007961839	2660.647169727727	2407.486468306117	2713.590709383449
896	2578.210504575593	80.853656276824	2031	85-89 years	2523.715140245014	2632.705868906172	2510.212579646784	2646.208429504402	2494.446116672803	2661.974892478383	2474.556117228704	2681.864891922482	2419.737338273018	2736.683670878168
897	2594.094433889744	83.63456362250733	2032	85-89 years	2537.724738008174	2650.464129771314	2523.757765883216	2664.431101896273	2507.449025976827	2680.739841802662	2486.87492332569	2701.313944453799	2430.17068918963	2758.018178589859
898	2608.656564787822	86.41230573260204	2033	85-89 years	2550.414670724048	2666.898458851596	2535.983815666704	2681.329313908941	2519.133416048847	2698.179713526798	2497.875988838627	2719.437140737018	2439.288445551922	2778.024684023722
899	2622.840759456371	89.20973638712384	2034	85-89 years	2562.71339713145	2682.968121781293	2547.8153711548	2697.866147757943	2530.419472559311	2715.262046353432	2508.473877408079	2737.207641504664	2447.989676137609	2797.691842775134
900	2637.678414999288	92.07012566248675	2035	85-89 years	2575.623150302772	2699.733679695804	2560.247439317137	2715.109390681439	2542.293764812952	2733.063065185625	2519.64451389998	2755.712316098596	2457.220968700814	2818.135861297762
901	2654.110528073256	95.04428573039588	2036	85-89 years	2590.050679490969	2718.170376655543	2574.178283773993	2734.042772372519	2555.644648056566	2752.576408089947	2532.263753766889	2775.957302379624	2467.823728041681	2840.397328104832
902	2672.522085146164	98.15663647408871	2037	85-89 years	2606.364512162628	2738.6796581297	2589.972353871456	2755.071816420872	2570.831809759008	2774.21236053332	2546.685277186382	2798.358893105946	2480.13507765695	2864.909092635378
903	2692.431855158085	101.366676742189	2038	85-89 years	2624.11071503385	2760.752995282321	2607.182480017904	2777.681230298267	2587.415978053178	2797.447732262993	2562.479775574599	2822.383934741572	2493.753168743395	2891.110541572776
904	2713.125846234126	104.6428831342881	2039	85-89 years	2642.596543001616	2783.655149466636	2625.12118151819	2801.130510950062	2604.715819307004	2821.535873161249	2578.973670055969	2847.278022412283	2508.025795290921	2918.225897177331
905	2733.94510321063	107.9690220027195	2040	85-89 years	2661.173982380797	2806.716224040463	2643.143155706343	2824.747050714917	2622.089196415813	2845.801010005448	2595.528817003144	2872.361389418117	2522.3258200853	2945.564386335961
906	2754.597657949244	111.3508792284618	2041	85-89 years	2679.54716534926	2829.648150549227	2660.951568518107	2848.24374738038	2639.238147068557	2869.95716882993	2611.845830778355	2897.349485120132	2536.349934661459	2972.845381237029
907	2774.523781131631	114.7742082626987	2042	85-89 years	2697.165964762572	2851.88159750069	2677.998671982702	2871.04889028056	2655.617701371475	2893.429860891787	2627.383246138852	2921.664316124411	2549.566332936742	2999.48122932652
908	2793.325071353048	118.1924379013037	2043	85-89 years	2713.663368207569	2872.986774498527	2693.925231078052	2892.724911628044	2670.877705687297	2915.772437018798	2641.802365963576	2944.847776742519	2561.667893066493	3024.982249639603
909	2810.933954440518	121.5902549793754	2044	85-89 years	2728.982122584419	2892.885786296617	2708.676550002863	2913.191358878173	2684.966450281885	2936.901458599151	2655.055247556958	2966.812661324077	2572.617054680942	3049.250854200094
910	2827.818471621636	124.9920888900138	2045	85-89 years	2743.573803709767	2912.063139533506	2722.700124865135	2932.936818378138	2698.326667531582	2957.310275711691	2667.578613664639	2988.058329578634	2582.833977397209	3072.802965846064
911	2844.910348891585	128.4534918712224	2046	85-89 years	2758.332695370381	2931.488002412789	2736.880962227887	2952.939735555283	2711.832531312999	2977.988166470171	2680.232972312678	3009.587725470492	2593.141504823989	3096.67919295918
912	2862.00464229306	131.9761695361713	2047	85-89 years	2773.052704025681	2950.95658056044	2751.012683713141	2972.99660087298	2725.277330653587	2998.731953932534	2692.811192947689	3031.198091638432	2603.331350002165	3120.677934583956
913	2878.822633054931	135.5216801973072	2048	85-89 years	2787.481020601946	2970.164245507916	2764.848900008996	2992.796366100866	2738.422172370521	3019.223093739341	2705.083839041983	3052.561427067879	2613.200139868209	3144.445126241653
914	2895.368128239303	139.0806309392997	2049	85-89 years	2801.627782986215	2989.108473492391	2778.401317619352	3012.334938859254	2751.280594586189	3039.455661892418	2717.066759375121	3073.669497103485	2622.770091598276	3167.96616488033
915	2911.981445205257	142.6751080797368	2050	85-89 years	2815.818422359514	3008.144468050999	2791.991679310198	3031.971211100315	2764.17003323465	3059.792857175864	2729.071956647034	3094.89093376348	2632.338233368973	3191.624657041541
916	2250.134215492831	7.182439873775651	1990	90-94 years	2245.293251017906	2254.975179967756	2244.093783558986	2256.174647426677	2242.6932077836	2257.575223202063	2240.926327574651	2259.342103411012	2236.056633340231	2264.211797645431
917	2265.96409834708	6.976724506404706	1991	90-94 years	2261.261786029764	2270.666410664397	2260.096673037194	2271.831523656967	2258.736211758445	2273.191984935715	2257.019937529869	2274.908259164291	2252.289718314527	2279.638478379633
918	2293.044055722983	6.825221120569288	1992	90-94 years	2288.443856687719	2297.644254758246	2287.304044760584	2298.784066685381	2285.973126642073	2300.114984803893	2284.294122246413	2301.793989199552	2279.666622326667	2306.421489119298
919	2315.73525023871	6.652141187886269	1993	90-94 years	2311.251707078075	2320.218793399345	2310.140799499698	2321.329700977722	2308.84363196806	2322.62686850936	2307.207205235839	2324.26329524158	2302.697053510453	2328.773446966967
920	2341.543587979529	6.494169424250009	1994	90-94 years	2337.166517787584	2345.920658171473	2336.081991493734	2347.005184465323	2334.815628456005	2348.271547503052	2333.21806277764	2349.869113181417	2328.815015907999	2354.272160051059
921	2364.921597674149	6.349774570594486	1995	90-94 years	2360.641849613568	2369.201345734729	2359.581437260279	2370.261758088019	2358.343231219013	2371.499964129285	2356.781186674647	2373.062008673651	2352.476039515784	2377.367155832514
922	2387.67686087458	6.226428891924839	1996	90-94 years	2383.480247801423	2391.873473947738	2382.440434176471	2392.913287572689	2381.226280542546	2394.127441206614	2379.694579035132	2395.659142714028	2375.473060246407	2399.880661502753
923	2407.107474631178	6.09265730013629	1997	90-94 years	2403.001023610886	2411.21392565147	2401.983549841764	2412.231399420593	2400.795481668237	2413.419467594119	2399.296687972404	2414.918261289953	2395.165866322911	2419.049082939445
924	2427.877081398521	5.983347155380303	1998	90-94 years	2423.844305415794	2431.909857381247	2422.845086440846	2432.909076356195	2421.678333745547	2434.075829051495	2420.206430345323	2435.547732451718	2416.149720973975	2439.604441823066
925	2452.817650363688	5.886110820192342	1999	90-94 years	2448.850411670878	2456.784889056497	2447.867431163906	2457.76786956347	2446.719639553969	2458.915661173407	2445.271656292201	2460.363644435175	2441.280873156111	2464.354427571265
926	2481.316203133764	5.804641093871615	2000	90-94 years	2477.403875036495	2485.228531231034	2476.434499973818	2486.19790629371	2475.302594960513	2487.329811307015	2473.874653251421	2488.757753016107	2469.939106589776	2492.693299677753
927	2526.293448068858	5.742453177143418	2001	90-94 years	2522.423034627463	2530.163861510253	2521.464044946881	2531.122851190836	2520.344266577338	2532.242629560379	2518.93162309576	2533.655273041956	2515.038239841657	2537.548656296059
928	2601.115561242532	5.723099159221342	2002	90-94 years	2597.258192409216	2604.972930075847	2596.302434849626	2605.928687635437	2595.186430513579	2607.044691971485	2593.77854812041	2608.452574364654	2589.898286890458	2612.332835594606
929	2680.399052084951	5.704197615647875	2003	90-94 years	2676.554422892004	2684.243681277897	2675.601821890191	2685.19628227971	2674.489503355139	2686.308600814762	2673.08627074169	2687.711833428211	2669.218824758281	2691.579279411621
930	2749.414970894932	5.680139757554228	2004	90-94 years	2745.586556698341	2753.243385091524	2744.637973358829	2754.191968431035	2743.530346106106	2755.299595683759	2742.133031725748	2756.696910064117	2738.281896970126	2760.548044819739
931	2786.61057149487	5.634813763938988	2005	90-94 years	2782.812707017975	2790.408435971765	2781.871693119397	2791.349449870343	2780.772904435429	2792.448238554311	2779.3867402495	2793.83440274024	2775.56633651755	2797.65480647219
932	2800.115393810168	5.588877532612106	2006	90-94 years	2796.348490353188	2803.882297267148	2795.415147805241	2804.815639815095	2794.325316686382	2805.905470933954	2792.950452813359	2807.280334806976	2789.161193846248	2811.069593774087
933	2803.490619748021	5.538814144022678	2007	90-94 years	2799.75745901495	2807.223780481092	2798.832477052898	2808.148762443144	2797.752408294813	2809.228831201228	2796.389860015384	2810.591379480658	2792.634544025736	2814.346695470305
934	2805.853859794857	5.483212687861937	2008	90-94 years	2802.158174443238	2809.549545146476	2801.242477924365	2810.465241665349	2800.173251450232	2811.534468139482	2798.824381129018	2812.883338460696	2795.106762926647	2816.600956663066
935	2816.093490265783	5.396309540118241	2009	90-94 years	2812.456377635743	2819.730602895822	2811.555193942543	2820.631786589022	2810.50291358222	2821.684066949345	2809.175421435351	2823.011559096214	2805.516723567151	2826.670256964414
936	2849.329488291303	5.267273523407636	2010	90-94 years	2845.779345936527	2852.87963064608	2844.899711258117	2853.759265324489	2843.872592921053	2854.786383661553	2842.576843634295	2856.082132948312	2839.005632185424	2859.653344397182
937	2904.564401294983	5.138275101663777	2011	90-94 years	2901.101203876462	2908.027598713505	2900.243111934484	2908.885690655482	2899.24114828966	2909.887654300307	2897.97713261465	2911.151669975317	2894.493382095722	2914.635420494244
938	2959.56518774685	5.011381308727712	2012	90-94 years	2956.187516744767	2962.942858748932	2955.35061606621	2963.77975942749	2954.373396711008	2964.756978782692	2953.140596909061	2965.989778584639	2949.742880381744	2969.387495111956
939	3006.926224463518	4.893904183298622	2013	90-94 years	3003.627733043975	3010.224715883061	3002.810451045364	3011.041997881673	3001.856139729621	3011.996309197415	3000.652239300529	3013.200209626507	2997.334172264253	3016.518276662784
940	3041.59076175293	4.78765727618181	2014	90-94 years	3038.363880748784	3044.817642757077	3037.564341983661	3045.617181522199	3036.630748814806	3046.550774691054	3035.452985124865	3047.728538380995	3032.206953491614	3050.974570014247
941	3060.409328745317	4.683385781268015	2015	90-94 years	3057.252726728742	3063.565930761892	3056.470601303271	3064.348056187363	3055.557341075923	3065.261316414711	3054.405228173731	3066.413429316903	3051.229892614032	3069.588764876602
942	3071.519574196836	4.582071537345446	2016	90-94 years	3068.431257980666	3074.607890413007	3067.666052033929	3075.373096359744	3066.772548084146	3076.266600309526	3065.64535848596	3077.393789907713	3062.538713983639	3080.500434410033
943	3093.284751022785	4.489674598247133	2017	90-94 years	3090.258710343566	3096.310791702003	3089.508934685659	3097.060567359911	3088.633448139001	3097.936053906569	3087.528988187832	3099.040513857738	3084.48498881022	3102.084513235349
944	3120.206595927775	4.401794352131423	2018	90-94 years	3117.239786534439	3123.173405321112	3116.504686877633	3123.908504977918	3115.646336978967	3124.766854876583	3114.563495568343	3125.849696287208	3111.579078997598	3128.834112857953
945	3140.642300420847	4.313512663361274	2019	90-94 years	3137.734992885741	3143.549607955953	3137.01463627096	3144.269964570733	3136.173501301605	3145.111099540089	3135.112377186418	3146.172223655276	3132.187815600659	3149.096785241035
946	3105.83198141106	4.21265193232254	2020	90-94 years	3102.992654008674	3108.671308813446	3102.289141135977	3109.374821686143	3101.467674009174	3110.196288812946	3100.431361633823	3111.232601188297	3097.575183623708	3114.088779198412
947	3131.88091477753	4.177349542636231	2021	90-94 years	3129.065381185793	3134.696448369266	3128.367763812173	3135.394065742887	3127.553180651359	3136.208648903701	3126.52555266387	3137.236276891189	3123.693309673963	3140.068519881097
948	3051.222894839754	73.34346851776019	2022	90-94 years	3001.789397058784	3100.656392620725	2989.541037816318	3112.904751863191	2975.239061455355	3127.206728224154	2957.196568199985	3145.249221479523	2907.469696544944	3194.976093134564
949	3061.515900003642	75.9555532512162	2023	90-94 years	3010.321857112322	3112.709942894962	2997.637279719369	3125.394520287915	2982.825946835382	3140.205853171902	2964.140880735583	3158.890919271701	2912.643015631258	3210.388784376026
950	3069.290118472487	78.53775692445966	2024	90-94 years	3016.355670305401	3122.224566639573	3003.239864899017	3135.340372045958	2987.925002298747	3150.655234646228	2968.60471409533	3169.975522849645	2915.356114900546	3223.224122044428
951	3073.049597038928	81.04437981774966	2025	90-94 years	3018.425685041765	3127.673509036091	3004.891273612201	3141.207920465655	2989.087619547739	3157.011574530116	2969.150702112573	3176.948491965283	2914.202612596138	3231.896581481717
952	3073.343529645995	83.51469201023082	2026	90-94 years	3017.054627231099	3129.632432060891	3003.107673665391	3143.579385626599	2986.822308723396	3159.864750568594	2966.277694488879	3180.409364803111	2909.654733305943	3237.032325986047
953	3070.684682655648	85.96722616818982	2027	90-94 years	3012.742772218287	3128.626593093008	2998.3862454482	3142.983119863095	2981.622636345403	3159.746728965892	2960.474698708028	3180.894666603267	2902.188919365995	3239.1804459453
954	3067.017818127058	88.41773488386615	2028	90-94 years	3007.424264815332	3126.611371438783	2992.658503089726	3141.377133164389	2975.417044787372	3158.618591466743	2953.666282005941	3180.369354248174	2893.71905775468	3240.316578499435
955	3064.100956606451	90.90507386672793	2029	90-94 years	3002.830936820276	3125.370976392625	2987.649789484532	3140.552123728369	2969.923300080521	3158.278613132381	2947.560651909306	3180.641261303596	2885.927011827664	3242.274901385238
956	3063.790001882616	93.49696432165614	2030	90-94 years	3000.77304792982	3126.806955835412	2985.159054888103	3142.420948877128	2966.92714684538	3160.652856919852	2943.926893622252	3183.653110142979	2880.53595181217	3247.044051953062
957	3068.299369606533	96.28470208853098	2031	90-94 years	3003.403480398863	3133.195258814203	2987.323935150079	3149.274804062988	2968.548418242815	3168.050320970252	2944.862381529037	3191.73635768403	2879.581353513012	3257.017385700054
958	3078.356418409081	99.30687699978903	2032	90-94 years	3011.423583311223	3145.289253506938	2994.839334852258	3161.873501965903	2975.474493837299	3181.238342980862	2951.045002095351	3205.66783472281	2883.714939489494	3272.997897328667
959	3094.183524681629	102.5479237419004	2033	90-94 years	3025.066224079589	3163.30082528367	3007.940720814691	3180.426328548568	2987.94387568502	3200.423173678239	2962.717086444513	3225.649962918746	2893.189594147505	3295.177455215754
960	3114.20903835639	105.9687338914336	2034	90-94 years	3042.786111713564	3185.631964999217	3025.089333153695	3203.328743559086	3004.425430044865	3223.992646667916	2978.357121507573	3250.060955205208	2906.510319929181	3321.9077567836
961	3136.234266227872	109.5183901487907	2035	90-94 years	3062.418871267587	3210.049661188157	3044.129300112739	3228.339232343005	3022.773214033725	3249.695318422019	2995.831690057122	3276.636842398622	2921.578221536242	3350.890310919502
962	3157.891218513709	113.1333069617923	2036	90-94 years	3081.639369621461	3234.143067405957	3062.746107358842	3253.036329668576	3040.685112501292	3275.097324526126	3012.854318988691	3302.928118038727	2936.149936868596	3379.632500158822
963	3177.368427287194	116.7455454977064	2037	90-94 years	3098.68192962174	3256.054924952648	3079.185423523623	3275.551431050765	3056.42004215157	3298.316812422818	3027.700637959134	3327.036216615254	2948.547158111689	3406.189696462699
964	3195.216620048154	120.3388387659204	2038	90-94 years	3114.108242719924	3276.324997376384	3094.011656646015	3296.421583450293	3070.54558308666	3319.887657009647	3040.942228750244	3349.491011346064	2959.35249606695	3431.080744029358
965	3212.612253455167	123.9486729937408	2039	90-94 years	3129.070847857386	3296.153659052948	3108.371419467431	3316.853087442903	3084.201428233651	3341.023078676682	3053.710054677191	3371.514452233142	2969.672854387435	3455.551652522899
966	3230.798178650165	127.6325962929503	2040	90-94 years	3144.773808748717	3316.822548551614	3123.459165167794	3338.137192132537	3098.570808890669	3363.025548409662	3067.173190202603	3394.423167097728	2980.638289915983	3480.958067384348
967	3250.947615561837	131.4576594666525	2041	90-94 years	3162.345153081313	3339.55007804236	3140.391723950382	3361.503507173291	3114.757480354385	3387.137750769289	3082.418896125588	3419.476334998085	2993.290603007198	3508.604628116476
968	3273.511512049595	135.4567395299556	2042	90-94 years	3182.213669606405	3364.809354492785	3159.592394104902	3387.430629994287	3133.178329896561	3413.844694202629	3099.855971972192	3447.167052126998	3008.016302570882	3539.006721528308
969	3297.921267849231	139.5816113006468	2043	90-94 years	3203.843261832596	3391.999273865867	3180.533132745387	3415.309402953075	3153.314718541761	3442.527817156702	3118.977642161802	3476.86489353666	3024.341309699964	3571.501225998499
970	3323.281311978194	143.7892908656606	2044	90-94 years	3226.367329934739	3420.195294021649	3202.354518360174	3444.208105596214	3174.315606641369	3472.247017315019	3138.943441088417	3507.619182867971	3041.454301881499	3605.108322074889
971	3348.805649356074	148.0558338959963	2045	90-94 years	3249.016017310173	3448.595281401976	3224.290693049541	3473.320605662607	3195.419805439822	3502.191493272327	3158.998070301407	3538.613228410742	3058.616214919922	3638.995083792227
972	3374.115315708169	152.3834841229867	2046	90-94 years	3271.408847409275	3476.821784007062	3245.960805560737	3502.2698258556	3216.246026156754	3531.984605259583	3178.7596890625	3569.470942353837	3075.443686827115	3672.786944589222
973	3398.546240635348	156.7530686722771	2047	90-94 years	3292.894672350233	3504.197808920463	3266.716909881963	3530.375571388733	3236.150061490869	3560.942419779827	3197.588806597489	3599.503674673208	3091.310226037685	3705.782255233011
974	3421.588719548666	161.1071140959887	2048	90-94 years	3313.002524647969	3530.174914449362	3286.097636593939	3557.079802503392	3254.681749345221	3588.49568975211	3215.049399277608	3628.128039819723	3105.818775920528	3737.358663176803
975	3443.181739623164	165.4283506937304	2049	90-94 years	3331.68303125559	3554.680447990738	3304.056496689737	3582.306982556591	3271.797968304459	3614.565510941869	3231.102594033802	3655.260885212526	3118.942172263452	3767.421306982876
976	3463.873892105483	169.7473781655008	2050	90-94 years	3349.464159221936	3578.283624989031	3321.116347068297	3606.631437142669	3288.015608326024	3639.732175884942	3246.257753297311	3681.490030913655	3131.169030901102	3796.578753309865
977	2087.191526230075	13.92952615231945	1990	95+ years	2077.803025603412	2096.580026856739	2075.476794735975	2098.906257724176	2072.760537136272	2101.622515323878	2069.333873702802	2105.049178757349	2059.889654971529	2114.493397488622
978	2113.064413204877	13.66911814960734	1991	95+ years	2103.851427572042	2122.277398837713	2101.568684841058	2124.560141568697	2098.903206801884	2127.225619607871	2095.540603737081	2130.588222672674	2086.272941631647	2139.855884778108
979	2145.864423270619	13.45445335369922	1992	95+ years	2136.796121710226	2154.932724831012	2134.549228000158	2157.17961854108	2131.925609596186	2159.803236945051	2128.615814071176	2163.113032470061	2119.493694697368	2172.235151843869
980	2186.732800127233	13.30030689898297	1993	95+ years	2177.768393277318	2195.697206977147	2175.547242025188	2197.918358229277	2172.953682179886	2200.511918074579	2169.681806682736	2203.783793571729	2160.664198605226	2212.801401649239
981	2223.23329693928	13.12416659682671	1994	95+ years	2214.387608653019	2232.078985225541	2212.195872831349	2234.270721047211	2209.636660344968	2236.829933533592	2206.408115362148	2240.058478516412	2197.5099304095	2248.95666346906
982	2255.022288585608	12.87774761707084	1995	95+ years	2246.342686691702	2263.701890479514	2244.192102839651	2265.852474331564	2241.680942054322	2268.363635116893	2238.513016140523	2271.531561030693	2229.781903256149	2280.262673915067
983	2272.870811393453	12.52665524630761	1996	95+ years	2264.427845757442	2281.313777029464	2262.335894331308	2283.405728455598	2259.893196558278	2285.848426228628	2256.811639367687	2288.929983419219	2248.31856711069	2297.423055676216
984	2302.556089021831	12.26148942446889	1997	95+ years	2294.291845149739	2310.820332893923	2292.244176415853	2312.868001627809	2289.853185978081	2315.258992065581	2286.836859579662	2318.275318464001	2278.523569749872	2326.58860829379
985	2329.897362914772	11.9504086376446	1998	95+ years	2321.84	2337.951938336545	2319.847069250513	2339.947656579031	2317.516739566172	2342.277986263372	2314.576939041312	2345.217786788232	2306.474561984989	2353.320163844556
986	2363.345040310196	11.65611232942581	1999	95+ years	2355.488820600163	2371.201260020229	2353.542249841149	2373.147830779243	2351.269307936911	2375.420772683481	2348.401904303872	2378.28817631652	2340.499060144522	2386.191020475871
987	2399.795550529104	11.3618112563341	2000	95+ years	2392.137689742335	2407.453411315873	2390.240267262527	2409.350833795681	2388.024714067541	2411.566386990666	2385.229708498483	2414.361392559724	2377.526400466689	2422.064700591519
988	2458.746172755226	11.1346137793383	2001	95+ years	2451.241443067952	2466.2509024425	2449.381962566803	2468.11038294365	2447.210712879832	2470.281632630621	2444.471597890114	2473.020747620338	2436.922329747723	2480.570015762729
989	2551.187191970419	10.98975685472044	2002	95+ years	2543.780095850337	2558.5942880905	2541.944806455599	2560.429577485238	2539.801803868928	2562.572580071909	2537.098323682667	2565.27606025817	2529.647268535166	2572.727115405671
990	2658.234026457626	10.91577173939378	2003	95+ years	2650.876796305274	2665.591256609977	2649.053862424795	2667.414190490456	2646.925286935614	2669.542765979637	2644.240007087723	2672.228045827528	2636.839113848414	2679.628939066837
991	2761.284743210605	10.83546313045338	2004	95+ years	2753.98164106068	2768.587845360531	2752.172118717894	2770.397367703317	2750.059203407456	2772.510283013755	2747.393679477364	2775.175806943847	2740.047235474917	2782.522250946294
992	2835.020964027236	10.69981043783411	2005	95+ years	2827.809291792135	2842.232636262336	2826.022423449017	2844.019504605454	2823.935960413639	2846.105967640832	2821.303807045932	2848.738121008539	2814.049335569081	2855.992592485391
993	2878.368499943678	10.50496312245017	2006	95+ years	2871.288154799147	2885.44884508821	2869.533825957697	2887.203173929659	2867.48535814882	2889.251641738537	2864.901137220697	2891.83586266666	2857.778772223676	2898.958227663681
994	2909.708015361191	10.2981263813938	2007	95+ years	2902.767078180132	2916.64895254225	2901.047291074439	2918.368739647943	2899.039156430067	2920.376874292315	2896.505817340244	2922.910213382138	2889.523687653659	2929.892343068723
995	2927.959387967928	10.06878892050509	2008	95+ years	2921.173024235508	2934.745751700349	2919.491536485783	2936.427239450073	2917.528122646285	2938.390653289572	2915.051200571841	2940.867575364016	2908.224561683738	2947.694214252118
996	2938.957005684719	9.830359167437562	2009	95+ years	2932.331343605866	2945.582667763572	2930.689673624904	2947.224337744534	2928.772753587254	2949.141257782184	2926.354485232064	2951.559526137374	2919.689501716542	2958.224509652897
997	2941.262941808488	9.60146411170739	2010	95+ years	2934.791554997197	2947.734328619779	2933.188110490542	2949.337773126434	2931.315824988759	2951.210058628217	2928.953864817279	2953.572018799697	2922.444072149542	2960.081811467434
998	2945.373561676083	9.422082762322134	2011	95+ years	2939.023077894278	2951.724045457888	2937.44959007297	2953.297533279196	2935.612283934317	2955.134839417849	2933.294451574786	2957.45267177738	2926.906279461931	2963.840843890234
999	2954.844181690555	9.27016514464928	2012	95+ years	2948.596090383061	2961.092272998049	2947.047972803905	2962.640390577205	2945.240290600699	2964.448072780412	2942.959829975115	2966.728533405996	2936.674658007043	2973.013705374068
1000	2972.892762271328	9.138121836010317	2013	95+ years	2966.733668153857	2979.051856388799	2965.207601807243	2980.577922735412	2963.425668049221	2982.359856493435	2961.177690077563	2984.607834465093	2954.982043472748	2990.803481069908
1001	3007.260108557082	9.006075080045761	2014	95+ years	3001.190013953131	3013.330203161033	2999.685999414764	3014.834217699401	2997.929814774155	3016.59040234001	2995.714320304463	3018.805896809701	2989.608201400193	3024.912015713972
1002	3053.684458211505	8.808565644425114	2015	95+ years	3047.747484967163	3059.621431455847	3046.276454504543	3061.092461918467	3044.55878420388	3062.81013221913	3042.391877055352	3064.977039367658	3036.419669548432	3070.949246874578
1003	3112.959663854979	8.61815792615553	2016	95+ years	3107.15102541275	3118.768302297208	3105.711793039082	3120.207534670876	3104.031252243482	3121.888075466476	3101.911185393648	3124.008142316311	3096.068074319714	3129.851253390244
1004	3165.963227037175	8.429371281913745	2017	95+ years	3160.281830793166	3171.644623281185	3158.874125789086	3173.052328285265	3157.230398389113	3174.696055685238	3155.156773053762	3176.769681020589	3149.441659324624	3182.484794749726
1005	3202.698914180169	8.233634098628935	2018	95+ years	3197.149444797693	3208.248383562644	3195.774427903222	3209.623400457116	3194.168869253989	3211.228959106348	3192.143395265726	3213.254433094611	3186.560991346856	3218.836837013481
1006	3217.175520352176	8.013671311865531	2019	95+ years	3211.774305887978	3222.576734816373	3210.436022778897	3223.915017925455	3208.873356873083	3225.477683831268	3206.901993730364	3227.449046973987	3201.468724580919	3232.882316123432
1007	3166.278222175056	7.739093548336677	2020	95+ years	3161.062073123477	3171.494371226635	3159.769644500905	3172.786799849207	3158.26052125898	3174.295923091133	3156.356704246089	3176.199740104024	3151.109598820316	3181.446845529796
1008	3250.011565135728	7.68292176671426	2021	95+ years	3244.833275864962	3255.189854406493	3243.550227929921	3256.472902341534	3242.052058185412	3257.971072086044	3240.1620594308	3259.861070840655	3234.953038472968	3265.070091798488
1009	3167.295114513404	76.28333972160449	2022	95+ years	3115.880143541043	3218.710085485766	3103.140825807535	3231.449403219274	3088.265574561822	3246.324654464986	3069.499872990307	3265.090356036501	3017.779768659059	3316.810460367749
1010	3172.711707383147	78.86204258187956	2023	95+ years	3119.55869068296	3225.864724083334	3106.388729571787	3239.034685194508	3091.01063126832	3254.412783497974	3071.610568793178	3273.812845973117	3018.142103922663	3327.281310843631
1011	3179.806193462963	81.5042756335525	2024	95+ years	3124.872311685949	3234.740075239978	3111.261097655145	3248.351289270781	3095.367763906603	3264.244623019324	3075.317712100749	3284.294674825177	3020.0578132212	3339.554573704726
1012	3189.025818795774	84.23468549109462	2025	95+ years	3132.251640774777	3245.799996816772	3118.184448297764	3259.867189293785	3101.76	3276.292952964548	3081.036951996191	3297.014685595358	3023.925835233229	3354.12580235832
1013	3200.064695128999	87.08758379773734	2026	95+ years	3141.367663649324	3258.761726608674	3126.824037155101	3273.305353102896	3109.841958314543	3290.287431943455	3088.4184127003	3311.710977557698	3029.373030885433	3370.756359372564
1014	3211.646958494851	90.0489483226485	2027	95+ years	3150.953967325386	3272.339949664316	3135.915792955504	3287.378124034198	3118.356248032587	3304.937668957115	3096.204206745215	3327.089710244486	3035.15101978246	3388.142897207242
1015	3222.491860792727	93.04246491199606	2028	95+ years	3159.781239442042	3285.202482143412	3144.243147801738	3300.740573783716	3126.099867143899	3318.883854441555	3103.211420775548	3341.772300809906	3040.128629565215	3404.855092020239
1016	3230.696182041846	95.99124322929895	2029	95+ years	3165.998084105298	3295.394279978393	3149.967546486005	3311.424817597686	3131.249254056292	3330.143110027399	3107.635408221884	3353.756955861807	3042.553345312419	3418.839018771272
1017	3234.664715492097	98.84111647159675	2030	95+ years	3168.04580299024	3301.283627993953	3151.539336539484	3317.790094444709	3132.265318827522	3337.064112156671	3107.950404175509	3361.379026808684	3040.936127207767	3428.393303776426
1018	3234.996064617192	101.6294277224043	2031	95+ years	3166.497830332291	3303.494298902092	3149.52571590265	3320.466413331734	3129.707977496781	3340.284151737603	3104.707138277069	3365.284990957314	3035.802386281279	3434.189742953104
1019	3232.209210016024	104.3749072235253	2032	95+ years	3161.860522547368	3302.55789748468	3144.429913041039	3319.988506991009	3124.076806132452	3340.341613899596	3098.400578955464	3366.017841076583	3027.634391857914	3436.784028174134
1020	3228.371729219964	107.1042396243685	2033	95+ years	3156.183471713139	3300.559986726788	3138.29706369587	3318.446394744057	3117.411736969118	3339.331721470809	3091.064094021523	3365.679364418404	3018.447419556201	3438.296038883726
1021	3225.31339589386	109.8651033891786	2034	95+ years	3151.264316209553	3299.362475578166	3132.916843943561	3317.709947844159	3111.493148782671	3339.133643005049	3084.466333348932	3366.160458438787	3009.97779325107	3440.64899853665
1022	3225.008363338427	112.7363871275865	2035	95+ years	3149.024038414433	3300.99268826242	3130.197061764126	3319.819664912727	3108.213466274247	3341.803260402606	3080.480315040861	3369.536411635992	3004.045044568357	3445.971682108496
1023	3229.766967454996	115.8221909848029	2036	95+ years	3151.702810731239	3307.831124178753	3132.360504836776	3327.173430073215	3109.77517759474	3349.758757315251	3081.282918612478	3378.251016297513	3002.755473124782	3456.778461785209
1024	3240.375617571185	119.1700162592724	2037	95+ years	3160.055026612435	3320.696208529934	3140.153633897136	3340.597601245233	3116.915480726579	3363.835754415791	3087.599656726798	3393.151578415572	3006.802385703011	3473.948849439359
1025	3257.047756296955	122.7684559881279	2038	95+ years	3174.301816960956	3339.793695632953	3153.799484810939	3360.29602778297	3129.859635893254	3384.235876700655	3099.658595720175	3414.436916873734	3016.421582560224	3497.673930033685
1026	3278.149858805187	126.5704785763354	2039	95+ years	3192.841356244737	3363.458361365637	3171.704086322489	3384.595631287885	3147.022843000104	3409.276874610271	3115.886505270325	3440.413212340049	3030.07172079557	3526.227996814805
1027	3301.346657436197	130.5102498740189	2040	95+ years	3213.382749021109	3389.310565851286	3191.587537292147	3411.105777580247	3166.138038566714	3436.555276305681	3134.032517097705	3468.660797774689	3045.54656768312	3557.146747189274
1028	3324.166556727068	134.509418515273	2041	95+ years	3233.507208647774	3414.825904806362	3211.044135755724	3437.288977698413	3184.814799145246	3463.518314308891	3151.725482190488	3496.607631263648	3060.528096437133	3587.805017017004
1029	3344.681598480469	138.4891793871496	2042	95+ years	3251.33989157353	3438.023305387408	3228.212198615876	3461.150998345062	3201.206808635382	3488.156388325556	3167.138470506143	3522.224726454795	3073.242806881656	3616.120390079282
1030	3363.49274894396	142.4386121169102	2043	95+ years	3267.489124377162	3459.496373510757	3243.701876153638	3483.283621734281	3215.926346790841	3511.059151097078	3180.886448210081	3546.099049677839	3084.313069194816	3642.672428693103
1031	3381.816932713833	146.3998250948285	2044	95+ years	3283.143450599919	3480.490414827748	3258.694679809083	3504.939185618584	3230.146713915591	3533.487151512076	3194.132356942263	3569.501508485404	3094.87327552797	3668.760589899697
1032	3400.984003062511	150.4392206355286	2045	95+ years	3299.587968354165	3502.380037770858	3274.464618508032	3527.503387616991	3245.128970484104	3556.839035640919	3208.120922207764	3593.847083917259	3106.123130616876	3695.844875508147
1033	3422.207313620981	154.6305242824567	2046	95+ years	3317.986340254606	3526.428286987357	3292.163042699435	3552.251584542528	3262.010090464356	3582.404536777607	3223.970981490872	3620.443645751091	3119.131486027366	3725.283141214597
1034	3445.983483266783	159.0125953581123	2047	95+ years	3338.808993995416	3553.157972538151	3312.253890570611	3579.713075962956	3281.246434475779	3610.720532057788	3242.129336017683	3649.837630515884	3134.318796364883	3757.648170168683
1035	3471.691999970652	163.533803037726	2048	95+ years	3361.470216723225	3581.91378321808	3334.160071615925	3609.22392832538	3302.270980023568	3641.113019917736	3262.041664476288	3681.342335465017	3151.165746016709	3792.218253924596
1036	3498.412226033966	168.146305598286	2049	95+ years	3385.081616060721	3611.742836007211	3357.001183025807	3639.823269042125	3324.212653434141	3672.61179863379	3282.848662256964	3713.975789810968	3168.845467061326	3827.978985006606
1037	3525.291658655071	172.8188339361449	2050	95+ years	3408.81176458211	3641.771552728033	3379.951019314773	3670.632297995369	3346.251346697225	3704.331970612917	3303.737913548934	3746.845403761209	3186.566744140227	3864.016573169915

## Sheet:  in 2050 (actual numbers)
Prevalence by age group in 2050 (actual numbers)
	val	sd	Time	group	low_50	up_50	low_60	up_60	low_70	up_70	low_80	up_80	low	up
1	15979.92167708088	174.1601234942585	1990	15-19 years	15862.53775384575	16097.30560031601	15833.45301322221	16126.39034093956	15799.49178914083	16160.35156502094	15756.64839876124	16203.19495540052	15638.56783503214	16321.27551912963
2	16171.79104862937	175.1935728697296	1991	15-19 years	16053.71058051517	16289.87151674357	16024.45325384593	16319.12884341281	15990.29050713633	16353.29159012241	15947.19288821038	16396.38920904836	15828.4116458047	16515.17045145404
3	16354.88340467558	176.2145717737988	1992	15-19 years	16236.11478330004	16473.65202605112	16206.68694981382	16503.07985953735	16172.32510831793	16537.44170103324	16128.97632366157	16580.79048568959	16009.50284399894	16700.26396535223
4	16553.32984042219	177.3254554044142	1993	15-19 years	16433.81248347961	16672.84719736476	16404.19913242707	16702.4605484173	16369.62066862321	16737.03901222116	16325.99860659373	16780.66107425065	16205.77194782953	16900.88773301484
5	16786.83514215612	178.628621600346	1994	15-19 years	16666.43945119749	16907.23083311475	16636.60847139023	16937.06181292201	16601.77589017816	16971.89439413408	16557.83324926448	17015.83703504776	16436.72304381944	17136.9472404928
6	17075.81348165556	180.2312631047085	1995	15-19 years	16954.33761032299	17197.28935298813	16924.2389893845	17227.38797392662	16889.09389307908	17262.53307023204	16844.75700235532	17306.8699609558	16722.56020597033	17429.06675734079
7	17390.0756894367	181.961121295541	1996	15-19 years	17267.4338936835	17512.71748518989	17237.04638642715	17543.10499244625	17201.56396777452	17578.58741109888	17156.80153193581	17623.34984693758	17033.43189169744	17746.71948717596
8	17708.53357672163	183.7007793463588	1997	15-19 years	17584.71925144219	17832.34790200108	17554.04122129135	17863.02593215192	17518.21956931881	17898.84758412446	17473.0291775996	17944.03797584367	17348.48004920277	18068.5871042405
9	18049.44463267989	185.544659612473	1998	15-19 years	17924.38753210108	18174.5017332587	17893.4015739458	18205.48769141398	17857.22036532137	18241.66890003841	17811.5763790567	18287.31288630308	17685.77709983944	18413.11216552034
10	18425.74068569308	187.5579743277331	1999	15-19 years	18299.32661099618	18552.15476038997	18268.00442928345	18583.4769421027	18231.43062428954	18620.05074709661	18185.29136260492	18666.19000878123	18058.12705601072	18793.35431537543
11	18857.14914137217	189.8407012188493	2000	15-19 years	18729.19650875067	18985.10177399368	18697.49311164712	19016.80517109722	18660.47417490944	19053.8241078349	18613.77336240961	19100.52492033473	18485.06136698323	19229.23691576111
12	19446.99706813575	192.9105907714919	2001	15-19 years	19316.97532995576	19577.01880631573	19284.75926129692	19609.23487497457	19247.14169609648	19646.85244017501	19199.6856907667	19694.3084455048	19068.89231022362	19825.10182604787
13	20198.25023696406	196.7450718162676	2002	15-19 years	20065.6440585599	20330.85641536823	20032.78763156658	20363.71284236155	19994.42234256241	20402.07813136572	19946.02305489561	20450.47741903252	19812.62989620418	20583.87057772395
14	20995.68937639517	200.7386528413899	2003	15-19 years	20860.39152438007	21130.98722841026	20826.86816935556	21164.51058343477	20787.72413205149	21203.65462073885	20738.3424234525	21253.03632933783	20602.24161682604	21389.13713596429
15	21707.00175054143	204.2408851279066	2004	15-19 years	21569.34339396522	21844.66010711763	21535.23516614886	21878.76833493399	21495.40819354892	21918.59530753393	21445.16493580745	21968.8385652754	21306.68961569073	22107.31388539212
16	22188.80560534179	206.5821131605811	2005	15-19 years	22049.56926107156	22328.04194961202	22015.07004817374	22362.54116250984	21974.78653610743	22402.82467457615	21923.96733626992	22453.64387441365	21783.90466354705	22593.70654713653
17	22429.2919102588	207.7435846742565	2006	15-19 years	22289.27273418835	22569.31108632925	22254.57955554775	22604.00426496985	22214.06955653627	22644.51426398133	22162.9646347064	22695.6191858112	22022.11448429726	22836.46933622034
18	22558.07048686564	208.3670421476236	2007	15-19 years	22417.63110045814	22698.50987327313	22382.83380441949	22733.30716931179	22342.2022312007	22773.93874253057	22290.94393883238	22825.19703489889	22149.67108425629	22966.46988947498
19	22606.98376978502	208.6097183081247	2008	15-19 years	22466.38081964535	22747.5867199247	22431.54299668789	22782.42454288216	22390.86410161781	22823.10343795224	22339.54611091401	22874.42142865604	22198.1087219011	23015.85881766895
20	22601.72564549645	208.5926032330398	2009	15-19 years	22461.13423091738	22742.31706007552	22426.29926617746	22777.15202481543	22385.62370854702	22817.82758244588	22334.30992815169	22869.1413628412	22192.88414315969	23010.56714783321
21	22562.83308788743	208.4157776173957	2010	15-19 years	22422.3608537733	22703.30532200155	22387.5554189112	22738.11075686365	22346.9143422758	22778.75183349905	22295.64406098193	22830.02211479293	22154.33816375733	22971.32801201752
22	22590.60355773518	208.5609388320167	2011	15-19 years	22450.0334849624	22731.17363050796	22415.20380817745	22766.00330729291	22374.53442510521	22806.67269036515	22323.22843415253	22857.97868131783	22181.82411762443	22999.38299784593
23	22702.74483866545	209.1104129677514	2012	15-19 years	22561.80442032519	22843.68525700572	22526.88298135958	22878.60669597133	22486.10645083086	22919.38322650005	22434.6652892408	22970.82438809011	22292.88842924866	23112.60124808225
24	22847.74413888159	209.8140896517781	2013	15-19 years	22706.32944245629	22989.15883530688	22671.29048948444	23024.19778827873	22630.37674200234	23065.11153576083	22578.76247594801	23116.72580181517	22436.5085231641	23258.97975459907
25	22990.07994532449	210.5019518404908	2014	15-19 years	22848.201629784	23131.95826086499	22813.04780382664	23167.11208682235	22771.99992321775	23208.15996743124	22720.21644306499	23259.943447584	22577.49611971713	23402.66377093186
26	23097.51695951329	211.023514942058	2015	15-19 years	22955.28711044234	23239.74680858423	22920.04618344702	23274.98773557956	22878.89659803332	23316.13732099326	22826.98481335757	23368.049105669	22683.91087022685	23511.12304879972
27	23103.3068731772	211.0674157754498	2016	15-19 years	22961.04743494455	23245.56631140985	22925.79917651005	23280.81456984435	22884.64103043384	23321.97271592056	22832.71844615307	23373.89530020133	22689.61473825732	23516.99900809708
28	23042.60703530989	210.8145852441033	2017	15-19 years	22900.51800485536	23184.69606576441	22865.3119691196	23219.90210150018	22824.203124997	23261.01094562278	22772.34273702695	23312.87133359283	22629.41044823144	23455.80362238833
29	23018.87678303494	210.7761131912869	2018	15-19 years	22876.81368274401	23160.93988332586	22841.61407184106	23196.13949422881	22800.51272976876	23237.24083630111	22748.6618059237	23289.09176014617	22605.75560118001	23431.99796488986
30	23127.33002823349	211.4439677067703	2019	15-19 years	22984.81679399912	23269.84326246785	22949.50565139209	23305.15440507488	22908.27407768927	23346.3859787777	22856.25886163341	23398.40119483356	22712.89985152821	23541.76020493876
31	23406.82611555766	213.0793487420536	2020	15-19 years	23263.21063450552	23550.44159660981	23227.62638326559	23586.02584784973	23186.07591026089	23627.57632085443	23133.65839047035	23679.99384064498	22989.19059202324	23824.46163909209
32	22831.50355775385	211.0145013208535	2021	15-19 years	22689.2797838636	22973.72733164411	22654.04036214302	23008.96675336469	22612.89253438545	23050.11458112226	22560.98296706052	23102.02414844719	22417.91513516498	23245.09198034273
33	23695.73260122256	712.0939095326409	2022	15-19 years	23215.78130619756	24175.68389624756	23096.86162330561	24294.60357913952	22958.00331094675	24433.46189149838	22782.82820920172	24608.63699324341	22300.02853853859	25091.43666390654
34	23887.18713695924	805.3021817801033	2023	15-19 years	23344.41346643946	24429.96080747903	23209.92800208218	24564.44627183631	23052.89407663506	24721.48019728343	22854.78973991715	24919.58453400134	22308.79486067024	25465.57941324825
35	24093.86932763136	919.6992584078687	2024	15-19 years	23473.99202746446	24713.74662779827	23320.40225131035	24867.33640395238	23141.06089592081	25046.67775934192	22914.81487835248	25272.92377691025	22291.25878115194	25896.47987411079
36	24305.59077359944	1053.866961202888	2025	15-19 years	23595.28444174869	25015.89710545019	23419.28865922781	25191.89288797107	23213.78460179325	25397.39694540563	22954.53332933733	25656.64821786154	22240.01152964178	26371.1700175571
37	24511.80663516115	1206.015384634248	2026	15-19 years	23698.95226591767	25324.66100440464	23497.54769668375	25526.06557363856	23262.37469668007	25761.23857364223	22965.69491206005	26057.91835826226	22148.01648127802	26875.59678904428
38	24701.9933854484	1374.206026495345	2027	15-19 years	23775.77852359054	25628.20824730627	23546.28611716582	25857.70065373099	23278.31594199923	26125.67082889758	22940.26125948137	26463.72551141544	22008.54957351753	27395.43719737928
39	24876.02411033686	1557.041321773807	2028	15-19 years	23826.57825946132	25925.46996121241	23566.55235872509	26185.49586194863	23262.9293009792	26489.11891969452	22879.89713582284	26872.15108485088	21824.2231196602	27927.82510101352
40	25038.13229848898	1753.59452233544	2029	15-19 years	23856.20959043489	26220.05500654307	23563.35930520487	26512.90529177308	23221.40837334946	26854.85622362849	22790.02412085494	27286.24047612301	21601.08703471152	28475.17756226644
41	25183.39509829742	1962.512344686061	2030	15-19 years	23860.66177797901	26506.12841861583	23532.92221641644	26833.8679801784	23150.23230920266	27216.55788739218	22667.45427240989	27699.33592418495	21336.87090271274	29029.9192938821
42	25306.59322818105	2182.383503490365	2031	15-19 years	23835.66674682854	26777.51970953355	23471.20870174565	27141.97775461644	23045.64391856503	27567.54253779706	22508.7775767064	28104.40887965569	21029.12156133993	29584.06489502216
43	25432.37411473801	2414.535210735763	2032	15-19 years	23804.97738270211	27059.77084677391	23401.75000250923	27462.99822696679	22930.91563641576	27933.83259306026	22336.93997457476	28527.80825490126	20699.88510169591	30164.86312778011
44	25450.73481181331	2647.267427083141	2033	15-19 years	23666.47656595927	27234.99305766735	23224.38290563639	27677.08671799023	22708.16575735518	28193.30386627145	22056.93797029273	28844.5316533339	20262.09065473036	30639.37896889627
45	25440.9315990129	2886.252606096843	2034	15-19 years	23495.59734250363	27386.26585552217	23013.59315728545	27868.27004074035	22450.77389909657	28431.08929892923	21740.75575799675	29141.10744002905	19783.87649106309	31097.98670696271
46	25415.34866054532	3131.886645504597	2035	15-19 years	23304.45706147522	27526.24025961542	22781.43199167596	28049.26532941469	22170.71409580256	28659.98322528808	21400.26998100843	29430.42734008221	19276.85083535631	31553.84648573433
47	25382.82680520832	3384.601171772872	2036	15-19 years	23101.60561543341	27664.04799498324	22536.37721974734	28229.27639066931	21876.37999125163	28889.27361916502	21043.7681029955	29721.88550742115	18749.00850853349	32016.64510188315
48	25327.20234761053	3641.627701551545	2037	15-19 years	22872.74527676478	27781.65941845627	22264.59345060568	28389.81124461538	21554.47604880313	29099.92864641793	20658.63563422145	29995.76906099961	18189.6120525695	32464.79264265156
49	25349.49060284469	3917.628225176541	2038	15-19 years	22709.0091790757	27989.97202661368	22054.76526547122	28644.21594021816	21290.82776156179	29408.15344412759	20327.09121816836	30371.88998752102	17670.93928149867	33028.04192419071
50	25357.00559036785	4199.681783076397	2039	15-19 years	22526.42006857436	28187.59111216134	21825.0732108006	28888.9379699351	21006.1352631007	29707.875917635	19973.01354446391	30740.99763627179	17125.62929553811	33588.38188519758
51	25347.08760172983	4486.748581936215	2040	15-19 years	22323.01905750481	28371.15614595484	21573.73204432147	29120.44315913818	20698.81607084391	29995.35913261574	19595.0759196876	31099.09928377206	16553.06038113484	34141.11482232481
52	25324.97686662485	4779.157398504793	2041	15-19 years	22103.82478003261	28546.12895321708	21305.70549448231	29344.24823876738	20373.76980177388	30276.18393147581	19198.0970817417	31451.85665150799	15957.82836555545	34692.12536769424
53	25294.32463293629	5077.166347431374	2042	15-19 years	21872.31451476754	28716.33475110503	21024.4277347465	29564.22153112607	20034.38029699738	30554.26896887519	18785.39737552927	31803.25189034331	15343.0785919708	35245.57067390178
54	25258.89825778752	5381.241866013596	2043	15-19 years	21631.94124009436	28885.85527548069	20733.27384847009	29784.52266710496	19683.93168459744	30833.86483097761	18360.14618555809	32157.65033001696	14711.66420040088	35806.13231517417
55	25224.76740883567	5692.569333538209	2044	15-19 years	21387.97567803092	29061.55913964043	20437.31659933004	30012.21821834131	19327.26557929009	31122.26923838126	17926.89352323969	32522.64129443166	14067.33151510078	36382.20330257056
56	25197.08700010842	6012.444686409029	2045	15-19 years	21144.69928146874	29249.47471874811	20140.62101883843	30253.55298137842	18968.19430498867	31425.97969522818	17489.13291213205	32905.0410880848	13412.69541474673	36981.47858547012
57	25178.45692088331	6341.819325435355	2046	15-19 years	20904.07069553988	29452.84314622674	19844.98686819218	30511.92697357444	18608.33209973228	31748.58174203434	17048.24454567518	33308.66929609144	12748.49104303002	37608.4227987366
58	25168.3374961841	6680.986843993349	2047	15-19 years	20665.35236333258	29671.32262903562	19549.62756038569	30787.04743198251	18246.83512580699	32089.83986656121	16603.31236218462	33733.36263018358	12073.60328195714	38263.07171041107
59	25165.38872090613	7030.026913829515	2048	15-19 years	20427.15058098504	29903.62686082722	19253.13608637551	31077.64135543675	17882.28083817875	32448.49660363351	16152.89421737669	34177.88322443557	11386.53596980028	38944.24147201198
60	25170.90063453265	7389.753225149743	2049	15-19 years	20190.20696078172	30151.59430828357	18956.11817218171	31385.68309688358	17515.11629327751	32826.68497578778	15697.23699989067	34644.56426917462	10686.98431323915	39654.81695582614
61	25186.66194498895	7761.245162170324	2050	15-19 years	19955.58270568616	30417.74118429175	18659.45476360371	31713.8691263742	17146.0119569805	33227.31193299741	15236.7456470866	35136.57824289131	9974.62142713512	40398.70246284279
62	38883.87539327554	275.7181707771982	1990	20-24 years	38698.0413461717	39069.70944037937	38651.99641165191	39115.75437489916	38598.23136835036	39169.51941820071	38530.40469833917	39237.3460882119	38343.46777855223	39424.28300799884
63	39798.69367550778	278.970822256942	1991	20-24 years	39610.6673413066	39986.72000970897	39564.07921398969	40033.30813702587	39509.67990364959	40087.70744736597	39441.05308137438	40156.33426964119	39251.91086388418	40345.47648713139
64	40586.03270084544	281.7653682765454	1992	20-24 years	40396.12284262705	40775.94255906383	40349.06802612486	40822.99737556602	40294.12377931094	40877.94162237994	40224.80949871491	40947.25590297597	40033.77257902341	41138.29282266747
65	41221.0143628377	284.0025766273718	1993	20-24 years	41029.59662619085	41412.43209948455	40982.16819589408	41459.86052978132	40926.78769345174	41515.24103222365	40856.92305960141	41585.10566607399	40664.36931264805	41777.65941302734
66	41670.49392064278	285.5745489741177	1994	20-24 years	41478.01667463422	41862.97116665134	41430.32572495555	41910.66211633002	41374.63868790559	41966.34915337997	41304.38734885796	42036.6004924276	41110.76780465351	42230.22003663205
67	41974.57253114929	286.6318255646161	1995	20-24 years	41781.38268071874	42167.76238157984	41733.51516584945	42215.62989644914	41677.62195986435	42271.52310243424	41607.11053077546	42342.03453152313	41412.77415304264	42536.37090925594
68	42140.49996937502	287.2071966432661	1996	20-24 years	41946.92231883746	42334.07761991258	41898.95871699804	42382.04122175201	41842.9533136526	42438.04662509744	41772.30034327835	42508.69959547169	41577.57386395422	42703.42607479583
69	42260.39263556299	287.6243981321076	1997	20-24 years	42066.53379122195	42454.25147990403	42018.50051673388	42502.28475439209	41962.41375909813	42558.37151202785	41891.65815715762	42629.12711396835	41696.64881522406	42824.13645590192
70	42499.09960210864	288.4545967158013	1998	20-24 years	42304.68120392219	42693.51800029509	42256.50928627065	42741.68991794663	42200.26063991107	42797.93856430621	42129.30080911898	42868.89839509829	41933.72859254567	43064.47061167161
71	42984.16205572351	290.1334248426416	1999	20-24 years	42788.61212737957	43179.71198406746	42740.15984543086	43228.16426601617	42683.58382758654	43284.74028386049	42612.21100507525	43356.11310637178	42415.50054303194	43552.82356841509
72	43774.84843178007	292.8487086960039	2000	20-24 years	43577.46840211896	43972.22846144118	43528.56266776673	44021.13419579341	43471.45716957101	44078.23969398913	43399.41638723179	44150.28047632834	43200.8649627359	44348.83190082424
73	44994.23421589358	296.9813263306168	2001	20-24 years	44794.06880194674	45194.39962984042	44744.47292044953	45243.99551133763	44686.56156181506	45301.9068699721	44613.50415553772	45374.96427624943	44412.15081628557	45576.31761550159
74	46639.17657941904	302.4626187202471	2002	20-24 years	46435.3167744016	46843.03638443649	46384.80551707531	46893.54764176277	46325.82530642486	46952.52785241322	46251.41950221969	47026.9336566184	46046.34984672736	47232.00331211073
75	48506.36620049777	308.5690916989705	2003	20-24 years	48298.39063269266	48714.34176830287	48246.85959437893	48765.8728066166	48186.68862149763	48826.0437794979	48110.78062493969	48901.95177605584	47901.57078076778	49111.16162022775
76	50401.7722746336	314.649390985522	2004	20-24 years	50189.69858510936	50613.84596415784	50137.15213681477	50666.39241245243	50075.7955055726	50727.7490436946	49998.39175539016	50805.15279387704	49785.05946830198	51018.48508096522
77	52125.44508629437	320.0782783415192	2005	20-24 years	51909.71232669218	52341.17784589656	51856.25925420915	52394.63091837959	51793.84398993255	52457.04618265619	51715.10473346054	52535.7854391282	51498.09166074499	52752.79851184375
78	53812.75921920112	325.3050659393951	2006	20-24 years	53593.50360475797	54032.01483364427	53539.17765874609	54086.34077965615	53475.74317088791	54149.77526751433	53395.71812466682	54229.80031373542	53175.16128995991	54450.35714844234
79	55569.57409710674	330.661376769634	2007	20-24 years	55346.70832916401	55792.43986504948	55291.48787924348	55847.7	55227.0089107734	55912.13928344008	55145.66621208807	55993.48198212541	54921.47779863826	56217.67039557522
80	57253.99664887284	335.717632859159	2008	20-24 years	57027.72296432577	57480.27033341991	56971.65811963828	57536.33517810739	56906.19318123075	57601.80011651493	56823.6066435474	57684.38665419828	56595.99008846889	57912.00320927679
81	58702.01023047388	340.0049767208279	2009	20-24 years	58472.84687616404	58931.17358478371	58416.06604505166	58987.95441589609	58349.7650745911	59054.25538635665	58266.12385031777	59137.89661062998	58035.60047610106	59368.4199848467
82	59690.91000216094	342.9035996279443	2010	20-24 years	59459.7929760117	59922.02702831018	59402.52807487384	59979.29192944805	59335.66187294639	60046.15813137549	59251.30758743791	60130.51241688397	59018.81894689017	60363.00105743171
83	60274.38380000955	344.6051307668106	2011	20-24 years	60042.11994187272	60506.64765814638	59984.57088503466	60564.19671498443	59917.37288453514	60631.39471548396	59832.6000223665	60716.1675776526	59598.9577437066	60949.80985631249
84	60628.53457920683	345.6366729958815	2012	20-24 years	60395.57546160761	60861.49369680606	60337.8541372173	60919.21502119637	60270.4549859831	60986.61417243056	60185.42836442612	61071.64079398755	59951.0867001349	61305.98245827876
85	60759.95388879918	346.0216859527687	2013	20-24 years	60526.73527246701	60993.17250513135	60468.9496509129	61050.95812668546	60401.47542215211	61118.43235544625	60316.35408740773	61203.55369019063	60081.75138433175	61438.15639326661
86	60672.12800533604	345.7715020387566	2014	20-24 years	60439.07801296192	60905.17799771016	60381.33417212145	60962.92183855063	60313.90872922388	61030.34728144819	60228.84893972235	61115.40707094972	59994.41586134007	61349.84014933201
87	60356.25415664778	344.8603962879905	2015	20-24 years	60123.81824954967	60588.69006374589	60066.22656336958	60646.28174992598	59998.97878609342	60713.52952720214	59914.14312860658	60798.36518468898	59680.32777992332	61032.18053337224
88	59836.62698504185	343.3540591533881	2016	20-24 years	59605.20634917247	60068.04762091124	59547.86622129386	60125.38774878985	59480.91217975895	60192.34179032476	59396.44708120721	60276.8068888765	59163.65302910122	60509.60094098249
89	59204.88707890511	341.518998212049	2017	20-24 years	58974.70327411019	59435.07088370003	58917.66960140878	59492.10455640145	58851.07339675743	59558.70076105279	58767.05972319726	59642.71443461296	58535.5098424095	59874.26431540073
90	58657.89584434727	339.9333783045229	2018	20-24 years	58428.78074737002	58887.01094132452	58372.01187319317	58943.77981550137	58305.72486442378	59010.06682427076	58222.10125336087	59093.69043533367	57991.62642287041	59324.16526582414
91	58412.94494624655	339.2369966387768	2019	20-24 years	58184.29921051201	58641.59068198108	58127.64663207334	58698.24326041976	58061.49541772877	58764.39447476433	57978.04311655564	58847.84677593746	57748.04043283455	59077.84945965855
92	58534.21899291481	339.6222540585784	2020	20-24 years	58305.31359367933	58763.12439215029	58248.59667725155	58819.84130857807	58182.37033771012	58886.0676481195	58098.82326321171	58969.61472261791	57868.55937495999	59199.87861086962
93	56390.02120353375	333.3726241251625	2021	20-24 years	56165.32805487339	56614.7143521941	56109.65482664449	56670.387580423	56044.64716494008	56735.39524212742	55962.63749940529	56817.4049076622	55736.61086024843	57043.43154681906
94	61055.26802320623	1527.05253985032	2022	20-24 years	60026.03461134712	62084.50143506535	59771.01683719212	62339.51920922035	59473.2415919213	62637.29445449117	59097.58666711812	63012.94937929435	58062.2450450996	64048.29100131286
95	61482.04249885121	1597.539053180878	2023	20-24 years	60405.3011770073	62558.78382069512	60138.51215512609	62825.57284257633	59826.99203975582	63137.0929579466	59433.99743267332	63530.0875650291	58350.86595461669	64613.21904308573
96	61911.13926316063	1680.159641404418	2024	20-24 years	60778.71166485405	63043.5668614672	60498.12500473952	63324.15352158174	60170.49387466565	63651.78465165561	59757.17460288016	64065.10392344109	58618.02636600797	65204.25216031329
97	62344.82462792703	1785.177957715586	2025	20-24 years	61141.61468442673	63548.03457142734	60843.48996548822	63846.15929036584	60495.38026373368	64194.26899212038	60056.22648613565	64633.42276971841	58845.87583080449	65843.77342504959
98	62789.08803366539	1926.231741627209	2026	20-24 years	61490.80783980865	64087.36822752214	61169.12713895691	64409.04892837388	60793.51194933961	64784.66411799118	60319.65894089931	65258.51712643148	59013.67382007607	66564.50224725473
99	63261.76299076875	2116.03844576665	2027	20-24 years	61835.55307832203	64687.97290321547	61482.174657879	65041.35132365851	61069.54716095451	65453.978820583	60549.00170329591	65974.5242782416	59114.32763706612	67409.19834447138
100	63777.66782353181	2359.180692245725	2028	20-24 years	62187.58003695819	65367.75561010543	61793.59686135316	65761.73878571046	61333.55662636524	66221.77902069838	60753.19817607279	66802.13747099083	59153.67366673019	68401.66198033343
101	64334.8772210954	2656.411530175441	2029	20-24 years	62544.45584975715	66125.29859243364	62100.83512421785	66568.91931797295	61582.83487583364	67086.91956635716	60929.35763941048	67740.39680278032	59128.31062195153	69541.44382023926
102	64905.36835606946	3005.295322531905	2030	20-24 years	62879.79930868295	66930.93740345596	62377.91498982012	67432.82172231878	61791.8824019264	68018.85431021251	61052.57975258355	68758.15695955536	59014.98952390692	70795.747188232
103	65461.40454161568	3402.01493882738	2031	20-24 years	63168.44647284603	67754.36261038533	62600.30997806185	68322.49910516951	61936.91706499051	68985.89201824085	61100.02139003898	69822.78769319238	58793.45526151401	72129.35382171735
104	65974.33792498457	3841.902212889961	2032	20-24 years	63384.89583349674	68563.7800164724	62743.29816394412	69205.37768602504	61994.12723243058	69954.54861753857	61049.01928805964	70899.6565619095	58444.20958772025	73504.4662622489
105	66444.16687133383	4321.562711150852	2033	20-24 years	63531.43360401815	69356.90013864951	62809.73263125596	70078.6011114117	61967.02790258155	70921.3058400861	60903.92347563844	71984.41026702922	57973.90395747816	74914.4297851895
106	66881.91430846484	4838.660661133878	2034	20-24 years	63620.65702286061	70143.17159406908	62812.60069245125	70951.22792447843	61869.06186353014	71894.76675339954	60678.75134089121	73085.07727603847	57398.13941264243	76365.68920428724
107	67274.88298611932	5389.600233416095	2035	20-24 years	63642.29242879688	70907.47354344177	62742.22918981639	71807.53678242226	61691.25714430025	72858.50882793839	60365.41548687989	74184.35048535875	56711.26652862378	77838.49944361487
108	67608.67044619897	5970.516790698174	2036	20-24 years	63584.5421292684	71632.79876312954	62587.46582522181	72629.87506717614	61423.21505103567	73794.12584136229	59954.46792052392	75262.87297187404	55906.45753643055	79310.8833559674
109	67949.71949246235	6585.098481580491	2037	20-24 years	63511.36311587709	72388.07586904759	62411.65166945315	73487.78731547153	61127.55746554496	74771.88151937973	59507.62323907616	76391.81574584854	55042.92646856458	80856.5125163601
110	68002.90134502895	7201.30120547265	2038	20-24 years	63149.22433254038	72856.57835751752	61946.60703122645	74059.19565883145	60542.35329615929	75463.44939389861	58770.83319961301	77234.96949044488	53888.35098230255	82117.45170775535
111	67980.88395774424	7834.773986848617	2039	20-24 years	62700.24629060827	73261.5216248802	61391.83903480456	74569.92888068393	59864.05810736907	76097.70980811941	57936.70370660431	78025.06420888417	52624.72694352095	83337.04097196754
112	67916.17718507627	8486.510942295105	2040	20-24 years	62196.26880996938	73636.08556018317	60779.02148260609	75053.33288754645	59124.15184885854	76708.202521294	57036.47015705395	78795.8842130986	51282.61573817787	84549.73863197467
113	67832.5604132266	9157.65634904591	2041	20-24 years	61660.30003396966	74004.82079248354	60130.97142367899	75534.14940277422	58345.22843561503	77319.89239083817	56092.44497374975	79572.67585270345	49883.55396909662	85781.56685735658
114	67686.25985662467	9840.59062448414	2042	20-24 years	61053.70177572237	74318.81793752698	59410.32314143351	75962.19657181583	57491.40796965911	77881.11174359024	55070.62267603601	80301.89703721335	48398.70223263575	86973.8174806136
115	67748.83451047089	10575.11781668463	2043	20-24 years	60621.20510202544	74876.46391891633	58855.16042663912	76642.50859430266	56793.01245238561	78704.65656855617	54191.53346948119	81306.13555146058	47021.60358976902	88476.06543117276
116	67771.7950980277	11326.12986563528	2044	20-24 years	60137.98356858952	75405.60662746588	58246.51988102842	77297.07031502697	56037.92455722954	79505.66563882586	53251.69661028326	82291.89358577212	45572.58056138254	89971.00963467285
117	67748.44665879375	12090.87817417166	2045	20-24 years	59599.19476940205	75897.69854818545	57580.01811431539	77916.87520327211	55222.29687035191	80274.59644723558	52247.94083950569	83248.95247808182	44050.3254374173	91446.56788017019
118	67692.23559718255	12870.14372210968	2046	20-24 years	59017.75872848062	76366.71246588447	56868.44472688831	78516.02646747678	54358.76670107692	81025.70449328817	51192.71134543794	84191.75984892715	42466.75390184758	92917.71729251751
119	67613.36576545778	13664.68911567683	2047	20-24 years	58403.3653014916	76823.36622942398	56121.36221917356	79105.369311742	53456.74784161658	81769.98368929898	50095.23431916008	85131.49721175549	40830.57509873119	94396.15643218438
120	67521.58873214046	14475.69494328336	2048	20-24 years	57764.97034036748	77278.20712391344	55347.52928483915	79695.64817944176	52524.7687708989	82518.40869338202	48963.74781485119	86079.42964942972	39149.22664330508	95893.95082097584
121	67433.2816833491	15306.36348411996	2049	20-24 years	57116.79269505224	77749.77067164595	54560.6299932042	80305.93337349399	51575.88911380081	83290.67425289738	47810.5236967073	87056.03966999089	37432.80925447396	97433.75411222423
122	67361.7422834401	16160.0466875916	2050	20-24 years	56469.87081600336	78253.61375087683	53771.14301917556	80952.34154770462	50619.93391509519	84103.55065178499	46644.56242994766	88078.92213693252	35688.05077576055	99035.43379111963
123	55644.10513949994	330.945411204151	1990	25-29 years	55421.04793234834	55867.16234665154	55365.78004867725	55922.43023032263	55301.24569349243	55986.96458550744	55219.83312233622	56068.37715666366	54995.4521335398	56292.75814546007
124	58071.40207445511	338.1527628587353	1991	25-29 years	57843.48711228832	58299.3170366219	57787.01560089091	58355.78854801931	57721.07581213346	58421.72833677676	57637.89023247021	58504.91391644001	57408.62265925199	58734.18148965823
125	60232.91898812493	344.4684427305311	1992	25-29 years	60000.74725772455	60465.0907185253	59943.22102778855	60522.61694846131	59876.0496814561	60589.78829479375	59791.31044454438	60674.52753170547	59557.76084037308	60908.07713587677
126	61918.30992996557	349.31784205188	1993	25-29 years	61682.8697044226	62153.75015550853	61624.53362479994	62212.0862351312	61556.41664559982	62280.20321433131	61470.48445645506	62366.13540347607	61233.64695954388	62602.97290038725
127	63216.96283205979	353.0095504674008	1994	25-29 years	62979.03439504476	63454.89126907482	62920.08180011671	63513.84386400288	62851.24493777556	63582.68072634402	62764.40458836059	63669.521075759	62525.06411314369	63908.8615509759
128	64246.20143583223	355.908144072238	1995	25-29 years	64006.31934672754	64486.08352493691	63946.88268666747	64545.52018499698	63877.48059857339	64614.92227309106	63789.92719513162	64702.47567653283	63548.62147345064	64943.78139821381
129	65126.83789729007	358.3711636376119	1996	25-29 years	64885.29573299832	65368.38006158182	64825.44774867083	65428.2280459093	64755.56537176151	65498.11042281863	64667.40606550665	65586.26972907348	64424.43041656035	65829.24537801978
130	65770.56558682733	360.1626002271558	1997	25-29 years	65527.81599427423	66013.31517938043	65467.66884003629	66073.46233361837	65397.437132992	66143.69404066267	65308.83713333612	66232.29404031855	65064.64689038211	66476.48428327256
131	66296.61668313429	361.6208111097095	1998	25-29 years	66052.88425644634	66540.34910982223	65992.49358099102	66600.73978527755	65921.97752282463	66671.25584344394	65833.01880329163	66760.21456297694	65587.83989335925	67005.39347290932
132	66782.5746496286	362.9630749623612	1999	25-29 years	66537.93753710396	67027.21176215324	66477.32270358526	67087.82659567194	66406.54490396759	67158.60439528961	66317.25598752685	67247.89331173035	66071.16702270237	67493.98227655483
133	67327.93025660134	364.4641195734122	2000	25-29 years	67082.28144000885	67573.57907319382	67021.4159320401	67634.44458116258	66950.34542872327	67705.5150844794	66860.68725530822	67795.17325789445	66613.58058223745	68042.27993096522
134	68435.1763209926	367.4872691818754	2001	25-29 years	68187.48990156401	68682.86274042119	68126.11952761064	68744.23311437455	68054.45951012017	68815.89313186503	67964.05764190144	68906.29500008376	67714.90127339613	69155.45136858907
135	70330.90971988237	372.6050126581179	2002	25-29 years	70079.7739413508	70582.04549841395	70017.5489042369	70644.27053552784	69944.89092676857	70716.92851299618	69853.23009365467	70808.58934611008	69600.60389507246	71061.21554469228
136	72665.53237419546	378.8184271414244	2003	25-29 years	72410.20875430215	72920.85599408878	72346.94607696953	72984.1186714214	72273.07648367695	73057.98826471397	72179.88715060016	73151.17759779077	71923.04825699827	73408.01649139266
137	75144.48945641631	385.3101242182222	2004	25-29 years	74884.79043269323	75404.18848013939	74820.44364194879	75468.53527088383	74745.30816772624	75543.67074510638	74650.52187716855	75638.45703566408	74389.2816129486	75899.69729988402
138	77466.35264409383	391.2911592663361	2005	25-29 years	77202.62240274833	77730.08288543933	77137.27677915084	77795.42850903682	77060.9750030939	77871.73028509376	76964.71737791439	77967.98791027327	76699.4219719318	78233.28331625585
139	79704.84037205804	396.9713881009534	2006	25-29 years	79437.281656478	79972.39908763808	79370.98743466513	80038.69330945094	79293.57801398545	80116.10273013063	79195.92305251262	80213.75769160346	78926.77645138017	80482.90429273591
140	82162.7318593335	403.11857219477	2007	25-29 years	81891.02994167422	82434.43377699277	81823.70914011769	82501.7545785493	81745.10101853972	82580.36270012727	81645.9338497798	82679.52986888718	81372.61945783174	82952.84426083525
141	84767.91545596071	409.5331120969238	2008	25-29 years	84491.89013840738	85043.94077351404	84423.4981086872	85112.33280323423	84343.6391518283	85192.19176009312	84242.89400625245	85292.93690566898	83965.23055625074	85570.60035567069
142	87361.82631456763	415.8195503629574	2009	25-29 years	87081.563937623	87642.08869151227	87012.12207271239	87711.53055642288	86931.0372603916	87792.61536874366	86828.74565100232	87894.90697813295	86546.81999585623	88176.83263327903
143	89750.36957076252	421.5224717848432	2010	25-29 years	89466.26342477954	90034.4757167455	89395.86917199146	90104.86996953357	89313.67228999342	90187.0668515316	89209.97776193435	90290.76137959068	88924.18552606422	90576.55361546081
144	92286.89228941605	427.495794569059	2011	25-29 years	91998.7601238765	92575.0244549556	91927.36832618347	92646.41625264863	91844.0066462425	92729.7779325896	91738.84268077851	92834.94189805358	91449.00053206069	93124.78404677141
145	94982.13208790301	433.754618272809	2012	25-29 years	94689.78147518713	95274.48270061889	94617.34445393558	95346.91972187044	94532.76230337238	95431.50187243364	94426.05866727726	95538.20550852876	94131.97303608831	95832.29113971771
146	97474.39453043215	439.4628609259407	2013	25-29 years	97178.19656216807	97770.59249869623	97104.80626439344	97843.98279647087	97019.11100651287	97929.67805435143	96911.0031427251	98037.78591813921	96613.04732301731	98335.741737847
147	99458.74734202283	443.9551127214028	2014	25-29 years	99159.52159604861	99757.97308799706	99085.38109222414	99832.11359182153	98998.80984524346	99918.6848388022	98889.596887514	100027.8977965317	98588.59532108888	100328.8993629568
148	100584.9778569684	446.4845002041179	2015	25-29 years	100284.0473038309	100885.908410106	100209.4843922968	100960.4713216401	100122.419914757	101047.5357991799	100012.5847277068	101157.3709862301	99709.86823656836	101460.0874773685
149	100406.6264216132	446.0849283576698	2016	25-29 years	100105.9651799001	100707.2876633262	100031.4689968644	100781.783846362	99944.48243583464	100868.7704073917	99834.74554345864	100978.5072997677	99532.29996203215	101280.9528811942
150	99280.067616788	443.5567628703891	2017	25-29 years	98981.11035861335	99579.02487496265	98907.036379214	99653.098854362	98820.54281045428	99739.59242312172	98711.42784678817	99848.70738678784	98410.69636156203	100149.438872014
151	97799.75113306304	440.2174989059148	2018	25-29 years	97503.04453880044	98096.45772732563	97429.52821648316	98169.97404964291	97343.6858041965	98255.81646192957	97235.39229946566	98364.10996666041	96936.92483520745	98662.57743091862
152	96495.50524091926	437.2582885057938	2019	25-29 years	96200.79315446636	96790.21732737216	96127.77102028589	96863.23946155263	96042.50565402725	96948.50482781127	95934.94011505484	97056.07036678368	95638.4789954479	97352.53148639061
153	95487.63976190308	434.9628344908397	2020	25-29 years	95194.47481145625	95780.8047123499	95121.83601809628	95853.44350570987	95037.01826537057	95938.26125843558	94930.01740808581	96045.26211572034	94635.11260630103	96340.16691750512
154	86430.09053857006	413.8941046818946	2021	25-29 years	86151.12591201447	86709.05516512565	86082.00559653259	86778.17548060753	86001.29624611961	86858.8848310205	85899.47829636787	86960.70278077225	85618.85809339354	87241.32298374658
155	99138.26863851488	2433.1753529523	2022	25-29 years	97498.30845062503	100778.2288264047	97091.968166682	101184.5691103478	96617.49897285631	101659.0383041735	96018.93783603003	102257.5994409997	94369.24494672837	103907.2923303014
156	99561.64001295503	2524.854732069633	2023	25-29 years	97859.8879235401	101263.39210237	97438.23718328447	101685.0428426256	96945.8905105309	102177.3895153792	96324.77624644176	102798.5037794683	94612.92473809855	104510.3552878115
157	100109.9864398204	2621.308901633823	2024	25-29 years	98343.22424011918	101876.7486395216	97905.46565354633	102314.5072260944	97394.31041772774	102825.662461913	96749.46842792582	103470.5044517149	94972.22099261808	105247.7518870227
158	100739.9479556251	2722.271131419482	2025	25-29 years	98905.13721304838	102574.7586982019	98450.51793410133	103029.3779771489	97919.67506347454	103560.2208477757	97249.99636514534	104229.8995461049	95404.29653804294	106075.5993732073
159	101421.0595559686	2828.756908591248	2026	25-29 years	99514.47739957807	103327.6417123591	99042.07499584333	103800.0441160938	98490.46739866804	104351.6517132691	97794.5931991546	105047.5259127826	95876.69601512972	106965.4230968074
160	102141.0210009712	2942.803726207517	2027	25-29 years	100157.5712895073	104124.470712435	99666.12306723066	104615.9189347117	99092.27634062018	105189.7656613222	98368.34662397314	105913.6953779692	96373.12569760444	107908.9163043379
161	102860.7896778836	3065.738143971661	2028	25-29 years	100794.4821688467	104927.0971869205	100282.5038988035	105439.0754569638	99684.68496072899	106036.8943950383	98930.51337731196	106791.0659784553	96851.94291569917	108869.6364400681
162	103585.3707439801	3206.157988574664	2029	25-29 years	101424.4202596808	105746.3212282794	100888.9918755888	106281.7496123714	100263.7910678167	106906.9504201434	99475.07620262736	107695.6652853328	97301.30108637374	109869.4404015864
163	104317.7442457482	3379.755793620125	2030	25-29 years	102039.7888408482	106595.6996506481	101475.3696233136	107160.1188681827	100816.3172435577	107819.1712479386	99984.89731832716	108650.5911731691	97693.42289025271	110942.0656012436
164	105068.7966917286	3607.846674466785	2031	25-29 years	102637.108033138	107500.4853503192	102034.5976385021	108102.9957449552	101331.067536981	108806.5258464762	100443.5372550622	109694.056128395	97997.41720977373	112140.1761736835
165	105867.6612292449	3911.388891844031	2032	25-29 years	103231.385116142	108503.9373423477	102578.183171204	109157.1392872857	101815.4623372944	109919.8601211953	100853.2606699008	110882.0617885889	98201.33900123056	113533.9834572591
166	106739.4584667657	4299.788123542299	2033	25-29 years	103841.4012714982	109637.5156620333	103123.3366548667	110355.5802786648	102284.8779707759	111194.0389627556	101227.1300923845	112251.786841147	98311.87374462283	115167.0431889087
167	107680.3980793341	4776.404647043159	2034	25-29 years	104461.101347227	110899.6948114412	103663.4417711708	111697.3543874974	102732.0428649974	112628.7532936708	101557.0473218248	113803.7488368435	98318.64497112954	117042.1511875387
168	108644.3648175954	5338.963408849927	2035	25-29 years	105045.9034800306	112242.8261551603	104154.2965907526	113134.4330444382	103113.1987260269	114175.530909164	101799.8137274498	115488.915907741	98179.99653624957	119108.7330989413
169	109583.8043613077	5982.26038123886	2036	25-29 years	105551.7608643527	113615.8478582627	104552.7233806859	114614.8853419296	103386.1826063443	115781.4261162712	101914.5465525595	117253.062170056	97858.57401407957	121309.0347085359
170	110451.3551484872	6699.203414566317	2037	25-29 years	105936.0920470695	114966.6182499049	104817.3250768369	116085.3852201374	103510.9804109965	117391.7298859779	101862.9763710132	119039.7339259612	97320.91645593719	123581.7938410372
171	111246.5103777274	7484.479210654731	2038	25-29 years	106201.9713897461	116291.0493657087	104952.0633615668	117540.957393888	103492.5899154891	119000.4308399657	101651.4080296681	120841.6127257868	96576.93112484415	125916.0896306107
172	111988.3979296295	8334.375788241901	2039	25-29 years	106371.0286483545	117605.7672109046	104979.1878917181	118997.607967541	103353.9846130109	120622.8112462482	101303.7281691034	122673.0676901557	95653.02138467542	128323.7744745837
173	112655.2422116728	9242.745937037429	2040	25-29 years	106425.6314501096	118884.852973236	104882.0928786243	120428.3915447213	103079.757420902	122230.7270024436	100806.0419203908	124504.4425029548	94539.46017507944	130771.0242482662
174	113223.6287374258	10203.01669274948	2041	25-29 years	106346.7954865127	120100.461988339	104642.8916988235	121804.3657760281	102653.3034437373	123793.9540311143	100143.361337321	126303.8961375306	93225.71601963683	133221.5414552148
175	113804.2780667551	11221.37933969824	2042	25-29 years	106241.0683917985	121367.4877417117	104367.0980420689	123241.4580914413	102178.9290708277	125429.6270626825	99418.46975326195	128190.0863802482	91810.37456094654	135798.1815725636
176	113901.1207944085	12242.99745735875	2043	25-29 years	105649.3405081487	122152.9010806683	103604.7599327698	124197.4816560472	101217.3754285848	126584.8661602322	98205.59805407458	129596.6435347424	89904.84577798535	137897.3958108317
177	113871	13294.63161636824	2044	25-29 years	104910.4465304678	122831.6099493322	102690.2430505343	125051.8134292656	100097.7898853425	127644.2665944575	96827.31050771587	130914.745972084	87813.5502718182	139928.5062079817
178	113769.1036151625	14377.95259285986	2045	25-29 years	104078.363567575	123459.8436627501	101677.2454845674	125860.9617457577	98873.5447289597	128664.6625013653	95336.56839111618	132201.6388392089	85588.3165331572	141949.8906971678
179	113634.3103503353	15494.68055471398	2046	25-29 years	103190.8956564581	124077.7250442125	100603.2840038208	126665.3366968498	97581.8212956516	129686.799405019	93770.12987919195	133498.4908214786	83264.73646309588	144003.8842375747
180	113393.9756677337	16631.89953519072	2047	25-29 years	102184.0753810152	124603.8759544523	99406.54815863835	127381.4031768291	96163.32774927616	130624.6235861913	92071.88046361925	134716.0708718482	80795.45257875994	145992.4987567076
181	113504.1318792915	17856.9321233255	2048	25-29 years	101468.5596281701	125539.7041304128	98486.45196357471	128521.8117950082	95004.35019952623	132003.9135590567	90611.54489718816	136396.7188613947	78504.54491757347	148503.7188410094
182	113548.0446846641	19110.2613877658	2049	25-29 years	100667.72850931	126428.3608600183	97476.31485755308	129619.7745117751	93749.81388693875	133346.2754823895	89048.68958554836	138047.3997837799	76091.93236464314	151004.1570046851
183	113513.5144043521	20387.03764026041	2050	25-29 years	99772.6510348166	127254.3777738877	96368.01574889311	130659.0130598111	92392.54340904234	134634.4853996619	87377.33214953828	139649.696659166	73554.92062944172	153472.1081792625
184	67179.356488147	364.1167725662503	1990	30-34 years	66933.94178343735	67424.77119285664	66873.13428241877	67485.57869387521	66802.13151176836	67556.58146452563	66712.55878571706	67646.15419057693	66465.68761391714	67893.02536237685
185	68949.1173306942	368.9047071983325	1991	30-34 years	68700.47555804251	69197.75910334587	68638.8684719404	69259.36618944799	68566.93205403672	69331.30260735167	68476.18149606592	69422.05316532246	68226.06410458546	69672.17055680293
186	71052.85415211544	374.5515845479303	1992	30-34 years	70800.40638413014	71305.30192010074	70737.85626951064	71367.85203472024	70664.81871052379	71440.88959370709	70572.67902072499	71533.0292835059	70318.7330464015	71786.97525782938
187	73662.28527613277	381.448208922766	1993	30-34 years	73405.18918331883	73919.3813689467	73341.48733242872	73983.08321983682	73267.10493168878	74057.46562057675	73173.26867229378	74151.30187997175	72914.64678664415	74409.92376562138
188	76514.93026125706	388.8487005619351	1994	30-34 years	76252.84623707832	76777.0142854358	76187.90850408448	76841.95201842964	76112.0830074749	76917.77751503923	76016.42622713666	77013.43429537746	75752.78680815567	77277.07371435846
189	79214.53766294377	395.7253792773869	1995	30-34 years	78947.81875731082	79481.25656857672	78881.73261897148	79547.34270691605	78804.56617001239	79624.50915587514	78707.21772671015	79721.85759917738	78438.9159195601	79990.15940632744
190	81453.53115878053	401.341095032902	1996	30-34 years	81183.02726072836	81724.03505683271	81116.00329785787	81791.0590197032	81037.74178432644	81869.32053323463	80939.01187494835	81968.05044261272	80666.90261251605	82240.15970504502
191	83176.51388576839	405.6123756483501	1997	30-34 years	82903.1311445814	83449.89662695538	82835.39387784812	83517.63389368866	82756.2994645967	83596.72830694009	82656.51882018721	83696.50895134958	82381.51362949763	83971.51414203916
192	84374.85784815963	408.5579624897869	1998	30-34 years	84099.48978144152	84650.22591487775	84031.26060170573	84718.45509461354	83951.59179902021	84798.12389729905	83851.08654024772	84898.62915607155	83574.08424167965	85175.63145463962
193	85425.16497299763	411.1219018270146	1999	30-34 years	85148.06881116623	85702.26113482904	85079.41145356112	85770.91849243415	84999.24268270485	85851.08726329042	84898.1066948554	85952.22325113986	84619.36604541668	86230.96390057859
194	86680.84062165933	414.1651899506658	2000	30-34 years	86401.69328363259	86959.98795968607	86332.52769691082	87029.15354640783	86251.76548487044	87109.91575844822	86149.88084814258	87211.80039517608	85869.07684935602	87492.60439396264
195	89163.38829134499	420.1100973550597	2001	30-34 years	88880.23408572769	89446.5424969623	88810.07569946938	89516.7008832206	88728.15423048515	89598.62235220484	88624.80714653581	89701.96943615418	88339.97250052908	89986.8040821609
196	92829.37727067145	428.7406958916088	2002	30-34 years	92540.40604164051	93118.34849970239	92468.80634542661	93189.9481959163	92385.20190972775	93273.55263161515	92279.73169853841	93379.0228428045	91989.0455067239	93669.70903461901
197	96854.39699675048	438.0316747819925	2003	30-34 years	96559.16364794743	97149.63034555354	96486.01235825883	97222.78163524214	96400.59618167634	97308.19781182462	96292.84038967997	97415.95360382099	95995.85491417778	97712.93907932319
198	100362.3616690983	445.9775047578641	2004	30-34 years	100061.7728308915	100662.9505073051	99987.29458759692	100737.4287505996	99900.32897416913	100824.3943640274	99790.61850799869	100934.1048301979	99488.24575977286	101236.4775784237
199	102589.8815617701	450.9465841223976	2005	30-34 years	102285.9435640717	102893.8195594686	102210.6354845232	102969.1276390171	102122.7009006193	103057.062222921	102011.7680409252	103167.9950826151	101706.0262568903	103473.73686665
200	104036.4873284774	454.1409982795199	2006	30-34 years	103730.396295637	104342.5783613178	103654.5547489243	104418.4199080304	103565.9972542598	104506.9774026949	103454.278568683	104618.6960882717	103146.3709718495	104926.6036851052
201	105776.0907870477	457.9579392153571	2007	30-34 years	105467.4271360165	106084.7544380788	105390.9481601676	106161.2334139278	105301.6463620206	106250.5352120748	105188.9887089736	106363.1928651218	104878.4932261856	106673.6883479098
202	107874.4020093383	462.5206286223777	2008	30-34 years	107562.6631056468	108186.1409130297	107485.4221606668	108263.3818580097	107395.2306380855	108353.573380591	107281.4505634444	108467.3534552322	106967.8615772384	108780.9424414381
203	110277.6253600166	467.6890042617076	2009	30-34 years	109962.4029711442	110592.847748889	109884.2989074325	110670.9518126007	109793.0995516014	110762.1511684317	109678.0480565531	110877.2026634801	109360.9549116636	111194.2958083695
204	112750	472.9441608533097	2010	30-34 years	112431.6734471848	113069.2021760151	112352.6917723223	113148.1838508776	112260.4676609559	113240.407962244	112144.123397386	113356.7522258139	111823.4672563275	113677.4083668724
205	115296.8616757543	478.2941158555136	2011	30-34 years	114974.4914416677	115619.2319098409	114894.6163243198	115699.1070271888	114801.348971728	115792.3743797806	114683.6886192276	115910.0347322811	114359.4052086775	116234.3181428311
206	118090.6458345132	484.0969619535886	2012	30-34 years	117764.3644821565	118416.92718687	117683.5202895103	118497.7713795162	117589.1213819293	118592.1702870972	117470.0335292887	118711.2581397377	117141.8157890842	119039.4758799423
207	121023.1767508235	490.1137912866207	2013	30-34 years	120692.8400554964	121353.5134461507	120610.9910523515	121435.3624492956	120515.4188630506	121530.9346385965	120394.8508703941	121651.502631253	120062.5537199018	121983.7997817453
208	123949.9159314388	496.0458979706519	2014	30-34 years	123615.5809962066	124284.250866671	123532.7413312455	124367.0905316321	123436.0123811412	124463.8194817364	123313.9850902404	124585.8467726372	122977.6659714163	124922.1658914613
209	126719.7949693788	501.5962308791358	2015	30-34 years	126381.7191097663	127057.8708289914	126297.9525392095	127141.6373995482	126200.141274188	127239.4486645696	126076.7486013918	127362.8413373659	125736.6663568557	127702.9235819019
210	129333.4839007212	506.7805099255509	2016	30-34 years	128991.9138370314	129675.053964411	128907.2814918738	129759.6863095686	128808.4592924383	129858.5085090041	128683.7912869967	129983.1765144458	128340.1941012671	130326.7737001753
211	131621.0413997298	511.2793076698873	2017	30-34 years	131276.4391463603	131965.6436530993	131191.0555019794	132051.0272974801	131091.3560369838	132150.7267624758	130965.581327297	132276.5014721625	130618.9339566968	132623.1488427627
212	133560.1613638839	515.0657431915918	2018	30-34 years	133213.0070529727	133907.315674795	133126.9910738597	133993.331653908	133026.5532539374	134093.7694738304	132899.8470811123	134220.4756466555	132550.6325072284	134569.6902205394
213	135228.2352907603	518.3016725391059	2019	30-34 years	134878.8999634689	135577.5706180517	134792.3435841549	135664.1269973657	134691.2747580098	135765.1958235108	134563.7725465652	135892.6980349554	134212.3640125837	136244.1065689369
214	136384.6456322575	520.5356144651166	2020	30-34 years	136033.804628108	136735.4866364069	135946.8751804923	136822.4160840226	135845.3707356716	136923.9205288433	135717.3189745132	137051.9722900017	135364.3958279058	137404.8954366091
215	127131.2667499794	502.5982513790348	2021	30-34 years	126792.5155285499	127470.0179714089	126708.5816205696	127553.9518793892	126610.5749615507	127651.9585384081	126486.9357917115	127775.5977082473	126146.1741772765	128116.3593226823
216	141307.8088544191	3437.70690447247	2022	30-34 years	138990.7944008047	143624.8233080336	138416.6973477578	144198.9203610805	137746.3445013856	144869.2732074526	136900.6686028854	145714.9491059528	134569.9033216531	148045.7143871852
217	141540.7898530493	3555.285386686537	2023	30-34 years	139144.5275024226	143937.0522036761	138550.7948428459	144530.7848632527	137857.5141924421	145224.0655136566	136982.9139873172	146098.6657187815	134572.4304951437	148509.1492109549
218	141159.3027070239	3658.532104115483	2024	30-34 years	138693.45206885	143625.1533451977	138082.4772074627	144236.128206585	137369.0634471602	144949.5419668875	136469.0645495478	145849.5408644999	133988.5797829575	148330.0256310902
219	140525.8507992118	3756.325974402512	2025	30-34 years	137994.0870924645	143057.6145059591	137366.7806547393	143684.9209436844	136634.2970897308	144417.4045086928	135710.2409000278	145341.4606983959	133163.4518893829	147888.2497090407
220	140042.9554822631	3860.311697725313	2026	30-34 years	137441.1053979962	142644.8055665299	136796.4333444761	143289.4776200501	136043.6725634197	144042.2384011065	135094.0358857792	144991.8750787469	132476.7445547215	147609.1664098047
221	140153.1840325703	3983.547590490938	2027	30-34 years	137468.2729565794	142838.0951085611	136803.0205089674	143503.3475561731	136026.2287288216	144280.1393363189	135046.2760215609	145260.0920435796	132345.430755208	147960.9373099325
222	140759.499598578	4122.708082090327	2028	30-34 years	137980.7943512491	143538.2048459069	137292.3021015401	144226.697095616	136488.3740255325	145030.6251716236	135474.1878373382	146044.8113598178	132678.991757681	148840.0074394751
223	141543.0609240932	4268.962683254268	2029	30-34 years	138665.7800755798	144420.3417726065	137952.8633074763	145133.25854071	137120.4155842417	145965.7062639446	136070.2507641612	147015.8710840251	133175.8940649148	149910.2277832715
224	142441.6083440023	4421.819914636067	2030	30-34 years	139461.3017215376	145421.914966467	138722.8577957934	146160.3588922113	137860.6029124394	147022.6137755653	136772.8352134389	148110.3814745658	133774.8413113157	151108.375376689
225	143413.5041850168	4582.401760252605	2031	30-34 years	140324.9653986065	146502.042971427	139559.7043046443	147267.3040653892	138666.1359613951	148160.8724086384	137538.8651283729	149288.1432416606	134431.9967349216	152395.0116351119
226	144440.7871321892	4753.110992349094	2032	30-34 years	141237.1903233459	147644.3839410325	140443.4207876236	148438.1534767548	139516.5641441156	149365.0101202629	138347.2988399977	150534.2754243808	135124.689587185	153756.8846771934
227	145468.6893133425	4935.096349927386	2033	30-34 years	142142.4343734914	148794.9442531935	141318.2732830535	149619.1053436314	140355.9294948177	150581.4491318672	139141.8957927356	151795.4828339494	135795.9004674848	155141.4781592001
228	146503.3460831067	5139.083135699881	2034	30-34 years	143039.604049645	149967.0881165684	142181.3771659831	150825.3150002303	141179.2559545216	151827.4362116918	139915.0415031394	153091.6506630739	136430.7431371349	156575.9490290784
229	147550.1317185687	5385.043951145711	2035	30-34 years	143920.6120954965	151179.6513416409	143021.3097556552	152078.9536814823	141971.2261851818	153129.0372519557	140646.5053731999	154453.7580639375	136995.4455743232	158104.8178628143
230	148623.3481411061	5700.715181399478	2036	30-34 years	144781.0661088428	152465.6301733694	143829.0466735491	153417.6496086631	142717.4072131763	154529.289069036	141315.031278552	155931.6650036603	137449.9463855631	159796.7498966491
231	149765.2448110027	6114.778216959849	2037	30-34 years	145643.8842927718	153886.6053292337	144622.7163305395	154907.7732914659	143430.3345782323	156100.1550437731	141926.0991368602	157604.3904851452	137780.2795057614	161750.210116244
232	151010.76779098	6642.083252506732	2038	30-34 years	146534.0036787905	155487.5319031695	145424.7757756218	156596.7598063381	144129.569541383	157891.966040577	142495.6170612664	159525.9185206936	137992.2846160668	164029.2509658932
233	152355.1738970924	7289.771338544866	2039	30-34 years	147441.8680149132	157268.4797792716	146224.4762013762	158485.8715928086	144802.9707903599	159907.3770038249	143009.6870410779	161700.6607531069	138067.2220735445	166643.1257206404
234	153732.036788351	8056.839969232949	2040	30-34 years	148301.726649088	159162.3469276141	146956.2343742261	160507.839202476	145385.1505802257	162078.9229964764	143403.1679477944	164060.9056289077	137940.6304486545	169523.4431280476
235	155074.7451086852	8937.824441935454	2041	30-34 years	149050.6514348207	161098.8387825497	147558.0347530175	162591.4554643529	145815.1589868401	164334.3312305303	143616.454174124	166533.0360432465	137556.6092024917	172592.8810148787
236	156315.0678447396	9923.889925412954	2042	30-34 years	149626.3660350112	163003.7696544679	147969.0764174673	164661.0592720119	146033.9178820118	166596.2178074674	143592.6409603602	169037.494729119	136864.2435909302	175765.892098549
237	157453.3895297889	11008.47986845148	2043	30-34 years	150033.6740984526	164873.1049611252	148195.2579604212	166711.5210991566	146048.6043860731	168858.1746735046	143340.5183384341	171566.2607211437	135876.768987624	179030.0100719538
238	158516.2889389225	12186.82466272766	2044	30-34 years	150302.3691162441	166730.2087616009	148267.1693975685	168765.4084802764	145890.7385883366	171141.8392895084	142892.7797213056	174139.7981565394	134630.1125999763	182402.4652778687
239	159473.9078207994	13450.36695113794	2045	30-34 years	150408.3604957324	168539.4551458664	148162.1492148924	170785.6664267064	145539.3276594205	173408.4879821783	142230.5373894405	176717.2782521582	133111.188596569	185836.6270450297
240	160291.8855822726	14789.61682720964	2046	30-34 years	150323.6838407333	170260.0873238119	147853.8178305893	172729.953333956	144969.8425492834	175613.9286152618	141331.5968097899	179252.1743547554	131304.2366009417	189279.5345636035
241	161128.3188764913	16213.68433519032	2047	30-34 years	150200.2956345731	172056.3421184096	147492.6103505963	174764.0274023864	144330.9419052342	177925.6958477485	140342.3755587774	181914.2621942053	129349.4975795183	192907.1401734643
242	161277.1345484573	17643.00173992561	2048	30-34 years	149385.7513757474	173168.5177211671	146439.3700851798	176114.8990117347	142998.9847458943	179555.2843510202	138658.8063178726	183895.4627790419	126696.8511382031	195857.4179587114
243	161246.1117593657	19116.61645961053	2049	30-34 years	148361.5122655882	174130.7112531432	145169.0373168332	177323.1862018982	141441.2971072092	181050.9264115222	136738.609458145	185753.6140605864	123777.5434985291	198714.6800202024
244	161111.3983411092	20636.62516859959	2050	30-34 years	147202.3129774731	175020.4837047453	143755.996574317	178466.8001079015	139731.85466644	182490.9420157784	134655.2448749646	187567.5518072539	120663.613010654	201559.1836715644
245	84090.96028041668	407.9022050610254	1990	35-39 years	83816.03419420555	84365.8863666278	83747.91452596035	84434.006034873	83668.37359597346	84513.5469648599	83568.02965352844	84613.89090730491	83291.47195849707	84890.44860233628
246	86832.08984973865	414.5379476863537	1991	35-39 years	86552.69127299805	87111.48842647925	86483.46343573443	87180.71626374287	86402.62853593558	87261.55116354172	86300.65220080475	87363.52749867256	86019.5954722734	87644.5842272039
247	89234.6757769552	420.2854554614242	1992	35-39 years	88951.4033799742	89517.94817393621	88881.21570891215	89588.13584499827	88799.26004509717	89670.09150881325	88695.86982305365	89773.48173085676	88410.91628425081	90058.4352696596
248	91115.42151836985	424.7320285901216	1993	35-39 years	90829.15213110011	91401.6909056396	90758.22188232557	91472.62115441414	90675.3991367505	91555.44389998922	90570.91505771731	91659.9279790224	90282.94674233321	91947.8962944065
249	92475.10021026334	427.9173249586272	1994	35-39 years	92186.68393324122	92763.51648728545	92115.22173997313	92834.97868055354	92031.7778616062	92918.42255892047	91926.51019966637	93023.6902208603	91636.38225334443	93313.81816718224
250	93709.59045224977	430.7891207708814	1995	35-39 years	93419.2385848502	93999.94231964934	93347.29680168146	94071.88410281809	93263.29292313114	94155.8879813684	93157.3187994215	94261.86210507805	92865.24377553884	94553.93712896071
251	95243.2795628796	434.3329365809777	1996	35-39 years	94950.53916362402	95536.01996213518	94878.005563215	95608.5535625442	94793.31064058171	95693.2484851775	94686.46473818278	95800.09438757642	94391.98700718088	96094.57211857832
252	97334.32290969032	439.1203656339439	1997	35-39 years	97038.35578325305	97630.2900361276	96965.02268219218	97703.62313718846	96879.39421089356	97789.25160848709	96771.3706009476	97897.27521843305	96473.64699304779	98194.99882633286
253	100220.7703992005	445.6445704631227	1998	35-39 years	99920.40595870838	100521.1348396927	99845.98331544104	100595.55748296	99759.08262420073	100682.4581742003	99649.45405986681	100792.0867385342	99347.3070410928	101094.2337573082
254	103625.3097515004	453.2191706578091	1999	35-39 years	103319.8400304771	103930.7794725238	103244.1524289772	104006.4670740236	103155.7746906989	104094.8448123019	103044.2827747171	104206.3367282837	102737.0001770111	104513.6193259897
255	107161.4288258235	460.9554572719344	2000	35-39 years	106850.7448476222	107472.1128040248	106773.7652862578	107549.0923653892	106683.8789720898	107638.9786795573	106570.4839296009	107752.3737220461	106257.9561295705	108064.9015220765
256	111369.688944925	469.9932174768185	2001	35-39 years	111052.9135163456	111686.4643735044	110974.424649027	111764.953240823	110882.775971619	111856.601918231	110767.1576401197	111972.2202497303	110448.5022386704	112290.8756511796
257	116596.90419904	480.9838913659477	2002	35-39 years	116272.7210562593	116921.0873418206	116192.3967464012	117001.4116516787	116098.6048875849	117095.2035104951	115980.2828503088	117213.5255477711	115654.1757719627	117539.6326261172
258	121813.0288859835	491.7118597370577	2003	35-39 years	121481.6150925208	122144.4426794463	121399.4992119447	122226.5585600224	121303.6153992959	122322.4423726711	121182.6542818006	122443.4034901665	120849.2736408989	122776.7841310682
259	126337.1101345106	500.8342123817603	2004	35-39 years	125999.5478753653	126674.6723936559	125915.9085618975	126758.3117071236	125818.2458904831	126855.9743785381	125695.0406742372	126979.179594784	125355.4750782423	127318.7451907788
260	129482.5215405418	507.0757780364462	2005	35-39 years	129140.7524661452	129824.2906149383	129056.0708112131	129908.9722698704	128957.191034496	130007.8520465875	128832.4503930991	130132.5926879845	128488.6530155903	130476.3900654932
261	131929.129561714	511.8739450350319	2006	35-39 years	131584.1265227604	132274.1326006676	131498.6435739395	132359.6155494885	131398.8281546577	132459.4309687703	131272.9071641791	132585.3519592489	130925.8566294453	132932.4024939827
262	134300.3113855909	516.4836407550848	2007	35-39 years	133952.2014117219	134648.4213594598	133865.9486437158	134734.6741274659	133765.2343337686	134835.3884374131	133638.1793581429	134962.4434130389	133288.0034497109	135312.6193214708
263	136526.9524308629	520.7751647535669	2008	35-39 years	136175.949969819	136877.9548919068	136088.9805173051	136964.9243444206	135987.4293601782	137066.4755015476	135859.3186696488	137194.5861920769	135506.2331079459	137547.6717537799
264	138379.4117639699	524.3174692983011	2009	35-39 years	138026.0217896628	138732.801738277	137938.46077229	138820.3627556498	137836.2188657768	138922.604662163	137707.2367683295	139051.5867596103	137351.7495241452	139407.0740037946
265	139747.2288841806	526.9168950838217	2010	35-39 years	139392.0868968941	140102.3708714671	139304.0917754151	140190.3659929461	139201.3429808738	140293.1147874875	139071.7214246832	140422.7363436781	138714.4717698163	140779.9859985449
266	140922.8169862286	529.1420593994585	2011	35-39 years	140566.1752381934	141279.4587342639	140477.8085142737	141367.8254581836	140374.6258126908	141471.0081597665	140244.4568660785	141601.1771063787	139885.6985498057	141959.9354226516
267	142444.2183886441	532.0102300269042	2012	35-39 years	142085.643493606	142802.7932836822	141996.7977851914	142891.6389920967	141893.0557903362	142995.380986952	141762.1812737496	143126.2555035386	141401.4783377913	143486.9584394968
268	144441.9535167305	535.7534528347314	2013	35-39 years	144080.8556895198	144803.0513439411	143991.3848628964	144892.5221705645	143886.9129395937	144996.9940938673	143755.1175901963	145128.7894432646	143391.8767491744	145492.0302842865
269	147015.1128195937	540.5368330538903	2014	35-39 years	146650.7909941154	147379.434645072	146560.5213429954	147469.704296192	146455.1166605499	147575.1089786375	146322.1445996186	147708.0810395688	145955.6606268081	148074.5650123793
270	150124.2751937968	546.2609005435546	2015	35-39 years	149756.0953468305	150492.4550407632	149664.8697764397	150583.6806111539	149558.3489008337	150690.2014867599	149424	150824.5816682937	149053.6038287315	151194.9465588622
271	153613.2912211498	552.6136722295422	2016	35-39 years	153240.8296060671	153985.7528362325	153148.5431228048	154078.0393194948	153040.78345672	154185.7989855796	152904.8404933515	154321.7419489481	152530.1684235799	154696.4140187197
272	157441.9355047422	559.5016319076467	2017	35-39 years	157064.8314048364	157819.0396046479	156971.3946323078	157912.4763771765	156862.2918140859	158021.5791953985	156724.6544126366	158159.2165968478	156345.3123062032	158538.5587032812
273	161525.9865873129	566.756343049984	2018	35-39 years	161143.9928120972	161907.9803625286	161049.3445028079	162002.6286718179	160938.8270159131	162113.1461587127	160799.4049555228	162252.568219103	160415.1441549349	162636.8290196909
274	165713.2212713478	574.09935910514	2019	35-39 years	165326.2783033109	166100.1642393847	165230.4037103404	166196.0388323552	165118.4543353149	166307.9882073807	164977.225892975	166449.2166497206	164587.9865275017	166838.4560151939
275	170748.855785678	582.8074076214217	2020	35-39 years	170356.0435929412	171141.6679784148	170258.7147558684	171238.9968154876	170145.0673113822	171352.6442599738	170001.6966891073	171496.0148822487	169606.55326674	171891.158304616
276	173798.6529077901	588.0434306586283	2021	35-39 years	173402.3116355262	174194.994180054	173304.1083826062	174293.197432974	173189.4399136277	174407.8659019524	173044.7812296857	174552.5245858945	172646.0877836992	174951.218031881
277	183465.4290789187	4441.652841256164	2022	35-39 years	180471.7550639121	186459.1030939254	179729.9990394223	187200.8591184152	178863.8767353774	188066.9814224601	177771.2301364283	189159.6280214092	174759.7895100567	192171.0686477808
278	186798.7021796847	4667.854789193424	2023	35-39 years	183652.5680517683	189944.836307601	182873.036301973	190724.3680573963	181962.8046180803	191634.599741289	180814.5123399387	192782.8920194306	177649.7067928655	195947.6975665038
279	189734.0673530338	4890.497619883836	2024	35-39 years	186437.8719572321	193030.2627488355	185621.1588547115	193846.9758513561	184667.5118188341	194800.6228872334	183464.4494043427	196003.6853017249	180148.6920180615	199319.4426880061
280	192183.8131812693	5107.068029560213	2025	35-39 years	188741.6493293457	195625.9770331929	187888.7689684092	196478.8573941294	186892.8907026449	197474.7356598937	185636.5519673731	198731.0743951655	182173.9598433313	202193.6665192073
281	194074.6800490416	5315.902726682993	2026	35-39 years	190491.7616112572	197657.5984868259	189604.0058559012	198545.354242182	188567.404824198	199581.9552738852	187259.692753434	200889.6673446492	183655.5107047429	204493.8493933402
282	195368.9190105968	5515.155419450589	2027	35-39 years	191651.7042578871	199086.1337633065	190730.6733028389	200007.1647183548	189655.217996046	201082.6200251477	188298.4897628612	202439.3482583325	184559.2143884737	206178.62363272
283	195704.3824071674	5690.546045073754	2028	35-39 years	191868.9543727877	199539.8104415471	190918.6331832603	200490.1316310744	189808.976704471	201599.7881098638	188409.1023773828	202999.6624369519	184550.9121588228	206857.8526555119
284	195187.4468119721	5842.248503016909	2029	35-39 years	191249.7713209387	199125.1223030055	190274.1158209349	200100.7778030093	189134.8773628466	201240.0162610976	187697.6842311044	202677.2093928398	183736.639746059	206638.2538778852
285	194319.5654239782	5984.599083302583	2030	35-39 years	190285.9456418323	198353.1852061242	189286.5175949208	199352.6132530357	188119.5207736767	200519.6100742797	186647.3093991843	201991.8214487722	182589.7512207052	206049.3796272513
286	193660.6009298271	6135.896337518673	2031	35-39 years	189525.0067983395	197796.1950613147	188500.3121099739	198820.8897496804	187303.8123241578	200017.3895354965	185794.3818251282	201526.8200345261	181634.2441082905	205686.9577513637
287	193823.2825606516	6316.708074850944	2032	35-39 years	189565.8213182021	198080.7438031012	188510.931069702	199135.6340516013	187279.1729951061	200367.3921261972	185725.2628086927	201921.3023126105	181442.5347339438	206204.0303873595
288	194674.0717460599	6522.173990334606	2033	35-39 years	190278.1264765744	199070.0170155455	189188.9234201885	200159.2200719313	187917.0994920733	201431.0440000466	186312.644690451	203035.4988016689	181890.6107250041	207457.5327671157
289	195769.5783590539	6738.140739770736	2034	35-39 years	191228.0715004485	200311.0852176594	190102.8019969068	201436.3547212011	188788.8645526514	202750.2921654564	187131.2819306678	204407.87478744	182562.8225091033	208976.3342090046
290	197025.3987534606	6963.409206088634	2035	35-39 years	192332.0609485568	201718.7365583643	191169.17161114	202881.6258957811	189811.3068159527	204239.4906909684	188098.3081512549	205952.4893556662	183377.1167095268	210673.6807973943
291	198382.7489153235	7198.900225302376	2036	35-39 years	193530.6901634697	203234.8076671773	192328.4738258442	204437.0240048028	190924.6882819102	205840.8095487368	189153.7588264858	207611.7390041612	184272.9044737308	212492.5933569162
292	199818.260824805	7447.477903574213	2037	35-39 years	194798.660717796	204837.860931814	193554.9319078991	206081.5897417109	192102.6737167021	207533.8479329079	190270.5941524228	209365.9274971871	185221.2041337995	214415.3175158104
293	201255.6010197487	7709.919243945233	2038	35-39 years	196059.1154493296	206452.0865901678	194771.5589355908	207739.6431039066	193268.1246830214	209243.077356476	191371.4845490109	211139.7174904865	186144.159301616	216367.0427378813
294	202704.3488442276	7999.616588949493	2039	35-39 years	197312.6072632757	208096.0904251796	195976.6712929211	209432.0263955342	194416.746058076	210991.9516303793	192448.8403771944	212959.8573112609	187025.1003298866	218383.5973585687
295	204170.3709277061	8341.563392324239	2040	35-39 years	198548.1572012796	209792.5846541327	197155.1161147614	211185.6257406508	195528.5112532582	212812.230602154	193476.4866587465	214864.2551966658	187820.9066787506	220519.8351766616
296	205674.310732714	8771.254437273074	2041	35-39 years	199762.4852419919	211586.136223436	198297.6857509673	213050.9357144606	196587.2911356991	214761.3303297289	194429.5625441299	216919.058921298	188482.6520356587	222865.9694297692
297	207272.9495200145	9326.705739975734	2042	35-39 years	200986.7498512708	213559.1491887581	199429.1899926949	215116.7090473341	197610.4823733996	216935.4166666293	195316.1127613656	219229.7862786634	188992.606269662	225553.2927703669
298	209016.0139465753	10029.80739310193	2043	35-39 years	202255.9237636246	215776.104129526	200580.9459289766	217451.0819641741	198625.1334873217	219406.8944058289	196157.8008686187	221874.227024532	189357.5914560955	228674.4364370551
299	210896.0285839166	10892.7728518424	2044	35-39 years	203554.2996817748	218237.7574860583	201735.2066155171	220056.850552316	199611.1159094078	222180.9412584253	196931.4937878546	224860.5633799785	189546.1937943055	232245.8633735277
300	212822.1156745392	11916.8286104179	2045	35-39 years	204790.1731911176	220854.0581579609	202800.0628131778	222844.1685359007	200476.2812341463	225167.9501149322	197544.7413959835	228099.489953095	189465.1315981201	236179.0997509583
301	214700.4589992593	13096.73325119226	2046	35-39 years	205873.2607879557	223527.6572105628	203686.1063350066	225714.8116635119	201132.2433510241	228268.6746474944	197910.4469712308	231490.4710272877	189030.8618269224	240370.0561715961
302	216438.0862424258	14422.21625997089	2047	35-39 years	206717.5124832054	226158.6600016462	204309.0023677903	228567.1701170614	201496.670197096	231379.5022877557	197948.8049971432	234927.3674877085	188170.5423728829	244705.6301119688
303	218034.3065268355	15885.65998301585	2048	35-39 years	207327.3716982829	228741.2413553882	204674.4664811192	231394.1465725519	201576.7627844311	234491.85026924	197668.8904286092	238399.7226250619	186898.4129601245	249170.2000935466
304	219527.0768700605	17481.56837338315	2049	35-39 years	207744.4997864002	231309.6539537207	204825.0778680452	234229.0758720757	201416.1720352355	237637.9817048854	197115.7062153833	241938.4475247377	185263.2028582295	253790.9508818914
305	220873.3950483888	19198.30673764186	2050	35-39 years	207933.7363072181	233813.0537895594	204727.619082032	237019.1710147456	200983.9492681918	240762.8408285857	196261.1658107319	245485.6242860456	183244.7138426107	258502.0762541668
306	111350.6851337488	469.9965091484594	1990	40-44 years	111033.9074865828	111667.4627809149	110955.418069555	111745.9521979427	110863.768750271	111837.6015172266	110748.1496090205	111953.2206584772	110429.4919758179	112271.8782916798
307	117159.9336239506	482.171122824616	1991	40-44 years	116834.9502871668	117484.9169607344	116754.4277096551	117565.4395382461	116660.4043407043	117659.4629071969	116541.7902444895	117778.0770034118	116214.8782232144	118104.9890246869
308	121769.0073241472	491.6298941045969	1992	40-44 years	121437.6487755207	122100.3658727737	121355.5465832052	122182.4680650892	121259.6787538548	122278.3358944395	121138.7377999051	122399.2768483893	120805.4127317022	122732.6019165922
309	126572.7684036757	501.3007828443495	1993	40-44 years	126234.8916760386	126910.6451313128	126151.1744453036	126994.3623620478	126053.4207926489	127092.1160147024	125930.1008000692	127215.4360072821	125590.2188693007	127555.3179380506
310	130726.4048460203	509.5155589161928	1994	40-44 years	130382.9913593108	131069.8183327298	130297.9022609718	131154.9074310688	130198.5467269831	131254.2629650575	130073.2058994897	131379.6037925508	129727.7543505445	131725.055341496
311	136113.6877164639	519.9776246210895	1995	40-44 years	135763.2227974693	136464.1526354585	135676.3865341575	136550.9888987702	135574.9908973564	136652.3845355713	135447.0764016996	136780.2990312281	135094.5315722065	137132.8438607212
312	139339.1187342574	526.1419050679937	1996	40-44 years	138984.4990902416	139693.7383782732	138896.6333920952	139781.6040764196	138794.035720607	139884.2017479078	138664.6048119602	140013.6326565546	138307.8806003241	140370.3568681907
313	141847.1781945923	530.8866876813114	1997	40-44 years	141489.3605670951	142204.9958220895	141400.7024902523	142293.6538989323	141297.1795861545	142397.1768030301	141166.5814609849	142527.7749281997	140806.6402867369	142887.7161024477
314	143601.4138255898	534.1805879932201	1998	40-44 years	143241.3761092823	143961.4515418972	143152.1679510875	144050.659700092	143048.0027364288	144154.8249147507	142916.5943117824	144286.2333393971	142554.4198731231	144648.4077780565
315	144962.7738420151	536.722854028535	1999	40-44 years	144601.0226383999	145324.5250456303	144511.3899217771	145414.1577622531	144406.7289652415	145518.8187187886	144274.6951431505	145650.8525408797	143910.7970481191	146014.750635911
316	146685.5501335358	539.9233748427202	2000	40-44 years	146321.6417788918	147049.4584881798	146231.4745752931	147139.6256917786	146126.1895171987	147244.9107498729	145993.3683669874	147377.7319000842	145627.3003188441	147743.7999482275
317	150056.0342212271	546.1294758083368	2001	40-44 years	149687.9429545323	150424.1254879219	149596.7393320723	150515.3291103819	149490.2440842897	150621.8243581645	149355.8962332408	150756.1722092134	148985.6204486428	151126.4479938115
318	155667.46672645	556.3071889441896	2002	40-44 years	155292.5156811016	156042.4177717984	155199.6123805479	156135.321072352	155091.1324787038	156243.8009741961	154954.2809102235	156380.6525426764	154577.1046361194	156757.8288167806
319	163563.2940622673	570.3226847765012	2003	40-44 years	163178.896572728	163947.6915518067	163083.6526843703	164042.9354401644	162972.4397608389	164154.1483636958	162832.1403803839	164294.4477441508	162445.4616001054	164681.1265244293
320	172651.0111138657	586.0410069413324	2004	40-44 years	172256.0194751873	173046.0027525442	172158.1506270281	173143.8716007034	172043.8726306745	173258.149597057	171899.7065429669	173402.3156847645	171502.3707402607	173799.6514874707
321	180910.6004870863	599.9687466035058	2005	40-44 years	180506.2215518755	181314.979422297	180406.0267711927	181415.1742029798	180289.032865605	181532.1681085675	180141.4405539406	181679.7604202319	179734.6617437434	182086.5392304291
322	187260.8892773579	610.4594509215428	2006	40-44 years	186849.4396074367	187672.338947279	186747.4928791329	187774.2856755829	186628.4532862031	187893.3252685126	186478.2802612765	188043.4982934393	186064.3887535516	188457.3898011641
323	192264.1845738647	618.5997836585406	2007	40-44 years	191847.2483196789	192681.1208280506	191743.9421558079	192784.4269919216	191623.3151979945	192905.053949735	191471.1396512145	193057.229496515	191051.728997894	193476.6401498355
324	195770.5538550852	624.2413442399275	2008	40-44 years	195349.8151890675	196191.2925211029	195245.5668845794	196295.540825591	195123.8398224527	196417.2678877178	194970.2764517696	196570.8312584008	194547.040820375	196994.0668897955
325	198675.7634580684	628.8777057141584	2009	40-44 years	198251.8998844171	199099.6270317198	198146.8773075628	199204.649608574	198024.2461549485	199327.2807611883	197869.5422393429	199481.984676794	197443.1631548687	199908.3637612682
326	201786.9279230163	633.8055303979006	2010	40-44 years	201359.7429955281	202214.1128505045	201253.8974719517	202319.9583740809	201130.3053935241	202443.5504525085	200974.3892330462	202599.4666129864	200544.6690834364	203029.1867625962
327	205747.8708037137	640.0251954963524	2011	40-44 years	205316.4938219491	206179.2477854782	205209.6096143012	206286.1319931261	205084.8047011794	206410.9369062479	204927.3585030873	206568.38310434	204493.4214205408	207002.3201868865
328	210017.7312608104	646.6635537362342	2012	40-44 years	209581.8800255921	210453.5824960286	209473.8872121182	210561.5753095025	209347.7878191396	210687.6747024811	209188.7085849205	210846.7539367002	208750.2706954874	211285.1918261334
329	214316.0119904062	653.2777857542645	2013	40-44 years	213875.7027628079	214756.3212180046	213766.6053725869	214865.4186082256	213639.2162043648	214992.8077764476	213478.5098690693	215153.5141117432	213035.5875303279	215596.4364504846
330	218164.3160752419	659.1431602165848	2014	40-44 years	217720.053585256	218608.5785652279	217609.9766774998	218718.6554729841	217481.4437612576	218847.1883892263	217319.2945438443	219009.3376066396	216872.3954812174	219456.2366692665
331	221252.0379972977	663.8121910381861	2015	40-44 years	220804.628580538	221699.4474140574	220693.7719446346	221810.3040499608	220564.3285673822	221939.7474272133	220401.0307683868	222103.0452262087	219950.9661028629	222553.1098917325
332	223927.2640917293	667.8318207713625	2016	40-44 years	223477.1454445294	224377.3827389292	223365.6175304606	224488.910652998	223235.3903254101	224619.1378580484	223071.1036975004	224783.4244859582	222618.3137230174	225236.2144604411
333	226866.5902437881	672.220530858239	2017	40-44 years	226413.5136059896	227319.6668815865	226301.2527773363	227431.9277102399	226170.169773819	227563.0107137572	226004.8035232278	227728.3769643483	225549.0380033059	228184.1424842702
334	230255.6955440937	677.2454265421452	2018	40-44 years	229799.2321266043	230712.1589615831	229686.1321403717	230825.2589478157	229554.069282196	230957.3218059914	229387.4669072667	231123.9241809207	228928.2945080711	231583.0965801163
335	234287.0914322996	683.1748428461531	2019	40-44 years	233826.6315882213	234747.5512763779	233712.541389466	234861.6414751332	233579.322295111	234994.8605694882	233411.2612837708	235162.9215808283	232948.0687403211	235626.114124278
336	241151.6084636834	693.1504519281605	2020	40-44 years	240684.4250590838	241618.791868283	240568.6689336118	241734.547993755	240433.5045954858	241869.712331881	240262.9895843115	242040.2273430553	239793.0335779042	242510.1833494626
337	249357.1918707737	704.9085309271445	2021	40-44 years	248882.0835209288	249832.3002206186	248764.363796264	249950.0199452834	248626.9066327332	250087.4771088142	248453.4991341251	250260.8846074223	247975.5711501565	250738.8125913909
338	260264.4596704998	6280.446095712149	2022	40-44 years	256031.4390019898	264497.4803390098	254982.6045040059	265546.3148369938	253757.9175153421	266771.0018256576	252212.9277757969	268315.9915652028	247954.785322904	272574.1340180957
339	267611.3521751278	6663.947297943349	2023	40-44 years	263119.8516963139	272102.8526539416	262006.9724975574	273215.7318526981	260707.5027744585	274515.2015757971	259068.1717391644	276154.5326110912	254550.0154711588	280672.6888790968
340	275782.4497783652	7081.853680778738	2024	40-44 years	271009.2803975203	280555.6191592101	269826.6108328303	281738.2887239001	268445.6493650784	283119.250191652	266703.5133596068	284861.3861971236	261902.0165640389	289662.8829926915
341	284085.8276209106	7519.30784055265	2025	40-44 years	279017.8141363781	289153.8411054431	277762.0897270058	290409.5655148154	276295.8246980981	291875.8305437231	274446.0749693221	293725.5802724991	269347.9842534274	298823.6709883938
342	291850.7682612106	7960.998714116672	2026	40-44 years	286485.055127896	297216.4813945252	285155.5683426385	298545.9681797827	283603.1735933857	300098.3629290354	281644.767909713	302056.7686127081	276247.2107815419	307454.3257408793
343	298424.7287157293	8388.638726800174	2027	40-44 years	292770.786213866	304078.6712175926	291369.8835464904	305479.5738849682	289734.0989947643	307115.3584366943	287670.4938679715	309178.9635634872	281982.996811201	314866.4606202577
344	303894.7171385252	8798.089165679454	2028	40-44 years	297964.8050408572	309824.6292361931	296495.5241501887	311293.9101268616	294779.8967628813	313009.5375141691	292615.5668281241	315173.8674489262	286650.4623737934	321138.9719032569
345	308721.6075526542	9199.374498078254	2029	40-44 years	302521.2291409494	314921.9859643589	300984.9335997704	316458.281505538	299191.0555726451	318252.1595326632	296928.0094461179	320515.2056591905	290690.8335364208	326752.3815688876
346	312756.3934765771	9587.674860365552	2030	40-44 years	306294.3006206907	319218.4863324634	304693.1589190096	320819.6280341445	302823.5623212383	322689.2246319158	300464.9943055884	325047.7926475657	293964.5507502606	331548.2362028935
347	315878.3803735001	9959.387829087429	2031	40-44 years	309165.7529766952	322591.007770305	307502.5352092376	324254.2255377626	305560.4545825655	326196.3061644347	303110.44517661	328646.3155703902	296357.9802284887	335398.7805185115
348	318019.9011909227	10310.74913280536	2032	40-44 years	311070.4562754119	324969.3461064335	309348.5611702334	326691.241211612	307337.9650893364	328701.837292509	304801.5208026663	331238.2815791792	297810.8328906242	338228.9694912212
349	318591.1471799876	10615.7674464266	2033	40-44 years	311436.1199210961	325746.1744388792	309663.2867575429	327519.0076024324	307593.2121054897	329589.0822544856	304981.7333136688	332200.5610463065	297784.2429849915	339398.0513749837
350	317767.4128843821	10875.132060093	2034	40-44 years	310437.5738758794	325097.2518928847	308621.4268218438	326913.3989469203	306500.7760701258	329034.0496986384	303825.4935833428	331709.3321854213	296452.1540465998	339082.6717221643
351	316371.0215187221	11115.48954644609	2035	40-44 years	308879.1815644174	323862.8614730267	307022.8948101609	325719.1482272832	304855.3743486039	327886.6686888402	302120.9639201782	330621.0791172659	294584.6620076877	338157.3810297564
352	315314.3042619614	11370.43958387788	2036	40-44 years	307650.6279824277	322977.9805414951	305751.7645719201	324876.8439520026	303534.5288530639	327094.0796708589	300737.4007154299	329891.2078084928	293028.2426775607	337600.365846362
353	315599.9017756779	11678.32168391199	2037	40-44 years	307728.7129607212	323471.0905906346	305778.4332395079	325421.3703118478	303501.160511145	327698.6430402107	300628.2933769027	330571.510174453	292710.3912752104	338489.4122761454
354	317008.3429636981	12030.5660806964	2038	40-44 years	308899.7414253087	325116.9445020875	306890.6368898324	327126.0490375637	304544.6765040966	329472.0094232996	301585.1572482453	332431.5286791509	293428.4334455332	340588.252481863
355	318817.4248333612	12401.03468644798	2039	40-44 years	310459.1274546952	327175.7222120271	308388.1546620585	329246.6950046639	305969.9528982011	331664.8967685213	302919.2983653349	334715.5513013875	294511.3968479232	343123.4528187992
356	320888.1586356204	12786.94913394532	2040	40-44 years	312269.7549193412	329506.5623518995	310134.3344139723	331641.9828572684	307640.879332853	334135.4379383877	304495.2898459025	337281.0274253383	295825.7383330875	345950.5789381532
357	323126.7266580887	13189.13571528045	2041	40-44 years	314237.2491859897	332016.2041301877	312034.6635215378	334218.7897946395	309462.7820570581	336790.6712591192	306218.2546710991	340035.1986450782	297276.020656139	348977.4326600384
358	325493.5372215865	13611.5984128375	2042	40-44 years	316319.319891334	334667.754551839	314046.1829563901	336940.8914867829	311391.9212658869	339595.1531772861	308043.4680563288	342943.6063868442	298814.804332425	352172.270110748
359	327867.0180715668	14054.49954041003	2043	40-44 years	318394.2853813304	337339.7507618031	316047.1839580819	339686.8521850516	313306.556547702	342427.4795954315	309849.1496607611	345884.8864823724	300320.1989723631	355413.8371707704
360	330260.5739052533	14537.55068594871	2044	40-44 years	320462.2647429239	340058.8830675827	318034.4937783704	342486.6540321362	315199.6713946104	345321.4764158962	311623.4339258671	348897.7138846396	301766.9745607938	358754.1732497128
361	332685.2249136727	15097.98221998908	2045	40-44 years	322509	342861.2649299453	319987.8218666618	345382.6279606835	317043.715333764	348326.7344935813	313329.6117076466	352040.8381196987	303093.1797624941	362277.2700648513
362	335171.795887072	15789.32646071033	2046	40-44 years	324529.7898525532	345813.8019215908	321892.9723336146	348450.6194405294	318814.0536737761	351529.5381003679	314929.8793644413	355413.7124097027	304224.7160240797	366118.8757500643
363	337814.4673633394	16671.00517689444	2047	40-44 years	326578.2098741125	349050.7248525663	323794.1520095711	351834.7827171076	320543.3060000768	355085.628726602	316442.2387265607	359186.696000118	305139.2972166263	370489.6375100525
364	340692.3881196782	17779.68780673127	2048	40-44 years	328708.8785379414	352675.8977014151	325739.6706742172	355645.1055651393	322272.6315519047	359112.1446874518	317898.8283514488	363485.9478879077	305844.200018485	375540.5762208715
365	343795.4978949655	19138.02623184351	2049	40-44 years	330896.468214703	356694.5275752281	327700.4178339851	359890.5779559459	323968.5027187756	363622.4930711554	319260.5482657421	368330.4475241889	306284.9664805522	381306.0293093788
366	346972.5313026891	20751.01064072101	2050	40-44 years	332986.3501308431	360958.712474535	329520.9313538427	364424.1312515354	325474.4842789021	368470.578326476	320369.7356612847	373575.3269440934	306300.5504468759	387644.5121585022
367	165026.9806001736	572.9186397587648	1990	45-49 years	164640.8334369762	165413.127763371	164545.1560241365	165508.8051762107	164433.4368893835	165620.5243109637	164292.4989040029	165761.4622963443	163904.0600662464	166149.9011341008
368	169702.3955020596	581.0040832198844	1991	45-49 years	169310.7987499694	170093.9922541498	169213.7710680717	170191.0199360476	169100.4752718438	170304.3157322754	168957.5482673717	170447.2427367475	168563.6274989487	170841.1635051706
369	176804.8907052329	593.0977175621201	1992	45-49 years	176405.142843596	177204.6385668697	176306.0955247631	177303.6858857026	176190.4414698385	177419.3399406272	176044.5394313182	177565.2419791475	175642.4191788111	177967.3622316546
370	183917.107794087	604.9670503887742	1993	45-49 years	183509.360002125	184324.855586049	183408.33050471	184425.885083464	183290.3619298842	184543.8536582898	183141.5400354886	184692.6755526854	182731.372375325	185102.843212849
371	192996.7535298658	619.7893873497957	1994	45-49 years	192579.015482792	193414.4915769396	192475.5106551046	193517.996404627	192354.6517245714	193638.8553351602	192202.1835352833	193791.3235244482	191781.9663306602	194211.5407290714
372	200118.6218062172	631.1718291405208	1995	45-49 years	199693.2119933765	200544.031619058	199587.8062979101	200649.4373145244	199464.7277912277	200772.5158212068	199309.4595212591	200927.7840911754	198881.5250211018	201355.7185913327
373	209045.5671061336	645.1577704691291	1996	45-49 years	208610.7307688374	209480.4034434298	208502.989421169	209588.1447910981	208377.1836559276	209713.9505563396	208218.4748443922	209872.659367875	207781.0578760141	210310.0763362531
374	215312.4661380728	654.7985749299464	1997	45-49 years	214871.13189857	215753.8003775756	214761.7805365568	215863.1517395889	214634.0948144454	215990.8374617003	214473.0143650126	216151.917911133	214029.0609312101	216595.8713449355
375	221804.197041801	664.6385919481914	1998	45-49 years	221356.2306308279	222252.1634527741	221245.2359859725	222363.1580976294	221115.6314605426	222492.7626230593	220952.1303669234	222656.2637166785	220501.5054015825	223106.8886820194
376	227417.0013383713	673.0311757245519	1999	45-49 years	226963.378325933	227870.6243508097	226850.982119587	227983.0205571557	226719.7410403207	228114.261636422	226554.1753710924	228279.8273056502	226097.8602339512	228736.1424427914
377	236159.6844134981	685.8995332549035	2000	45-49 years	235697.3881280843	236621.9806989119	235582.8429060307	236736.5259209655	235449.092497046	236870.2763299502	235280.3612118653	237039.0076151309	234815.3213283185	237504.0474986777
378	244368.4586736248	697.7634764598051	2001	45-49 years	243898.1660904908	244838.7512567587	243781.6395899221	244955.2777573275	243645.5757120124	245091.3416352371	243473.9258968033	245262.9914504462	243000.8422597635	245736.075087486
379	254838.6684068533	712.6072775511403	2002	45-49 years	254358.3711017839	255318.9657119228	254239.3656864328	255437.9711272738	254100.4072673103	255576.9295463963	253925.1058770327	255752.2309366739	253441.9581428531	256235.3786708535
380	264892.4907853414	726.5780361567415	2003	45-49 years	264402.7771889718	265382.2043817111	264281.4386569336	265503.5429137492	264139.7559398831	265645.2256307998	263961.0177429885	265823.9638276944	263468.3978344742	266316.5837362086
381	272743.6701206426	737.3055685552793	2004	45-49 years	272246.7261674363	273240.6140738488	272123.5961374876	273363.7441037976	271979.8215516193	273507.5186896658	271798.4443817547	273688.8958595304	271298.5512062742	274188.7890350109
382	277997.556390403	744.3962783051014	2005	45-49 years	277495.8332988253	278499.2794819806	277371.5191203484	278623.5936604575	277226.3618460789	278768.750934727	277043.2403616158	278951.8724191901	276538.5396849249	279456.573095881
383	282877.018744238	750.9209216062311	2006	45-49 years	282370.8980430754	283383.1394454006	282245.4942491672	283508.5432393089	282099.0646694539	283654.9728190221	281914.3381227388	283839.6993657372	281405.2137378898	284348.8237505862
384	290148.678885293	760.5427505879555	2007	45-49 years	289636.0730713967	290661.2846991893	289509.0624320486	290788.2953385375	289360.7565956839	290936.6011749021	289173.6630790393	291123.6946915468	288658.0150941406	291639.3426764454
385	300779.7990669109	774.3950527749673	2008	45-49 years	300257.8568013405	301301.7413324812	300128.5328275271	301431.0653062946	299977.525792236	301582.0723415858	299787.0246092533	301772.5735245684	299261.9847634719	302297.6133703498
386	313468.3516877415	790.6100903062526	2009	45-49 years	312935.4804868751	314001.2228886079	312803.448601794	314133.2547736891	312649.2796341843	314287.4237412988	312454.7895519689	314481.9138235141	311918.7559107413	315017.9474647418
387	326867.5213426667	807.3794120379272	2010	45-49 years	326323.3476189532	327411.6950663803	326188.5152571428	327546.5274281906	326031.0762717954	327703.966413538	325832.4609364341	327902.5817488993	325285.0576950724	328449.984990261
388	340100.1213411823	823.6055542279007	2011	45-49 years	339545.0111976327	340655.231484732	339407.4690700767	340792.773612288	339246.8659870022	340953.3766953624	339044.2590206622	341155.9836617025	338485.8544548957	341714.388227469
389	352561.2199208663	838.5993631909821	2012	45-49 years	351996.0039500756	353126.435891657	351855.9578564227	353266.4819853099	351692.4309806005	353430.0088611321	351486.1355372555	353636.3043044771	350917.565169012	354204.8746727206
390	362995.6181247032	850.9513657208065	2013	45-49 years	362422.0769042074	363569.159345199	362279.968026132	363711.2682232744	362114.0325098164	363877.20373959	361904.6984738491	364086.5377755573	361327.7534478904	364663.482801516
391	371733.1426088446	861.158069515289	2014	45-49 years	371152.7220699913	372313.5631476979	371008.9086723822	372457.376545307	370840.9828488268	372625.3023688624	370629.137963726	372837.1472539632	370045.2727925946	373421.0124250946
392	379068.6259201532	869.634506645351	2015	45-49 years	378482.4922626743	379654.7595776322	378337.2633000645	379799.988540242	378167.6845712686	379969.5672690378	377953.7544826339	380183.4973576725	377364.1422871283	380773.1095531781
393	386168.7229923821	877.7615696392081	2016	45-49 years	385577.1116944453	386760.3342903189	385430.5255123155	386906.9204724486	385259.3620062359	387078.0839785283	385043.4326601046	387294.0133246596	384448.3103158892	387889.1356688749
394	392896.8986233318	885.3952276338716	2017	45-49 years	392300.1422399066	393493.655006757	392152.2812368917	393641.5160097719	391979.6291675031	393814.1680791605	391761.8219415052	394031.9753051584	391161.5239771694	394632.2732694942
395	399060.7999309482	892.3317643218098	2018	45-49 years	398459.3683217954	399662.2315401011	398310.3489171536	399811.2509447429	398136.3442231108	399985.2556387857	397916.8306090877	400204.7692528088	397311.8296728775	400809.770189019
396	404196.278517005	898.0705678904995	2019	45-49 years	403590.9789542468	404801.5780797632	403441.0011694091	404951.5558646009	403265.8774086704	405126.6796253395	403044.9520489693	405347.6049850406	402436.0602039396	405956.4968300703
397	409855.483988832	904.3520816190004	2020	45-49 years	409245.9506858208	410465.0172918432	409094.9238881904	410616.0440894736	408918.5752322747	410792.3927453893	408696.1046201964	411014.8633574675	408082.9539088588	411628.0140688052
398	412154.0619705165	906.9057494667437	2021	45-49 years	411542.8074953759	412765.3164456571	411391.354235215	412916.769705818	411214.507614069	413093.6163269641	410991.4087997001	413316.7151413329	410376.5267015617	413931.5972394713
399	433534.0317811899	10433.56709756242	2022	45-49 years	426501.8075574329	440566.2560049469	424759.4018521399	442308.6617102399	422724.8562681152	444343.2072942646	420158.1987621149	446909.8648002649	413084.2402699676	453983.8232924122
400	442909.1377200063	10999.67763751953	2023	45-49 years	435495.3549923182	450322.9204476945	433658.4088268524	452159.8666131603	431513.4716875361	454304.8037524766	428807.5509887063	457010.7244513064	421349.7695504681	464468.5058895446
401	452548.0978837505	11590.92937527621	2024	45-49 years	444735.8114848143	460360.3842826867	442800.1262791432	462296.0694883578	440539.8950509644	464556.3007165366	437688.5264246464	467407.6693428546	429829.8763082091	475266.3194592919
402	462700.3455891882	12216.30819563974	2025	45-49 years	454466.553865327	470934.1373130494	452426.4303966552	472974.2607817212	450044.2502985055	475356.440879871	447039.0384823781	478361.6526959984	438756.3815257343	486644.3096526421
403	473612.0882555991	12887.10238194496	2026	45-49 years	464926.1812501682	482297.99526103	462774.0351523834	484450.1413588148	460261.0501879042	486963.1263232941	457090.8230019457	490133.3535092526	448353.367586987	498870.8089242112
404	485561.9260725797	13614.56698047575	2027	45-49 years	476385.707927739	494738.1442174204	474112.0752419996	497011.7769031598	471457.2346808068	499666.6174643526	468108.0512036098	503015.8009415496	458877.3747908472	512246.4773543121
405	499371.0032807318	14419.39169981314	2028	45-49 years	489652.3332750578	509089.6732864059	487244.294861189	511497.7117002747	484432.5134797255	514309.4930817382	480885.3431215714	517856.6634398923	471108.9955490981	527633.0110123656
406	514736.794505772	15296.28028563413	2029	45-49 years	504427.1015932546	525046.4874182894	501872.6227855537	527600.9662259903	498889.8481298551	530583.740881689	495126.9631795891	534346.625831955	484756.0851459291	544717.5038656149
407	530355.7350254377	16212.11212521934	2030	45-49 years	519428.7714530398	541282.6985978355	516721.3487281282	543990.1213227471	513559.9868637105	547151.4831871649	509571.8072809065	551139.6627699689	498579.9952600077	562131.4747908675
408	544971.5561003138	17132.37328914708	2031	45-49 years	533424.3365034286	556518.7756971989	530563.230164141	559379.8820364865	527222.4173727575	562720.6948278701	523007.8535436273	566935.2586570004	511392.1044535855	578551.0077470421
409	557356.6291923724	18016.75757973288	2032	45-49 years	545213.3345836325	569499.9238011123	542204.5360678171	572508.7223169277	538691.2683397692	576021.9900449757	534259.1459751549	580454.1124095899	522043.784336096	592669.4740486488
410	567684.4842954546	18858.41161371865	2033	45-49 years	554973.9148678082	580395.0537231009	551824.5601283172	583544.4084625919	548147.1698636421	587221.7987272671	543508.0006066673	591860.9679842419	530721.9975325661	604646.9710583431
411	576817.7693714089	19679.34716113635	2034	45-49 years	563553.8893848029	590081.6493580148	560267.4384088932	593368.1003339245	556429.9657124716	597205.5730303461	551588.8463108321	602046.6924319856	538246.2489355817	615389.289807236
412	584471.7783899317	20468.54388563356	2035	45-49 years	570675.9798110146	598267.5769688487	567257.7329821138	601685.8237977495	563266.3669244153	605677.189855448	558231.1051285494	610712.4516513139	544353.4323740898	624590.1244057735
413	590405.7064149316	21217.12939934704	2036	45-49 years	576105.3611997716	604706.0516300915	572562.1005900807	608249.3122397824	568424.7603572081	612386.652472655	563205.3465249686	617606.0663048945	548820.1327922114	631991.2800376518
414	594486.6972434804	21916.99591191411	2037	45-49 years	579714.6419988503	609258.7524881104	576054.5036815606	612918.8908054001	571780.6894787373	617192.7050082234	566389.1084844065	622584.2860025542	551529.3852561287	637444.009230832
415	595608.7872215791	22514.88616034248	2038	45-49 years	580433.7539495083	610783.8204936499	576673.767960731	614543.8064824272	572283.3651594643	618934.2092836939	566744.7031640201	624472.8712791381	551479.6103473079	639737.9640958504
416	594114.7949506473	23014.03559394292	2039	45-49 years	578603.3349603297	609626.2549409649	574759.9910161413	613469.5988851533	570272.2540753224	617957.3358259721	564610.8013192124	623618.7885820821	549007.2851865191	639222.3047147754
417	591545.3809621914	23470.92644097145	2040	45-49 years	575725.9765409767	607364.7853834061	571806.3318253343	611284.4300990484	567229.501169345	615861.2607550378	561455.653264866	621635.1086595168	545542.3651378873	637548.3967864955
418	589615.9472930479	23956.24004088271	2041	45-49 years	573469.441505493	605762.4530806028	569468.7494186655	609763.1451674303	564797.2826106934	614434.6119754025	558904.0475606363	620327.8470254595	542661.7168129178	636570.177773178
419	590202.8255462013	24550.51308647661	2042	45-49 years	573655.7797259161	606749.8713664865	569555.8440404745	610849.8070519281	564768.4939886115	615637.1571037911	558729.0677693383	621676.5833230644	542083.8198967072	638321.8311956954
420	592896.0370502516	25236.75666033461	2043	45-49 years	575886.4630611861	609905.6110393171	571671.9246989102	614120.149401593	566750.757150145	619041.3169503582	560542.5150117027	625249.5590888006	543431.9939959957	642360.0801045075
421	596336.2444079738	25959.76513679945	2044	45-49 years	578839.362705771	613833.1261101767	574504.0819279255	618168.4068880222	569441.9277262496	623230.5610896981	563055.8255025969	629616.6633133508	545455.1047398469	647217.3840761008
422	600268.3597475669	26713.12091647301	2045	45-49 years	582263.7162498641	618273.0032452696	577802.6250568131	622734.0944383206	572593.5664781008	627943.1530170329	566022.1387326485	634514.5807624853	547910.6427512798	652626.076743854
423	604515.3523989748	27496.90382002981	2046	45-49 years	585982.4392242747	623048.2655736749	581390.4562863298	627640.2485116199	576028.5600414239	633002.1447565258	569264.3217016966	639766.383096253	550621.4209117164	658409.2838862332
424	609010.2229469551	28317.80295067396	2047	45-49 years	589924.0237582009	628096.4221357093	585194.9506654383	632825.4952284719	579672.9790900568	638347.4668038534	572706.7995641911	645313.6463297191	553507.3291636342	664513.116730276
425	613523.3742261102	29174.02458316349	2048	45-49 years	593860.081657058	633186.6667951624	588988.0195516697	638058.7289005506	583299.0847579528	643747.6636942675	576122.2747104946	650924.4737417258	556342.2860431097	670704.4624091106
426	618081.7167441202	30099.41164222627	2049	45-49 years	597794.7132972598	638368.7201909807	592768.111553008	643395.3219352325	586898.7262827738	649264.7072054667	579494.2710187861	656669.1624694543	559086.8699253567	677076.5635628838
427	622698.1510902026	31157.57256846758	2050	45-49 years	601697.9471790554	643698.3550013498	596494.6325601214	648901.6696202839	590418.9059092702	654977.3962711351	582754.1430574271	662642.1591229781	561629.3088560061	683766.9933243991
428	204657.0447709871	638.3664480215782	1990	50-54 years	204226.7857850205	205087.3037569536	204120.1785882009	205193.9109537732	203995.6971308367	205318.3924111374	203838.6589846234	205475.4305573507	203405.8465328648	205908.2430091094
429	208938.3464379459	645.0118977512203	1991	50-54 years	208503.6084188615	209373.0844570302	208395.8914319371	209480.8014439546	208270.1141118756	209606.5787640161	208111.4411850288	209765.2516908629	207674.1231183535	210202.5697575383
430	212879.9833357926	651.0838890724399	1992	50-54 years	212441.1527945578	213318.8138770274	212332.4217850827	213427.5448865025	212205.4604267135	213554.5062448716	212045.2937900017	213714.6728815835	211603.8589132106	214156.1077583746
431	216868.7499715074	657.1758273027775	1993	50-54 years	216425.8134639053	217311.6864791095	216316.0651007457	217421.434842269	216187.9158144217	217549.5841285931	216026.2505609052	217711.2493821095	215580.6853499939	218156.8145930208
432	220485.4796339766	662.653531795165	1994	50-54 years	220038.8511535467	220932.1081144065	219928.1880137369	221042.7712542163	219798.9705750368	221171.9886929164	219635.9578062152	221335.001461738	219186.6787116581	221784.2805562951
433	223363.1311173148	666.9809040032047	1995	50-54 years	222913.5859880166	223812.6762466129	222802.2001770481	223924.0620575815	222672.1389007675	224054.1233338621	222508.0615983827	224218.2006362469	222055.8485454685	224670.413689161
434	227292.492328015	672.8460445851024	1996	50-54 years	226838.9940939647	227745.9905620654	226726.628804519	227858.3558515111	226595.4238258249	227989.5608302052	226429.9036988569	228155.0809571731	225973.7140806282	228611.2705754018
435	234256.2922511996	683.1161849541261	1997	50-54 years	233795.8719425405	234716.7125598587	233681.7915396531	234830.792962746	233548.5838835871	234964.000618812	233380.5373020884	235132.0472003108	232917.3845286895	235595.1999737096
436	241260.8180404546	693.2938834955479	1998	50-54 years	240793.5379629786	241728.0981179306	240677.7578844349	241843.8781964744	240542.5655771532	241979.070503756	240372.0152818133	242149.6207990959	239901.9620288033	242619.6740521059
437	251575.056620348	708.0163987462591	1999	50-54 years	251097.853567593	252052.259673103	250979.6148290024	252170.4984116936	250841.5516312469	252308.5616094491	250667.3795971553	252482.7336435407	250187.3444788053	252962.7687618906
438	260677.2788277817	720.760758034977	2000	50-54 years	260191.4860768661	261163.0715786973	260071.1190302743	261283.4386252891	259930.5706824575	261423.9869731059	259753.2635359809	261601.2941195825	259264.5877420332	262089.9699135303
439	276131.8318774137	741.8911918561919	2001	50-54 years	275631.7972141026	276631.8665407248	275507.9013850627	276755.7623697648	275363.2326026507	276900.4311521768	275180.7273694541	277082.9363853734	274677.7251413756	277585.9386134518
440	293292.2066849124	764.6661790803029	2002	50-54 years	292776.8216802123	293807.5916896125	292649.1224283059	293935.290941519	292500.0125233852	294084.4008464396	292311.9046433315	294272.5087264934	291793.4609739151	294790.9523959098
441	313687.6181492967	790.887882833122	2003	50-54 years	313154.5597162672	314220.6765823262	313022.481439834	314352.7548587593	312868.2583026816	314506.9779959118	312673.6998835046	314701.5364150887	312137.4778989438	315237.7583996496
442	332053.9731408621	813.7824982413101	2004	50-54 years	331505.4837370475	332602.4625446768	331369.5820598412	332738.3642218831	331210.8944726841	332897.0518090401	331010.7039781168	333097.2423036075	330458.9594443092	333648.9868374151
443	351117.7964811908	836.881827557113	2005	50-54 years	350553.7381294173	351681.8548329643	350413.9788642153	351821.6140981663	350250.7869078416	351984.8060545399	350044.9139782626	352190.678984119	349477.5080991788	352758.0848632027
444	361804.5757469041	849.5529268480634	2006	50-54 years	361231.9770742085	362377.1744195996	361090.1017354248	362519.0497583833	360924.4389146895	362684.7125791187	360715.4488946848	362893.7025991233	360139.4520102818	363469.6994835263
445	370198.490465116	859.374651873133	2007	50-54 years	369619.2719497536	370777.7089804785	369475.7563828907	370921.2245473413	369308.1783257755	371088.8026044566	369096.7721614147	371300.2087688174	368514.1161474447	371882.8647827874
446	376020.0832228065	866.1211443044072	2008	50-54 years	375436.3175715454	376603.8488740677	375291.6753404465	376748.4911051665	375122.7817173072	376917.3847283059	374909.7159158083	377130.4505298047	374322.4857799699	377717.6806656431
447	380639.2695598344	871.4371721454174	2009	50-54 years	380051.9209058084	381226.6182138604	379906.3908980601	381372.1482216087	379736.4606494918	381542.078470177	379522.0871051439	381756.4520145248	378931.2527024294	382347.2864172394
448	386361.9963287881	877.9790631193663	2010	50-54 years	385770.2384402457	386953.7542173305	385623.6159367047	387100.3767208715	385452.4100193965	387271.5826381798	385236.4271698691	387487.5654877072	384641.1573650741	388082.8352925021
449	395543.2921960864	888.3748443086872	2011	50-54 years	394944.5275510223	396142.0568411505	394796.1689520228	396290.41544015	394622.9358573826	396463.6485347901	394404.3956456826	396682.1887464901	393802.0775012414	397284.5068909314
450	409247.194861972	903.6694727941602	2012	50-54 years	408638.1216373087	409856.2680866353	408487.2088353521	410007.1808885919	408310.9932881573	410183.3964357867	408088.6905978499	410405.6991260941	407476.0026952954	411018.3870286486
451	428093.572489658	924.2898244030816	2013	50-54 years	427470.6011480103	428716.5438313057	427316.244747335	428870.900231981	427136.0082315764	429051.1367477396	426908.6329347733	429278.5120445428	426281.964433828	429905.1805454881
452	449515.8641885652	947.1831478549776	2014	50-54 years	448877.462746911	450154.2656302195	448719.2831612192	450312.4452159113	448534.5824473875	450497.145929743	448301.5753930152	450730.1529841153	447659.3852187695	451372.343158361
453	470169.0907952781	968.7423236059118	2015	50-54 years	469516.1584691678	470822.0231213885	469354.3785011256	470983.8030894307	469165.4737480224	471172.7078425339	468927.1631364154	471411.0184541409	468270.3558410106	472067.8257495457
454	488197.1196179489	987.1769212858837	2016	50-54 years	487531.7623730022	488862.4768628957	487366.9038271475	489027.3354087504	487174.4043274968	489219.8349084011	486931.5588048605	489462.6804310374	486262.2528522286	490131.9863836693
455	503745.3408036699	1002.80442666335	2017	50-54 years	503069.4506200989	504421.230987241	502901.982280846	504588.6993264938	502706.4354176467	504784.2461896932	502459.7455286875	505030.9360786523	501779.8441274098	505710.8374799301
456	515622.727644543	1014.580582418713	2018	50-54 years	514938.9003319928	516306.5549570932	514769.4653747288	516475.9899143571	514571.6221611572	516673.8331279288	514322.0353378822	516923.4199512038	513634.1497030023	517611.3055860837
457	525003.9371913868	1023.786414005192	2019	50-54 years	524313.9051483474	525693.9692344263	524142.9328172085	525864.9415655652	523943.2944664775	526064.5799162962	523691.4430086322	526316.4313741415	522997.3158199366	527010.558562837
458	532184.82150038	1030.779211537061	2020	50-54 years	531490.0763118041	532879.566688956	531317.9361834774	533051.7068172827	531116.9342372277	533252.7087635325	530863.3625511895	533506.2804495706	530164.4942457674	534205.1487549928
459	541053.0557863531	1039.360657478469	2021	50-54 years	540352.5267032125	541753.5848694936	540178.9534734137	541927.1580992924	539976.2781452053	542129.8334275008	539720.5954234657	542385.5161492404	539015.9088976952	543090.2026750109
460	562256.1939180585	13523.89621425353	2022	50-54 years	553141.0878696516	571371.2999664654	550882.5972018713	573629.7906342457	548245.4374400919	576266.9503960252	544918.5589713855	579593.8288647316	535749.3573381216	588763.0304979954
461	573099.3533237258	14224.50098035046	2023	50-54 years	563512.0396629695	582686.666984482	561136.547999251	585062.1586482004	558362.7703080827	587835.9363393688	554863.5430669164	591335.1635805351	545219.3314022388	600979.3752452127
462	582800.4933655428	14915.83899575124	2024	50-54 years	572747.2178824065	592853.7688486791	570256.2727701161	595344.7139609696	567347.6841659446	598253.3025651411	563678.3877729898	601922.5989580959	553565.4489338704	612035.5377972153
463	592297.0261769412	15622.5414045149	2025	50-54 years	581767.4332702982	602826.6190835843	579158.4688557442	605435.5834981382	576112.0732818638	608481.9790720186	572268.9280963531	612325.1242575294	561676.845024092	622917.2073297905
464	602631.5834243045	16378.44477658152	2026	50-54 years	591592.5116448886	613670.6552037204	588857.3113671994	616405.8554814096	585663.514635766	619599.652212843	581634.417220727	623628.749627882	570529.8316622047	634733.3351864043
465	614776.7061910175	17214.95769845563	2027	50-54 years	603173.8247022585	626379.5876797766	600298.9267666163	629254.4856154188	596942.0100154175	632611.4023666176	592707.1304215974	636846.2819604377	581035.3891020445	648518.0232799905
466	628169.9151599838	18113.61223176305	2028	50-54 years	615961.3405157755	640378.4898041921	612936.3672730711	643403.4630468965	609404.2128878772	646935.6174320903	604948.2642788636	651391.566041104	592667.2351857282	663672.5951342394
467	641947.8220146728	19050.59007071838	2029	50-54 years	629107.7243070086	654787.919722337	625926.2757651986	657969.368264147	622211.4107014085	661684.2333279371	617524.9655440118	666370.6784853338	604608.6654760648	679286.9785532808
468	656465.471556671	20040.25110017167	2030	50-54 years	642958.3423151553	669972.6007981866	639611.6203814265	673319.3227319154	635703.7714168931	677227.1716964488	630773.8696462509	682157.0734670911	617186.5794003345	695744.3637130074
469	672084.4739165996	21099.93363261148	2031	50-54 years	657863.1186482195	686305.8291849798	654339.4297315734	689829.5181016258	650224.9426732141	693944.0051599852	645034.3589995918	699134.5888336075	630728.6039966812	713440.3438365181
470	689199.7444700218	22246.91829380232	2032	50-54 years	674205.321539999	704194.1674000446	670490.086184934	707909.4027551096	666151.9371176426	712247.551822401	660679.1952173673	717720.2937226763	645595.7846141693	732803.7043258743
471	708986.5682118911	23516.32875808954	2033	50-54 years	693136.5626289387	724836.5737948435	689209.3357263379	728763.8006974444	684623.6516185104	733349.4848052718	678838.6347440203	739134.5016797619	662894.5638460356	755078.5725777466
472	731006.8456892914	24898.58260893329	2034	50-54 years	714225.2010108703	747788.4903677125	710067.1377151784	751946.5536634043	705211.9141064365	756801.7772721462	699086.8627846389	762926.8285939439	682205.6237757821	779808.0676028007
473	753400.3085199317	26337.91742979251	2035	50-54 years	735648.5521722516	771152.0648676119	731250.1199614763	775550.4970783872	726114.2260626667	780686.3909771967	719635.0983749378	787165.5186649257	701777.9903575385	805022.626682325
474	774363.0911395379	27776.16847117686	2036	50-54 years	755641.9535899647	793084.2286891111	751003.3334552781	797722.8488237977	745586.9806033986	803139.2016756771	738754.0431594892	809972.1391195866	719921.8009360312	828804.3813430446
475	792143.8861847287	29147.74311652672	2037	50-54 years	772498.3073241897	811789.4650452677	767630.6342237297	816657.1381457277	761946.824316007	822340.9480534504	754776.4795093414	829511.292860116	735014.3096763364	849273.462693121
476	807007.644145125	30445.05366766582	2038	50-54 years	786487.6779731183	827527.6103171319	781403.3540106181	832611.934279632	775466.5685454232	838548.7197448269	767977.0853431774	846038.2029470727	747335	866679.9493337501
477	820198.6785107158	31705.58499805423	2039	50-54 years	798829.1142220272	841568.2427994044	793534.2815273523	846863.0754940794	787351.6924527317	853046	779552.1185432103	860845.2384782213	758055.7319145296	882341.6251069021
478	831284.9197299704	32910.41319809858	2040	50-54 years	809103.3012344519	853466.5382254889	803607.2622303695	858962.5772295713	797189.7316567403	865380.1078032005	789093.770010008	873476.0694499328	766780.5098616972	895789.3295982436
479	839906.5261144263	34044.2244537409	2041	50-54 years	816960.7188326049	862852.3333962477	811275.3333488302	868537.7188800224	804636.7095803508	875176.3426485019	796261.8303647304	883551.2218641222	773179.8461850942	906633.2060437584
480	845848.5479354131	35093.44729398369	2042	50-54 years	822195.5644592681	869501.531411558	816334.9587611728	875362.1371096533	809491.7365388459	882205.3593319802	800858.748504526	890838.3473663002	777065.391239205	914631.7046316211
481	847545.2535170891	35975.5691466345	2043	50-54 years	823297.7199122574	871792.7871219207	817289.7998647694	877800.7071694087	810274.5638811757	884815.9431530024	801424.5738711036	893665.9331630745	777033.1379896854	918057.3690444927
482	845503.8896021496	36698.06189068804	2044	50-54 years	820769.3958878259	870238.3833164733	814640.8195520809	876366.9596522183	807484.6974833967	883523.0817209025	798456.9742582876	892550.8049460116	773575.6882964011	917432.0909078981
483	841933.8735948825	37351.82337856246	2045	50-54 years	816758.7446377315	867109.0025520336	810520.9901335115	873346.7570562536	803237.3845746919	880630.3626150732	794048.8360235655	889818.9111661996	768724.2997729001	915143.447416865
484	839278.6070729197	38048.71396207101	2046	50-54 years	813633.7738624839	864923.4402833555	807279.638630818	871277.5755150215	799860.1394082141	878697.0747376253	790500.1557735447	888057.0583722948	764703.1277072605	913854.0864385789
485	840217.3591888165	38916.74689865211	2047	50-54 years	813987.471779125	866447.246598508	807488.3750470501	872946.343330583	799899.6094018129	880535.1089758201	790326.0896647446	890108.6287128885	763940.5352674584	916494.1831101746
486	844155.7024131551	39929.19558946256	2048	50-54 years	817243.4245858573	871067.9802404529	810575.248922417	877736.1559038932	802789.0557824719	885522.3490438383	792966.4736674641	895344.9311588461	765894.4790578085	922416.9257685017
487	849158.7508081335	40998.516640959	2049	50-54 years	821525.7505921271	876791.7510241399	814678.998313087	883638.50330318	806684	891633.214048167	796598.6524744241	901718.8491418429	768801.6581918539	929515.8434244131
488	854859.114711403	42113.28885527584	2050	50-54 years	826474.7580229471	883243.471399859	819441.8387841161	890276.39063869	811229.7474573372	898488.4819654688	800869.8783989394	908848.3510238667	772317.0685550624	937401.1608677437
489	201113.9084218127	632.8330082802603	1990	55-59 years	200687.3789742318	201540.4378693936	200581.695861849	201646.1209817764	200458.2934252343	201769.523418391	200302.6165051974	201925.200338428	199873.5557255834	202354.261118042
490	205570.7949927933	639.8034731497273	1991	55-59 years	205139.5674518904	206002.0225336962	205032.7202718743	206108.8697137122	204907.9585946102	206233.6313909764	204750.5669402153	206391.0230453712	204316.7801854198	206824.8098001667
491	210076.5833889674	646.7923171825436	1992	55-59 years	209640.6453671864	210512.5214107484	209532.6310502169	210620.5357277179	209406.5065483663	210746.6602295685	209247.3956383394	210905.7711395954	208808.8704472896	211344.2963306452
492	214073.4317978251	652.9323950427546	1993	55-59 years	213633.3553635663	214513.5082320839	213524.3156535941	214622.547942056	213396.9938365608	214749.8697590893	213236.3724673802	214910.4911282699	212793.6843035413	215353.1792921089
493	217362.0010374035	657.942038316303	1994	55-59 years	216918.5481035784	217805.4539712287	216808.6717831795	217915.3302916276	216680.3730857078	218043.6289890992	216518.519344282	218205.482730525	216072.4346423036	218651.5674325035
494	220366.7589629875	662.486910381356	1995	55-59 years	219920.2427853905	220813.2751405846	219809.6074713568	220923.9104546182	219680.4225238324	221053.0954021426	219517.4507438786	221216.0671820964	219068.2846186401	221665.233307335
495	222597.0616291655	665.8409243308267	1996	55-59 years	222148.2848461665	223045.8384121644	222037.0894118032	223157.0338465277	221907.2504315587	223286.8728267722	221743.4535641733	223450.6696941576	221292.0134174771	223902.1098408539
496	224472.1626141502	668.6480382129959	1997	55-59 years	224021.4938363947	224922.8313919058	223909.8296140131	225034.4956142874	223779.4432465616	225164.8819817389	223614.9558291612	225329.3693991393	223161.6124592528	225782.7127690477
497	226579.3383253839	671.7890065773934	1998	55-59 years	226126.5525349508	227032.1241158171	226014.3637708523	227144.3128799155	225883.3649145697	227275.3117361981	225718.1048189517	227440.5718318161	225262.6318724922	227896.0447782756
498	228911.6151041762	675.2502526126061	1999	55-59 years	228456.4964339153	229366.7337744371	228343.729641729	229479.5005666234	228212.0558424695	229611.1743658828	228045.9442803268	229777.2859280256	227588.1246090555	230235.1055992969
499	231553.0347743001	679.1504387897866	2000	55-59 years	231095.2873785558	232010.7821700444	230981.8692552779	232124.2002933223	230849.4349197139	232256.6346288863	230682.3639117716	232423.7056368286	230221.8999142721	232884.1696343281
500	239166.1519045122	690.2668190252542	2001	55-59 years	238700.9120684892	239631.3917405352	238585.637509712	239746.6662993124	238451.035480002	239881.2683290224	238281.2298425218	240051.0739665026	237813.2289392227	240519.0748698017
501	254840.0934284601	712.6100179997268	2002	55-59 years	254359.7942763283	255320.3925805919	254240.7884033223	255439.3984535979	254101.8294498124	255578.3574071078	253926.5273853845	255753.6594715357	253443.3777931806	256236.8090637396
502	273114.115098655	737.8113015535627	2003	55-59 years	272616.8302814079	273611.3999159021	272493.6157940485	273734.6144032615	272349.7425902455	273878.4876070645	272168.2410100633	274059.9891872467	271668.00494761	274560
503	295554.8825416892	767.6306813385961	2004	55-59 years	295037.499462467	296072.2656209114	294909.3051386835	296200.4599446949	294759.6171558224	296350.147927556	294570.7800082131	296538.9850751653	294050.3264062656	297059.4386771129
504	312439.0458865651	789.3205764026272	2005	55-59 years	311907.0438180697	312971.0479550605	311775.2272818105	313102.8644913197	311621.309769412	313256.7820037183	311427.1369076169	313450.9548655133	310891.977556816	313986.1142163143
505	329876.5820388317	811.1079947722893	2006	55-59 years	329329.8952503552	330423.2688273083	329194.4402152282	330558.7238624352	329036.2741562476	330716.8899214158	328836.7415895336	330916.4224881298	328286.810369078	331466.3537085854
506	343365.9579957768	827.5699415221171	2007	55-59 years	342808.175855191	343923.7401363627	342669.9716749567	344061.944316597	342508.5955363599	344223.3204551938	342305.0133307455	344426.9026608082	341743.9209103935	344987.9950811602
507	357848.026391172	844.8856802069305	2008	55-59 years	357278.5734427125	358417.4793396315	357137.477534118	358558.5752482261	356972.7248264776	358723.3279558664	356764.8829491467	358931.1698331973	356192.0504579665	359504.0023243776
508	370426.5443174285	859.6424134372667	2009	55-59 years	369847.1453307718	371005.9433040853	369703.5850477278	371149.5035871293	369535.9547771075	371317.1338577496	369324.482743402	371528.6058914551	368741.6451870915	372111.4434477656
509	388075.3660306702	879.9315776655171	2010	55-59 years	387482.2921473236	388668.4399140168	387335.3435738535	388815.3884874869	387163.7569162087	388986.9751451316	386947.293748103	389203.4383132374	386350.7001384458	389800.0319228946
510	401299.9453311785	894.8337544454666	2011	55-59 years	400696.8273806823	401903.0632816748	400547.3901436899	402052.5005186672	400372.897561573	402226.9931007841	400152.7684579795	402447.1222043776	399546.0711724655	403053.8194898916
511	413550.4701192561	908.4209081180426	2012	55-59 years	412938.1944271846	414162.7458113277	412786.4881355289	414314.4521029834	412609.3460584458	414491.5941800664	412385.8745150488	414715.0657234634	411769.9651393447	415330.9750991675
512	423421.1794204097	919.2223997229491	2013	55-59 years	422801.6235229964	424040.735317823	422648.1133822427	424194.2454585767	422468.8650142967	424373.4938265227	422242.7363039649	424599.6225368545	421619.5035169527	425222.8553238667
513	431208.9462287223	927.6553570512908	2014	55-59 years	430583.7065180697	431834.1859393748	430428.7880734422	431989.1043840024	430247.8952788172	432169.9971786274	430019.6920609825	432398.2003964621	429390.7417289017	433027.1507285428
514	438598.6975856046	935.5869759447838	2015	55-59 years	437968.1119638178	439229.2832073913	437811.868938835	439385.5262323741	437629.4294785258	439567.9656926834	437399.2750824434	439798.1200887657	436764.9471127528	440432.4480584564
515	448819.5309398231	946.4487311351883	2016	55-59 years	448181.624495038	449457.4373846083	448023.5675569384	449615.4943227078	447839.0100543671	449800.0518252792	447606.1836665078	450032.8782131384	446964.4914267982	450674.5704528481
516	464046.0630507378	962.4037017396055	2017	55-59 years	463397.4029557654	464694.7231457103	463236.6815375749	464855.4445639008	463049.0128157356	465043.1132857401	462812.2615051077	465279.864596368	462159.7517953282	465932.3743061475
517	484805.9693977071	983.7398619838464	2018	55-59 years	484142.92873073	485469.0100646843	483978.6441737787	485633.2946216356	483786.8149006919	485825.1238947224	483544.8148946438	486067.1239007704	482877.8392682188	486734.0995271955
518	507785.5666324422	1006.830376682717	2019	55-59 years	507106.962958558	508464.1703063264	506938.822285652	508632.3109792324	506742.4903621989	508828.6429026854	506494.8100895349	509076.3231753494	505812.179094144	509758.9541707403
519	525568.6961944029	1024.34251742838	2020	55-59 years	524878.2893376561	526259.1030511496	524707.2241372456	526430.1682515602	524507.4773463471	526629.9150424587	524255.4890870597	526881.903301746	523560.9848602433	527576.4075285625
520	553840.863121294	1051.604381206015	2021	55-59 years	553132.0817683612	554549.6444742267	552956.4638366997	554725.2624058882	552751.4009823645	554930.3252602234	552492.7063045879	555189	551779.7185341301	555902.0077084578
521	555547.9389692406	13362.77893002832	2022	55-59 years	546541.4259704015	564554.4519680798	544309.8418890869	566786.0360493944	541704.0999977313	569391.77794075	538416.8563809444	572679.0215575369	529356.8922663851	581738.9856720961
522	572199.201409991	14202.37896766936	2023	55-59 years	562626.7979857819	581771.6048342001	560255.0006981811	584143.4021218009	557485.5367994856	586912.8660204965	553991.7515734389	590406.6512465432	544362.5386333591	600035.8641866229
523	587259.0675770118	15030.10030949393	2024	55-59 years	577128.7799684128	597389.3551856107	574618.7532167274	599899.3819372961	571687.883656376	602830.2514976475	567990.4789802405	606527.656173783	557800.0709704036	616718.0641836199
524	601209.6317282567	15857.53888316459	2025	55-59 years	590521.6505210038	611897.6129355096	587873.4415275153	614545.8219289981	584781.2214452982	617638.0420112152	580880.2668800397	621538.9965764737	570128.8555172541	632290.4079392593
525	614544.1430975592	16701.94945893343	2026	55-59 years	603287.0291622381	625801.2570328803	600497.8036025962	628590.4825925223	597240.9234581041	631847.3627370143	593132.2438912066	635956.0423039119	581808.3221580497	647279.9640370688
526	627677.7319843705	17575.99716641427	2027	55-59 years	615831.5098942072	639523.9540745338	612896.3183674162	642459.1456013249	609468.9989199654	645886.4650487757	605145.3036170274	650210.1603517137	593228.7775381985	662126.6864305425
527	639876.2638262288	18450.26510714392	2028	55-59 years	627440.7851440138	652311.7425084438	624359.5908711208	655392.9367813368	620761.7891752276	658990.73847723	616223.0239588703	663529.5036935873	603713.7442162267	676038.7834362308
528	650801.2757408542	19309.99569488021	2029	55-59 years	637786.338642505	663816.2128392034	634561.5693614599	667040.9821202485	630796.1202009583	670806.4312807501	626045.8612600177	675556.6902216907	612953.684178889	688648.8673028194
529	661499.3529535278	20186.54015071846	2030	55-59 years	647893.6248919435	675105.0810151121	644522.4726867736	678476.233220282	640586.0973573835	682412.6085496722	635620.2084803068	687378.4974267489	621933.7342581196	701064.971648936
530	673147.2979011377	21121.56698711005	2031	55-59 years	658911.3617518255	687383.2340504499	655384.0600649782	690910.5357372973	651265.3545024918	695029.2412997837	646069.4490236626	700225.1467786129	631749.026606402	714545.5691958735
531	686829.2777644799	22154.48115582813	2032	55-59 years	671897.1574654517	701761.398063508	668197.3591124284	705461.1964165313	663877.2352870419	709781.3202419179	658427.2329227081	715231.3226062516	643406.4946990567	730252.060829903
532	701912.4397147909	23262.5130114393	2033	55-59 years	686233.5059450808	717591.373484501	682348.6662721705	721476.2131574113	677812.4762349398	726012.403194642	672089.8980341257	731734.9813954561	656317.9142123698	747506.965217212
533	717430.7063080249	24414.87873302478	2034	55-59 years	700975.0780419662	733886.3345740837	696897.7932935511	737963.6193224988	692136.8919406113	742724.5206754386	686130.8317722871	748730.5808437627	669577.5439912963	765283.8686247536
534	733795.6583576779	25629.58471642503	2035	55-59 years	716521.3182588074	751069.9984565483	712241.1776111644	755350.1391041913	707243.4085914615	760347.9081238942	700938.530751221	766652.7859641347	683561.6723134848	784029.6444018709
535	751413.0433632276	26927.67079967214	2036	55-59 years	733263.7932442486	769562.2934822066	728766.8722207034	774059.2145057519	723515.9764147673	779310.1103116879	716891.7693980479	785934.3173284073	698634.8085958703	804191.278130585
536	770739.171199395	28331.24088309267	2037	55-59 years	751643.9148441905	789834.4275545995	746912.5976167141	794565.7447820759	741388.005644511	800090.336754279	734418.5203872701	807059.8220115198	715209.9390685334	826268.4033302566
537	793108.346619079	29887.20120623858	2038	55-59 years	772964.3730060742	813252.3202320838	767973.2104046324	818243.4828335256	762145.2061694158	824071.4870687422	754792.9546726812	831423.7385654768	734529.4322548513	851687.2609833067
538	818035.7003613006	31583.33329541954	2039	55-59 years	796748.5337201878	839322.8670024134	791474.1170598528	844597.2836627484	785315.367067246	850756.0336553552	777545.8670765727	858525.5336460285	756132.3671022783	879939.0336203229
539	843407.2696691899	33346.41878478246	2040	55-59 years	820931.7834082466	865882.7559301333	815362.9314711879	871451.607867192	808860.3798081554	877954.1595302245	800657.1607870988	886157.378551281	778048.2888510163	908766.2504873635
540	867181.8203852812	35100.79364515366	2041	55-59 years	843523.8854684477	890839.7553021148	837662.052929707	896701.5878408555	830817.398168902	903546.2426016604	822182.6029321942	912181.0378383682	798384.2648407801	935979.3759297824
541	887369.6344926105	36762.49177689432	2042	55-59 years	862591.7150349837	912147.5539502372	856452.3789082423	918286.8900769786	849283.6930117479	925455.575973473	840240.1200346319	934499.148950589	815315.1506098976	959424.1183753234
542	904296.0014195823	38326.04894509157	2043	55-59 years	878464.2444305905	930127.758408574	872063.7942567603	936528.2085824043	864590.2147124674	944001.7881266972	855162.0066719749	953429.9961671897	829176.9454872028	979415.0573519617
543	919368.4505879036	39840.52978836672	2044	55-59 years	892515.9335105445	946220.9676652628	885862.5650358872	952874.33613992	878093.6617271557	960643.2394486516	868292.8913992175	970444.0097765897	841281.0122027048	997455.8889731024
544	932080.6293903786	41281.18034739704	2045	55-59 years	904257.113836233	959904.1449445242	897363.1567182177	966798.1020625395	889313.3265504753	974847.9322302819	879158.1561850156	985003.1025957416	851169.5159094804	1012991.742871277
545	941998.6135699532	42627.03770345579	2046	55-59 years	913267.990157824	970729.2369820825	906149.2748613469	977847.9522785596	897837.002509173	986160.2246307335	887350.7512341229	996646.4759057836	858449.6196711799	1025547.607468727
546	948859.2756086697	43860.41131544987	2047	55-59 years	919297.3583820565	978421.192835283	911972.6696923764	985745.8815249631	903419.8894858636	994298.6617314758	892630.228302263	1005088.322915077	862892.869430388	1034825.681786951
547	950891.122040713	44880.23712619617	2048	55-59 years	920641.8422176568	981140.4018637692	913146.842617582	988635.401463844	904395.1963779738	997387.0477034522	893354.6580449295	1008427.586036496	862925.8572733685	1038856.386808057
548	948692.0604414324	45698.80542826609	2049	55-59 years	917891.0655827811	979493.0553000837	910259.3650762606	987124.7558066042	901348.0980177487	996036.0228651161	890106.1918823953	1007277.92900047	859122.4018020309	1038261.719080834
549	944752.3294673585	46429.85347695957	2050	55-59 years	913458.6082238877	976046.0507108293	905704.8226932355	983799.8362414816	896651.0012652284	992853.6576694887	885229.2573098964	1004275.401624821	853749.8166525178	1035754.842282199
550	361130.2540123927	848.7796964999203	1990	60-64 years	360558.1764969518	361702.3315278337	360416.4302876363	361844.0777371491	360250.9182468188	362009.5897779666	360042.1184414798	362218.3895833056	359466.6458072528	362793.8622175326
551	368983.6564116735	857.9679730176399	1991	60-64 years	368405.3859978596	369561.9268254873	368262.1053463657	369705.2074769813	368094.8015916272	369872.5112317197	367883.7414702649	370083.5713530821	367302.0391845589	370665.273638788
552	375525.378551846	865.555454323953	1992	60-64 years	374941.9941756316	376108.7629280603	374797.4464147595	376253.3106889324	374628.6631011664	376422.0940025256	374415.7364594027	376635.0206442893	373828.889861371	377221.8672423209
553	381465.6416722576	872.3898128606907	1993	60-64 years	380877.6509383895	382053.6324061257	380731.9618396417	382199.3215048734	380561.8458261339	382369.4375183812	380347.2379321702	382584.045412345	379755.7576390506	383175.5257054645
554	387352.4515209079	879.11046918148	1994	60-64 years	386759.9310646796	387944.9719771362	386613.1196163263	388091.7834254896	386441.6930748359	388263.2099669799	386225.4318994172	388479.4711423986	385629.3950013123	389075.5080405036
555	392829.6920109169	885.3178461818675	1995	60-64 years	392232.9877825904	393426.3962392435	392085.139702278	393574.2443195559	391912.5027222725	393746.8812995614	391694.7145321118	393964.6694897221	391094.4690324005	394564.9149894334
556	399024.901976035	892.2881610510922	1996	60-64 years	398423.4997554866	399626.3041965835	398274.487632591	399775.316319479	398100.4914411861	399949.312510884	397880.9885535676	400168.8153985025	397276.0171803749	400773.7867716952
557	405594.811754745	899.621900984227	1997	60-64 years	404988.4665934817	406201.1569160084	404838.2297360173	406351.3937734728	404662.8034653254	406526.8200441647	404441.4964776832	406748.1270318068	403831.5528288159	407358.0706806741
558	411402.4269095125	906.055685862618	1998	60-64 years	410791.7453772412	412013.1084417839	410640.4340777021	412164.419741323	410463.7532189589	412341.1006000662	410240.8635202367	412563.9902987884	409626.5577652218	413178.2960538033
559	416453.3700838941	911.6145393633224	1999	60-64 years	415838.9418843632	417067.7982834249	415686.7022562895	417220.0379114986	415508.9374211137	417397.8027466745	415284.6802444303	417622.0599233579	414666.6055867419	418240.1345810462
560	421916.6207720473	917.5894733849659	2000	60-64 years	421298.1654669858	422535.0760771088	421144.9280249306	422688.313519164	420965.9980776205	422867.2434664741	420740.2710671678	423092.9704769268	420118.1454042128	423715.0961398819
561	427360.2679247652	923.5025883469688	2001	60-64 years	426737.8271802193	427982.708669311	426583.6022479654	428136.933601565	426403.5192432377	428317.0166062926	426176.3376065044	428544.198243026	425550.2028516051	429170.3329979252
562	433860.5509508057	930.5124085453946	2002	60-64 years	433233.3855874461	434487.7163141653	433077.990015219	434643.1118863924	432896.5400955527	434824.5618060587	432667.6340430505	435053.4678585609	432036.7466300568	435684.3552715547
563	441884.187268967	939.0935487798785	2003	60-64 years	441251.2382170894	442517.1363208447	441094.4095944432	442673.9649434909	440911.2863524311	442857.088185503	440680.2693394313	443088.1051985028	440043.5639133585	443724.8106245756
564	450282.2465641372	947.9923875973112	2004	60-64 years	449643.2996948966	450921.1934333778	449484.9849661679	451079.5081621066	449300.1264505864	451264.366677688	449066.9203232375	451497.572805037	448424.1814844465	452140.3116438279
565	458348.6347211504	956.4624087696369	2005	60-64 years	457703.9790576397	458993.2903846612	457544.2498353752	459153.0196069257	457357.7396656651	459339.5297766358	457122.4499131078	459574.8195291931	456473.9683999619	460223.3010423389
566	471041.4884310662	969.6418809892642	2006	60-64 years	470387.9498032794	471695.0270588529	470226.0196091542	471856.9572529781	470036.9394423613	472046.037419771	469798.4075396379	472284.5693224944	469140.9903443272	472941.9865178051
567	491896.3481691476	990.9154649309513	2007	60-64 years	491228.4711457841	492564.2251925111	491062.9882631407	492729.7080751546	490869.7597474792	492922.9365908161	490625.9945431061	493166.7017951891	489954.1538578829	493838.5424804123
568	513387.4749950676	1012.370825954876	2008	60-64 years	512705.137058374	514069.8129317611	512536.0711304395	514238.8788596956	512338.6588193784	514436.2911707568	512089.6155961934	514685.3343939417	511403.228176196	515371.7218139391
569	544294.6846739578	1042.452900298355	2009	60-64 years	543592.0714191566	544997.2979287589	543417.9817848068	545171.3875631087	543214.7034692487	545374.6658786668	542958.2600557753	545631.1092921402	542251.476989373	546337.8923585425
570	569267.7680254938	1066.139894805031	2010	60-64 years	568549.1897363953	569986.3463145924	568371.1443739628	570164.3916770249	568163.2470944758	570372.2889565119	567900.9766803537	570634.5593706339	567178.133831676	571357.4022193117
571	601684.3174830172	1096.124339061501	2011	60-64 years	600945.5296784898	602423.1052875447	600762.4769138665	602606.158052168	600548.7326677495	602819.9022982849	600279.0860803403	603089.5488856941	599535.9137784566	603832.7211875778
572	629189.224957931	1120.936811899924	2012	60-64 years	628433.7135467104	629944.7363691515	628246.5170991231	630131.9328167388	628027.9344208026	630350.5154950593	627752.1839650753	630626.2659507866	626992.1888066072	631386.2611092548
573	660231.4730382222	1148.296297383645	2013	60-64 years	659457.5213337856	661005.4247426587	659265.7558521226	661197.1902243218	659041.8380741327	661421.1080023117	658759.3571849763	661703.588891468	657980.8122953502	662482.1337810941
574	686820.5243567327	1171.222870992118	2014	60-64 years	686031.1201416841	687609.9285717814	685835.5259222283	687805.5227912371	685607.1374623849	688033.9112510806	685319.0166361209	688322.0320773446	684524.9275295882	689116.1211838772
575	722028.609306713	1200.907403629821	2015	60-64 years	721219.1977166665	722838.0208967595	721018.6461802603	723038.5724331656	720784.4692365525	723272.7493768735	720489.0460152596	723568.1725981664	719674.8307955986	724382.3878178274
576	746665.0899518841	1221.250357631272	2016	60-64 years	745841.9672108407	747488.2126929276	745638.0184011162	747692.161502652	745399.8745813781	747930.3053223902	745099.4469934008	748230.7329103674	744271.4392509268	749058.7406528414
577	768615.2217365988	1239.094134497753	2017	60-64 years	767780.0722899473	769450.3711832502	767573.1435694861	769657.2999037114	767331.520213259	769898.9232599385	767026.7030561726	770203.7404170249	766186.5972329832	771043.8462402143
578	784154.9564102074	1251.57355493397	2018	60-64 years	783311.3958341819	784998.516986233	783102.383050508	785207.5297699069	782858.3262072959	785451.586613119	782550.4391127821	785759.4737076327	781701.8722425369	786608.040577878
579	793948.3496341101	1259.375615747494	2019	60-64 years	793099.5304690963	794797.168799124	792889.2147412664	795007.4845269538	792643.6364961957	795253.0627720245	792333.8300947219	795562.8691734984	791479.973427245	796416.7258409752
580	795500.4423507419	1260.612145142454	2020	60-64 years	794650.789764916	796350.0949365679	794440.2675366772	796560.6171648067	794194.4481683744	796806.4365331095	793884.3375806693	797116.5471208146	793029.6425462627	797971.2421552212
581	826116.2009643342	1284.674953742351	2021	60-64 years	825250.3300455118	826982.0718831565	825035.7893282368	827196.6126004315	824785.2777122571	827447.1242164113	824469.2476736365	827763.1542550318	823598.2380549992	828634.1638736692
[truncated: 456 more rows]

## Sheet: Number of deaths in 2050
Number of deaths in 2050
	val	sd	Time	group	low_50	up_50	low_60	up_60	low_70	up_70	low_80	up_80	low_95	up_95
[truncated: 61 more rows]

## Sheet: Number of deaths by age group 
Number of deaths by age group in 2050
[truncated: 1,038 more rows]

## Sheet: Mortality rate by age group 
Mortality rate by age group in 2050
[truncated: 1,038 more rows]

[truncated: 6 more sheets: DALYs rate by age group in 2050, DALYs number in 2050, DALYs by age group in 2050, Age-standardized prevalence rat, Age-standardized mortality rate, Age-standardized DALYs rate]
